# Supplementary material for: RACK1A positively regulates opening of the apical hook in Arabidopsis thaliana via suppression of its auxin response gradient
Source: Proc Natl Acad Sci U S A. 2025 Jul 21;122(30):e2407224122. doi: 10.1073/pnas.2407224122 (PMC12318229; doi:10.1073/pnas.2407224122)
Supplement: Supplementary file 2 — Dataset S01 (XLSX) [file pnas.2407224122.sd01.xlsx]

## Sheet: Dataset S1A. Summary
Accession	Matched.peptides	Unique.peptides	Protein.description	No. homologs
ATCG00490.1	23	15	ribulose-bisphosphate carboxylases	2
AT5G17920.1	21	8	ATMETS_ ATMS1 Cobalamin-independent synthase family protein	2
AT4G13940.1	20	8	EMB1395_ SAHH1_ MEE58_ ATSAHH1 S-adenosyl-L-homocysteine hydrolase	1
AT1G20620.1	17	9	SEN2_ ATCAT3 catalase 3	2
AT3G21720.1	14	14	ICL, isocitrate lyase	0
AT1G78900.1	13	13	vacuolar ATP synthase subunit A	0
AT4G28520.1	13	13	CRC, CRU3, CRUCIFERIN 3, CRUCIFERIN C	0
AT1G67090.1	13	7	ribulose bisphosphate carboxylase small chain 1A	3
AT4G13930.1	11	11	serine hydroxymethyltransferase 4	0
ATCG00120.1	11	11	ATP synthase subunit alpha	2
AT2G05710.1	11	7	aconitase 3	2
AT1G56070.1	11	6	LOS1, LOW EXPRESSION OF OSMOTICALLY RESPONSIVE GENES 1	1
AT1G43170.1	10	9	EMB2207, EMBRYO DEFECTIVE 2207, Arabidopsis RIBOSOMAL PROTEIN 1, ARP1, RPL3A	1
AT1G65930.1	10	9	CICDH, cytosolic NADP+-dependent isocitrate dehydrogenase	2
AT3G06860.1	9	9	AtMFP2, Multifunctional Protein 2	0
AT1G18080.1	9	7	RACK1A_AT_ RACK1A Transducin/WD40 repeat-like superfamily protein	2
AT3G09260.1	8	6	BGLU23, LEB, LONG ER BODY, PSR3.1, PYK10	5
AT5G11520.1	8	6	ASP3, ASPARTATE AMINOTRANSFERASE 3; YELLOW-LEAF-SPECIFIC GENE 4, YLS4	2
AT1G04410.1	8	3	C-NAD-MDH1, CYTOSOLIC-NAD-DEPENDENT MALATE DEHYDROGENASE 1	2
AT1G63940.2	7	7	monodehydroascorbate reductase 6 (MDAR6)	0
AT2G36530.1	7	7	ENO2, ENOLASE 2; LOS2, LOW EXPRESSION OF OSMOTICALLY RESPONSIVE GENES 2	1
AT3G58610.1	7	7	ketol-acid reductoisomerase	0
ATCG00480.1	7	7	ATP SYNTHASE SUBUNIT BETA, ATPB, PB	3
AT4G27440.1	7	4	PORB, Protochlorophyllide Oxidoreductase B	2
AT2G39730.1	6	6	RCA, RUBISCO ACTIVASE	0
AT4G37870.1	6	6	PEPCK phosphoenolpyruvate carboxykinase 1	1
AT5G44120.3	6	6	ATCRA1, CRA1, CRU1, CRUCIFERIN A	1
AT5G65020.1	6	6	ANNAT2, ANNEXIN 2	0
AT1G79550.1	6	5	phosphoglycerate kinase	2
AT4G38970.1	6	5	FBA2, fructose-bisphosphate aldolase 2	2
AT1G22300.1	5	5	14-3-3 PROTEIN G-BOX FACTOR14 EPSILON, 14-3-3EPSILON, GF14 EPSILON; GENERAL REGULATORY FACTOR 10, GRF10	11
AT1G35720.1	5	5	ANN1, ANNAT1, ANNEXIN 1, ATANN1, ATOXY5, OXY5	0
AT1G62660.1	5	5	Glycosyl hydrolases family 32 protein	1
AT3G08030.1	5	5	Protein of unknown function_ DUF642; seed ageing molecular marker	0
AT3G08590.1	5	5	2,3-BIPHOSPHOGLYCERATE-INDEPENDENT PHOSPHOGLYCERATE MUTASE 2, IPGAM2	1
AT3G14990.1	5	5	ATDJ1A, DJ-1 HOMOLOG A, DJ-1A, DJ1A, glyoxalase	0
AT3G15950.1	5	5	NAI2	0
AT3G55440.1	5	5	CYTOTPI, CYTOSOLIC TRIOSE PHOSPHATE ISOMERASE; TPI, TRIOSEPHOSPHATE ISOMERASE	1
AT5G03860.1	5	5	malate synthase MLS	0
AT1G03880.1	5	4	CRB, CRU2, CRUCIFERIN 2, CRUCIFERIN B	1
AT4G14880.1	5	4	OLD3_ CYTACS1 O-acetylserine (thiol) lyase (OAS-TL) isoform A1	3

## Sheet: Dataset S1B. Comparison_P100
peptide.Marker	DMSO_P100	DAPIA_P100	P100_DMSO_vs_DAPIA	T-test	DMSO_P100_0	DMSO_P100_1	DMSO_P100_2	DMSO_P100_3	DAPIA_P100_0	DAPIA_P100_1	DAPIA_P100_2	DAPIA_P100_3	significant,	86	of	5975	only DMSO	only DAPIA
ALFSQVTSRF_1155.6157	4326.5	3080	TRUE	0.000192805	4466	4284	4369	4280	2848	3155	3005	3522	Sign.				0	0	0	0
PLIDVTQHGFFK_1401.7525	1840	3114	TRUE	0.00136899	1773	2113	1840		3114	3144	2841		Sign.		Y		0	0	0	0
RGYPGYMYTDLATIYER_2068.9797	2270	1516	TRUE	0.0016859	2270	2150	2292		1728	1486		1516	Sign.				0	0	0	0
VKDMSQADFGRLELELAEVEMPGLMACR_3195.5306	7598	3110.5	TRUE	0.00262667	7832	7598	7020		4971	3210	2017	3011	Sign.				0	0	0	0
EYGGDVGFSYCAPR_1577.669	7693.5	5512	TRUE	0.00271151	7563	7793	8073	7594	6134	4484	4890	6322	Sign.				0	0	0	0
LDCGGGYMK_1000.4227	9624	6060	TRUE	0.00273994	8629	9624	10229			5813	6518	6060	Sign.				0	0	0	0
SAIVQVDAAPFKQWYLSHYGVELGR_2834.4624	8281	4057	TRUE	0.00316528	7189	8583	8281		4794	4057	3169		Sign.				0	0	0	0
FLQGSGTDADELAK_1451.7013	8516	6686	TRUE	0.00362516		8441	8516	9016	6942	5946		6686	Sign.				0	0	0	0
LITPFVELDIK_1287.7559	9599.5	10873	TRUE	0.00406787	9986	9174	9318	9881	11298	10750		10873	Sign.		Y		0	0	0	0
KLEIDDDQKLR_1372.7431	10978	9181	TRUE	0.00411928		10740	11627	10978	9490		8801	9181	Sign.				0	0	0	0
SSEEAMNDYITK_1388.5886	6970.5	4969.5	TRUE	0.00466097	6406	7527	7074	6867	5284	3606	4655	5603	Sign.				0	0	0	0
EFAPSIPEKNISCLTR_1861.9477	9807	4772	TRUE	0.00559164	9374	10888	10240	6543	4262	5035	4509	5932	Sign.				0	0	0	0
VKDMSQADFGR_1236.5677	1984	1252.5	TRUE	0.0065058	1984	1921	2277		1545	928	1149	1356	Sign.				0	0	0	0
INPYMSNPCHIELILSEK_2158.0672	11820.5	8296	TRUE	0.00668811	12160	11034	12705	11481		7175	8296	9790	Sign.				0	0	0	0
TLTSVHEAILDDVVLPAEIVGK_2319.2806	2998	3679	TRUE	0.00669555		3057	2965	2998	3400	3679		3792	Sign.		Y		0	0	0	0
LYMEARPMEEGLAEAIDDGR_2266.0478	35948.5	26259	TRUE	0.00671435	37788	34109	39785	31985	29067	23802	22350	28716	Sign.				0	0	0	0
IMFALTSIK_1023.5907	17757.5	13808	TRUE	0.00780551	17834	15772	17681	18742	15092	12304	12704	14912	Sign.				0	0	0	0
DQSDYVSIPIEGPYKPPHYRY_2524.2143	10804.5	6185.5	TRUE	0.00808208	10146	11463	11747	7969	6498	5873	5422	7838	Sign.				0	0	0	0
LCDQALASGK_1062.5249	12117	7014	TRUE	0.00851268	9547	12117	13097		8261	7334	6694	5672	Sign.				0	0	0	0
TYPEEMIQTGISTIDVMNSIAR_2470.184	5757.5	4423	TRUE	0.00852114	5605	6428	5910	5404	4534	4423	3336		Sign.				0	0	0	0
GWDEGVIGMQIGEVAR_1716.8374	7759	6111.5	TRUE	0.00908982	7292	8353		7759	6493	5466	5730	6598	Sign.				0	0	0	0
LTYYTPEYETKDTDILAAFR_2410.1813	6629.5	5536.5	TRUE	0.00940487	6564	6640	6815	6619	5533	5540	4395	5989	Sign.				0	0	0	0
MDKSTVHDVVLVGGSTR_1800.9273	10911.5	7427	TRUE	0.0111043	9289	10652	11420	11171	7584	7270	7192	9639	Sign.				0	0	0	0
NMMCAADPR_1065.4275	16070	12371.5	TRUE	0.0120008	16070	15852	20649		12300	12167	12853	12443	Sign.				0	0	0	0
ALFTQVTTKF_1155.6408	8993.5	7336.5	TRUE	0.0120851	8970	9017	9727	8847	8230	6699	6241	7974	Sign.				0	0	0	0
KIWAFGPETTGPNMVVDMCK_2282.0654	4882	3003	TRUE	0.0123855	4699	5013	4882		3858	2520	3003		Sign.				0	0	0	0
SLQNFEIGGER_1249.6171	6073.5	5095	TRUE	0.0137876	5438	5777	6572	6370	5212	4471	5082	5108	Sign.				0	0	0	0
AFSHMLNLANLAEEVQIAHR_2264.1604	11672	9125.5	TRUE	0.0139977	10515	11683	12413	11661	8886	9365	7287	10383	Sign.				0	0	0	0
TNIPSIWAVGDATNR_1614.8234	2374.5	1502.5	TRUE	0.0140299	2469	1937	2280	2582	1377	850	1863	1628	Sign.				0	0	0	0
IIAEYIWVGGSGMDMR_1797.8662	3809	2537	TRUE	0.0140511	3809	4175	3385		2949	2472		2537	Sign.				0	0	0	0
ISASTNCNTVR_1224.5525	14837	5492	TRUE	0.0146952	9760	14837	15104		4617	6781	5492		Sign.				0	0	0	0
LAALADVYVNDAFGTAHR_1904.9501	8055	5269	TRUE	0.014985	7477	8905	8633	6664	6049	4489	4103	6494	Sign.				0	0	0	0
LVDILAQHFDIVAR_1609.9061	6267	4308	TRUE	0.0158517		6475	5842	6267	4108		4308	5275	Sign.				0	0	0	0
FWEVVCAEHGIDPTGR_1872.8698	36906.5	30522	TRUE	0.016962	37655	33266	36158	37893	31361	29683	28038	34055	Sign.				0	0	0	0
ALSDHHVLLEGTLLKPNMVTPGSDSPK_2857.4764	7131.5	6091	TRUE	0.016997	7974	6790	7473	6765	6091	5638		6127	Sign.				0	0	0	0
KVVISAPSKDAPMFVVGVNEHEYK_2644.3803	21711	15423.5	TRUE	0.0172428	21412	24119	22010	16645	15531	15316	12561	16962	Sign.				0	0	0	0
TPGPGAQSALR_1054.564	28070	12882.5	TRUE	0.0183638	20762	28096	28070		9176	19826	14904	10861	Sign.				0	0	0	0
FWEVICDEHGIDHTGQYVGDSPLQLER_3200.4742	14164	9750.5	TRUE	0.019307	13798	14530	15858	11746	11580	7553	8118	11383	Sign.				0	0	0	0
GQKIPLFSAAGLPHNEIAAQICR_2491.3239	12250.5	9966	TRUE	0.0201693	12595	12060	12441	11269	10838	9094	8778	11185	Sign.				0	0	0	0
GGLDFTKDDENVNSQ_1620.7136	808	1055	TRUE	0.0217497	862	808	799		1168	932	979	1131	Sign.		Y		0	0	0	0
INVNGGAMAIGHPLGATGAR_1877.965	10576	3477	TRUE	0.0226329		9414	12342	10576	3448	3477	7667		Sign.				0	0	0	0
VTELVPLVAEILIK_1536.9611	4893	8503.5	TRUE	0.0239134	4869	5478	4893		9558	8204	5901	8803	Sign.		Y		0	0	0	0
REDAAAITEEDLLQIPR_1940.0083	26836.5	21606	TRUE	0.0250425	26587	28183	26565	27086	21210	22002	17290	26076	Sign.				0	0	0	0
TALVLYHGMPVYQSLQMLR_2220.1668	24160.5	20332	TRUE	0.0269772	27667	24833	23488	21394	20991	19877	16914	20787	Sign.				0	0	0	0
TNMVMVFGEITTK_1470.7331	11743.5	6874	TRUE	0.0273995	10986	15647	12501	10572	9381	6867	6874		Sign.				0	0	0	0
NEGRDLAVEGNEIIR_1685.8453	4944	3454	TRUE	0.0279736	5179	4709	5543	4168	3890	2307	3018	4262	Sign.				0	0	0	0
VPTPNVSVVDLVVQVSKK_1908.1164	10794	7315	TRUE	0.0290119	8527	11301	10287	11634	7530	7100	6752	9588	Sign.				0	0	0	0
LAIELGDNVPSLPEGK_1651.8901	2624	2114	TRUE	0.029189		2417	2624	2941	2114	1797		2165	Sign.				0	0	0	0
NILNGTVFREPIICK_1774.952	27014	18612	TRUE	0.0299289	28300	21700	26579	27449	22414	18612	18445		Sign.				0	0	0	0
MYQGAGGEAGGPGASGMDDDAPPASGGAGPK_2733.1515	7400	4495	TRUE	0.0309725	6076	8756	7757	7043	4310	4241	4680	6900	Sign.				0	0	0	0
IVCTVGPSTNTR_1304.6627	3579	2765	TRUE	0.0315928	3126	3579	3658		2477	2572	2958	3116	Sign.				0	0	0	0
LGACVDLLGGLVK_1314.745	34410	29039	TRUE	0.0320708	36691	35597	32720	33223	30927	27284	20774	30794	Sign.				0	0	0	0
LVQSPNSFFMDVK_1512.7403	7560	6363	TRUE	0.0322777	7218	8488	7751	7369	6363		5934	7035	Sign.				0	0	0	0
TLTSVHEAMLEDVAFPAEIVGKR_2513.3068	7678.5	5489	TRUE	0.0333799	8024	8027	6219	7333	6160	4541	4818	6696	Sign.				0	0	0	0
AVGPGLNTAR_956.516	36510	7107.5	TRUE	0.0350884	36510	11202	41971		6365	6371	7844	7849	Sign.				0	0	0	0
YSEGIPGNR_992.4796	7597	6024.5	TRUE	0.0359606	6521	7597	7608		6183	5866	5646	6686	Sign.				0	0	0	0
LDSIVMGSR_977.5084	3671	2426	TRUE	0.0361617		3281	3671	4181	2426		2271	3083	Sign.				0	0	0	0
GMLTGPVTILNWSFVR_1806.9571	10082.5	18802.5	TRUE	0.0362939	8823	9731	10434	19001	17574	20031	17420	25671	Sign.		Y		0	0	0	0
KEQVFSTYSDNQPGVLIQVYEGER_2786.3632	2669.5	1678.5	TRUE	0.0365271	3009	2330	3228	1983	1934	1423	1395	2122	Sign.				0	0	0	0
GIRPAINVGLSVSR_1438.8489	5251	3766	TRUE	0.0389316		5587	5251	4786	4578	3312	3766		Sign.				0	0	0	0
AVFVDLEPTVIDEVR_1701.9058	32035	25664	TRUE	0.0394557	29321	35320	30591	33479	23963	27365	19909	30185	Sign.				0	0	0	0
LKPFGCNLLYHDR_1632.8315	16626	13057.5	TRUE	0.0394846	15990	16529	16723	17590	15741	11475	9461	14640	Sign.				0	0	0	0
GKWEAPLIDNPDFKDDPELYVFPK_2833.4083	12287.5	9965	TRUE	0.0394914	13056	11653	11652	12922	10872	9058	7733	11591	Sign.				0	0	0	0
TLGEWAGLCK_1134.5612	42012.5	35413	TRUE	0.039793	43735	38725	40290	45536	40461	34329	31771	36497	Sign.				0	0	0	0
IQVVNDNGQNVLDQQVQK_2041.0196	16507.5	14700.5	TRUE	0.0400798	16276	16204	16739	16741	14063	15338	13728	16351	Sign.				0	0	0	0
LIDVDVPVIGGHAGITILPLLSK_2340.3901	8699	4631	TRUE	0.0409327	8699	9260	7144		7455	5338	3924	3085	Sign.				0	0	0	0
LGPNYLQLPVNAPK_1524.842	5090	3767	TRUE	0.0409903		4832	5090	5665		2933	3767	4434	Sign.				0	0	0	0
VETGMIKPGMVVTFAPTGLTTEVK_2506.3295	44742.5	35455	TRUE	0.0419762	42288	52108	46263	43222	35279	34548	35631	44730	Sign.				0	0	0	0
RVIMSSPLSTDLR_1474.8046	15825.5	13045.5	TRUE	0.042666	13622	15314	16337	16606	14114	12179	10402	13912	Sign.				0	0	0	0
GNPTVEVDIHTSNGIK_1681.8391	13739.5	10888	TRUE	0.042738	13222	14257	11889	14583	10888	9916		12250	Sign.				0	0	0	0
EACKWSPELAAACEVWK_2034.9413	17621.5	12692	TRUE	0.0429951	13952	19008	18654	16589	13825	11559	7622	14889	Sign.				0	0	0	0
LHFFMVGFAPLTSR_1622.8512	8130	6134	TRUE	0.0432846	7861	8399	8516	7360	6232	6036	4296	7787	Sign.				0	0	0	0
LSQEEIDR_989.4898	21269	10017	TRUE	0.043415	15598	22247	21269		9949	15322	10085	808	Sign.				0	0	0	0
GLPVLGVFR_957.588	5485.5	3718	TRUE	0.0434952	5160	5811	5111	6307	4469	2922	2967	5332	Sign.				0	0	0	0
YFEVELK_927.4822	4293	3881	TRUE	0.0439876		4035	4293	4558	3881	3886	3737		Sign.				0	0	0	0
ISMDEQDLLNGAGETYEVALTEPGTYSFYCAPHQGAGMVGK_4407.9731	8203.5	4743	TRUE	0.0442212	7452	8955	9524	4921	4959	4527	3848	6064	Sign.				0	0	0	0
VFHLAGNNQQGGFGGSQQQQEQK_2488.16	28903.5	21739	TRUE	0.0446154	23406	31124	32078	26683	23079	20399	16824	25368	Sign.				0	0	0	0
SQYLDDIAILTGATVIR_1849.0066	3684	2698.5	TRUE	0.044937	3326	4042	3292	4128	2210	3341	3187	2184	Sign.				0	0	0	0
FADELIANAAYIGTPGK_1751.885	5723.5	4567	TRUE	0.04504	5987	5639	5808	5635	4506	4628	4290	5895	Sign.				0	0	0	0
SLDSHIEDQFASGR_1561.7241	27972	22617.5	TRUE	0.0453123	26025	29928	28456	27488	23209	22026	18591	27594	Sign.				0	0	0	0
LILGADSPAIR_1125.6626	4797.5	7599	TRUE	0.046009	5774	3198	6732	3821	8334	6222	6864	10135	Sign.		Y		0	0	0	0
AQFDSTVGIHPSSAEEFVTMR_2309.0867	11328	8903.5	TRUE	0.0463819	10317	10834	11822	12047	9538	8269	7126	10927	Sign.				0	0	0	0
EADVDGDGQINYEEFVK_1927.8556	13102.5	10764	TRUE	0.0489151	11387	14389	13296	12909	12341	9861	10216	11312	Sign.				0	0	0	0
VITVNEAQSR_1116.6008	14819	8761	TRUE	0.0495087	13201	14819	22603		8262	13092	9009	8513	Sign.				0	0	0	0
SPFGGGRPGR_987.5119	2088	1880	TRUE	0.0497148	2004	2172	2323	2001	1830	1930	1692	2022	Sign.				0	0	0	0
LGSMETGTGLTR_1222.6096	4975	3172	TRUE	0.0499988		5436	4305	4975	3971	2373	2203	4172	Sign.				0	0	0	0
VGGTNHSHATQDLYDSIAAGNYPEWK_2832.286	14685.5	9980	TRUE	0.050005	15273	14916	14455	10337	12131	8668	8355	11292					0	0	0	0
FDREIDIGVPDEIGR_1730.8708	1817	1486	TRUE	0.0500691	1817	1743	1883		1614	1358	1247	1700					0	0	0	0
NEGRDLAVEGNEIIR_1684.8613	24370.5	19153.5	TRUE	0.0513383	22306	24156	32309	24585	23032	17959	18800	19507					0	0	0	0
TYVPEMVEVLIDSVR_1749.9091	3902	4445	TRUE	0.0517771		3902	4135	3456	4546	4445		4270			Y		0	0	0	0
EDQLEYLEER_1323.6063	7669	7108	TRUE	0.0526322		7653	7669	8163	6363	7302	7108						0	0	0	0
AILQTILDAEAKLPTGSVK_1968.1376	4081	4904	TRUE	0.052636		4017	4081	4625	4731	4904		5439			Y		0	0	0	0
STVGELACSYAVMILEDEGIAITADK_2798.3475	5641	4068	TRUE	0.0531407	5641	6091	5382		5451	4544	3592	3517					0	0	0	0
IDLQTAQQLQNQDDNRGNIVR_2439.2335	76303.5	60190.5	TRUE	0.0531535	74839	77768	77905	70085	57907	60275	60106	76780					0	0	0	0
EGNFDLVGNNTPVFFIR_1920.9603	1297	1912	TRUE	0.0533491	1014	1665	1297		1739		1912	2178			Y		0	0	0	0
YENCLSNEQGR_1369.5801	50171	20260.5	TRUE	0.0545695	45446	60808	50171		17277	49308	23244	8992					0	0	0	0
AMTVFWSAMAQSMTSRPMK_2161.0061	18839	12196	TRUE	0.0546818	18490	21534	19188	13919	16775	10376	7860	14016					0	0	0	0
GAANFTSQVIIMNHPGQIGNGYAPVLDCHTSHIAVK_3818.8741	32925	21352	TRUE	0.0557197	33063	36580	32787	21628	26112	17698	17605	25006					0	0	0	0
GVEKDQVLLFAAMASR_1734.9207	9180	6344.5	TRUE	0.0567487	9933	9001		9180	8035	4463	4654	8161					0	0	0	0
VAVICGYGDVGKGCAAAMK_1926.9235	23333.5	19182	TRUE	0.057015	21622	25045	26925	19844	19806	18558	14985	20822					0	0	0	0
GHYTEGAELIDAVLDVVR_1957.0025	22212	16141.5	TRUE	0.0571695	21438	23106	22986	17479	17832	14451	12208	20034					0	0	0	0
IGSEISSLTLEEAR_1504.7853	31002	24810.5	TRUE	0.0576353	30784	26710	31220	33279	26856	22765	20279	29251					0	0	0	0
KEIALWFPDGPVNWQSSVHPWVYET_2985.457	16164.5	8773	TRUE	0.0577662	15411	16918	17163	7287	9618	7928	6509	9718					0	0	0	0
EVEECKKEYPNAFIR_1911.927	14912	13533	TRUE	0.0578217	15322	16394	14502	14433	13533		10047	13633					0	0	0	0
LAVDTVVTNLQSR_1415.7853	4688	3468.5	TRUE	0.0580652	3784	4814	5685	4562	3619	3318	3254	4329					0	0	0	0
MTPTKPMVVETFSEYPPLGR_2280.1403	13492.5	10424	TRUE	0.0581388	12014	13866	13119	14275	11380	9468	8941	13234					0	0	0	0
YLEDVIAHK_1087.5782	12620	10162.5	TRUE	0.0583869		11751	12620	14628	9699	10626	9187	12179					0	0	0	0
KDLYGNIVLSGGSTMFPGIADR_2311.1751	5367.5	4093	TRUE	0.0584962	5848	5602	5133	4098	4427	3759	3466	4617					0	0	0	0
YLTASAIFR_1041.5728	5260	4555	TRUE	0.0591146	5137	5260		6444		4555	4074	4654					0	0	0	0
SLLEEDAIR_1045.5524	35780	30875.5	TRUE	0.0592166	34129	32065	37431	38939	33075	27883	28676	33298					0	0	0	0
SIQMEGLFWGASK_1453.7144	11204.5	7821.5	TRUE	0.0592761	10294	12001	10408	12435	9584	4576	6059	10653					0	0	0	0
TQVTIEYINESGAMVPVR_2007.0216	7750	5301.5	TRUE	0.0594663	5843	9379	9045	6455	5368	4449	5235	6490					0	0	0	0
STDVLHSLGAYVSLSSTIK_1978.0491	6927.5	4339.5	TRUE	0.059726	5684	9424	8171	4362	4607	4235	3402	4444					0	0	0	0
FGPVDTSRPGMFSMK_1656.7873	50224	44013.5	TRUE	0.0597798	52431	47756	48017	53529	43689	44338	37914	49642					0	0	0	0
LIITMPASMSTER_1449.744	3603	3049	TRUE	0.0601112	3501	3545	3799	3661	3350	2667	2748	3579					0	0	0	0
TTSQDVDESICK_1382.6104	18257	14261	TRUE	0.0604869	17863	18257	20304			11985	14261	17149					0	0	0	0
EDAAAITEEDLLQIPR_1783.9072	15931.5	13156	TRUE	0.0606675	14406	15956	15907	20980	14414	10952	11898	14431					0	0	0	0
SIGFISDDVGLDADK_1551.7537	4378.5	3407.5	TRUE	0.0615987	4395	4362	3954	4995	3702	2099	3113	4202					0	0	0	0
RGGADVTVASVETQVGVDACHGIK_2426.2093	3750	3229	TRUE	0.062191	3578	3935	3674	3826	2701	3229		3610					0	0	0	0
ISQEVSGDALGEEFKGYVFK_2203.0917	12879.5	10268.5	TRUE	0.0624567	13363	11710	14682	12396	9231	10372	10165	12977					0	0	0	0
TSKPVVIADCGQIS_1474.757	14849	12940	TRUE	0.0626754	14505	13796	15193	16099	13325	12555	10797	14512					0	0	0	0
YEDLMAAGIIDPTK_1536.7614	9221	7483	TRUE	0.0635167	9122	8991	9978	9320	8363	6603	6357	9323					0	0	0	0
FDVGVKEIEGWTAR_1606.8224	7532	4691	TRUE	0.0636476	7356	7708	8112	4874	4539		4691	5441					0	0	0	0
VFHYGSISLIVEPCR_1776.9102	2608	1966	TRUE	0.0637043	2186	2608	2888		1966	1789		2164					0	0	0	0
TDKTYPAGFMDVVSIPK_1868.9463	10752	8441	TRUE	0.0640896	9887	9465	11617	12922	8071	8811	10097	5440					0	0	0	0
PDLTDSELAKEVDYLIR_1977.0175	1322	858	TRUE	0.0651265	1182	1640	1462	882	841	860	856	1049					0	0	0	0
MLREELQLLQEPGSYVGEVVK_2417.2745	6134	5301	TRUE	0.0652615	6289	6504	5979	5652	5646	4956	3974	5774					0	0	0	0
SLDIERPTYTNLNR_1691.8711	23551.5	18649.5	TRUE	0.0654792	20493	24837	22266	28261	19088	18211	17707	22650					0	0	0	0
FEAIIYVLK_1095.6449	9260	7838	TRUE	0.0658504	9593	10341	8927	7962	7909	7767	7323	8652					0	0	0	0
DTYLNTEEFIDAVAAELKER_2327.1401	9585	7020	TRUE	0.0660086	9252	8594	9918	10127	7534	6506	6298	9769					0	0	0	0
AMQLLESGLK_1089.5973	25338.5	34358.5	TRUE	0.066261	24473	24750	25927	36562	38825	32903	33152	35565			Y		0	0	0	0
KGVEAESIEELYKK_1622.8636	8322.5	7196	TRUE	0.0662805	7549	8717	7928	9063	6547	7196		7701					0	0	0	0
IPAEIASEIETAVSDLR_1813.9542	9765	7561	TRUE	0.0663036		9765	10236	8838	6382	7561		8802					0	0	0	0
HILQQLETMNIVELDTK_2025.0685	11571.5	8967.5	TRUE	0.0670104	12797	12132	11011	9964	11248	8306	7419	9629					0	0	0	0
MRNGVTATDLVLTVTQMLR_2120.1202	2475	1990	TRUE	0.067354	2344	2606	2639	2172	1990		1426	2233					0	0	0	0
KQDITITGASTLPKDEVDQMVQEAER_2902.4462	10130.5	8505.5	TRUE	0.0674374	10503	10133	10128	9463	7991	8551	8460	10305					0	0	0	0
LYFDSVGHYSRPDVLHLTVNEHPR_2851.4274	18387	13934.5	TRUE	0.0675872	18155	18619	19185	13608	16002	13397	12382	14472					0	0	0	0
FVIEPQGLFLPTFLNAGK_1992.0841	9786	7223	TRUE	0.068544	7474	11422	10894	8678	6587	7859	6255	8383					0	0	0	0
LLACISSRPGQCGR_1574.7891	23228	18693.5	TRUE	0.0694857	19196	22436	27112	24020	17460	16815	19927	21308					0	0	0	0
SSVLIDIKPWDDETDMK_1991.963	5865	5180	TRUE	0.0695688	5734	5865	6325		5388	4080		5180					0	0	0	0
IPVLVDGDYK_1118.6092	15010.5	19508.5	TRUE	0.0704332	10980	15323	14698	19703	19803	18276	19214	27027			Y		0	0	0	0
GVLQGNAMVLPK_1227.6766	17008.5	14451.5	TRUE	0.0704336	16826	14606	17191	17987	16121	14056	13086	14847					0	0	0	0
FDGILGLGFQEISVGK_1679.9003	5444.5	7221	TRUE	0.0704821	5028	5861	3736	5994	7259	7183	5179	8131			Y		0	0	0	0
SQVSGYMGDDDLGK_1471.637	5605	4542	TRUE	0.0704891	5036	5598	5612	5646		4542	4021	5344					0	0	0	0
GGRPEFIFEDGQYPEQVDWIGQK_2695.2787	26975	20083	TRUE	0.0710226	29636	30685	24314	21280	22565	14677	17601	23932					0	0	0	0
IHFMLSSYAPVISAAK_1750.9196	3957	5155	TRUE	0.0710646	3648	3352	4266	5210		4985	5155	6262			Y		0	0	0	0
IIGATNPAASEPGTIR_1567.8438	47668	40930	TRUE	0.0711335		46528	47668	51367	40930		40028	46442					0	0	0	0
PVGYGIK_733.4243	13057	10725	TRUE	0.07132		11864	13057	13067	12106	9793	9696	11657					0	0	0	0
LFTPSLAQKYEELYR_1857.9745	3237	2645	TRUE	0.0713352		3237	3671	3196	2204		2645	3086					0	0	0	0
PDPEDKKPEDWDER_1755.782	7272.5	5240.5	TRUE	0.0717122	4861	8601	6755	7790	4853	5683	3413	5628					0	0	0	0
LDSIGLENTEANR_1431.7074	6731.5	4483	TRUE	0.0718409	4962	6813	6650	7844	6233	3236	3836	5130					0	0	0	0
TYDLGLASNLPR_1319.6954	922	1737	TRUE	0.0730045	1404	824		922	1871	1158	1603	2049			Y		0	0	0	0
MNPLVSVLHLYDVANAPGVTADISHMDTSAVVR_3492.7614	3119	1829	TRUE	0.0732446	1821	3487	3682	2751	1282	2062	1829						0	0	0	0
AVLSSSGFQADVK_1308.6794	9602	4139	TRUE	0.0740258	8123		9602	14245	3256	7847		4139					0	0	0	0
DGQLYPEMIKETEK_1680.8149	7771	6199	TRUE	0.07456	7421	8121	9027	6554	6199		5990	6768					0	0	0	0
TLTAEAESFLKEGIQEQLER_2292.1718	4329	4023	TRUE	0.0750092	4335	4720	4323	4090	4023	3770		4117					0	0	0	0
AVETTGDVPAAR_1186.6062	4196	3153.5	TRUE	0.0754663	3443	4196	5693		2388	3480	2942	3365					0	0	0	0
NHYVEGGDAGNRENFINELIR_2417.1593	8660	4430	TRUE	0.0763589	9395	8299	8660		9149	4646	4214	3872					0	0	0	0
VLELESTNVK_1131.6256	5074	3889	TRUE	0.0768026		4732	5074	5340	3889	3763		4818					0	0	0	0
TEKDVTPMGGFPHYGIVKDDYLMIK_2854.4154	22874	18383.5	TRUE	0.0774883	23507	22236	23333	22415	21536	13884	15231	22325					0	0	0	0
VIPAGSSSSFGK_1136.5946	6439.5	7355	TRUE	0.0779727	4503	6477	6481	6402		7220	7355	10683			Y		0	0	0	0
DGGLDIPHSDKR_1309.6495	2536	2246	TRUE	0.0780241		2478	2536	3011	2185	2352	2246						0	0	0	0
VATVFKQEEGVVIANLDADAHK_2354.2351	7076	5687	TRUE	0.0781779	7093	6812	7439	7059	5687	5344		7109					0	0	0	0
SADSATEVVGEK_1192.5692	6153	2620	TRUE	0.078256	3523	6153	6535		2287	3838	2620						0	0	0	0
YQEIVNIR_1034.5629	19536	14828	TRUE	0.0786112	17550	20038	19034	21496	19589	12674	11700	16982					0	0	0	0
LASASSVEEALEIAQAALQS_1988.0182	31163.5	22248	TRUE	0.0796956	30549	34151	30849	31478	22668	20008	21828	34297					0	0	0	0
VVAAGANPVLITR_1280.7685	33601	28344.5	TRUE	0.0800383	33535	33667	31978	42190	33982	26770	25763	29919					0	0	0	0
VLELSLEEAR_1158.6365	3961.5	4613	TRUE	0.0801206	3396	4102	3821	4611	5160	4287	4386	4840			Y		0	0	0	0
TALSHVDNLISGVTR_1582.8547	10995	12920	TRUE	0.0801593	9973	9645	12017	12729	12331	13509	12048	13817			Y		0	0	0	0
ADGYILEGK_965.4938	8244.5	6285.5	TRUE	0.0801656	6324	9262	8500	7989	5897	6674	5883	7483					0	0	0	0
SAFEKLESIYGSFEKPSEK_2176.0808	20732	18070.5	TRUE	0.0802368	18152	20101	21363	23383	18193	17948	15979	19662					0	0	0	0
GLPLEVITNGFQISPEEARR_2227.1717	6707	5461	TRUE	0.0802715		6319	6707	8310	6608	4573	5768	5154					0	0	0	0
LAGESESNLR_1075.5378	10701	3705.5	TRUE	0.0804067	5479	10701	11114		3331	8066	4080	2441					0	0	0	0
ALDKELSSDFER_1409.6907	8880	7723	TRUE	0.0811284		8880	8290	10300	7723	5854		7812					0	0	0	0
ITLIWEK_902.5346	12864	16551.5	TRUE	0.0822494	11684	12864		14090	19293	13500	15165	17938			Y		0	0	0	0
WNVIMACR_1049.502	36993	30039	TRUE	0.0822837	36695	36776	37210	41943	36916	24142	23785	35936					0	0	0	0
VPTPNVSVVDLVVQVSK_1780.0215	10812.5	13033	TRUE	0.0823216	11524	9986	10101	12175	13503	11546		13033			Y		0	0	0	0
LSQEVSGDALGEEFKGYVFK_2203.0917	11946	9368	TRUE	0.0834598	10966	12653	12322	11570	11743	7762	7682	10974					0	0	0	0
FEGITMAPPDPILGVSEAFK_2119.078	2180	2817	TRUE	0.0841691		1702	2180	2289	2822	2812	2117	3337			Y		0	0	0	0
SEHAFYLDWAVHSFR_1864.8765	18317.5	11572.5	TRUE	0.0848064	17172	19463	23282	12652	14198	8947	8628	16449					0	0	0	0
EMIQTHCPAPASDIQILR_2080.0314	5676.5	5223.5	TRUE	0.0853549	5547	5500	5806	6151	5289	5158	4326	5636					0	0	0	0
ATSGTYVTQVPLK_1407.7366	7072.5	8530	TRUE	0.0853878	6833	7390	4778	7312		9782	8530	7381			Y		0	0	0	0
HLIPSSNAVESTVFFYK_1938.996	6721	8420	TRUE	0.0857722	6730	6267	6712	8755	9226	7677	8551	8289			Y		0	0	0	0
FVVGLGDKVSPTDIEEGMR_2049.0321	6180	4185	TRUE	0.085889		6180	6525	4766	4185	3648		5046					0	0	0	0
LGKNGVEEVLDLGPLSDFEKEGLEALKPELK_3367.7883	12599.5	8705	TRUE	0.0862244	9794	14985	15600	10214	8705	7695		9577					0	0	0	0
FTEIDKLVSYGTEVTAIVETGK_2400.2544	28835	23594.5	TRUE	0.0862304	25836	33257	29809	27861	23068	24121	20866	29237					0	0	0	0
VNIVINYDMPDSADTYLHR_2236.0703	7618	6047	TRUE	0.0863835	8024	8579	7212	6157	6947	5129	5327	6767					0	0	0	0
NNAIVCNIGHFDNEIDMLGLETYPGVK_3033.4445	16328	21175	TRUE	0.086724	16121	7460	16535	21721	20683	21667	20620	23805			Y		0	0	0	0
ALAHQPISVAIEAGGR_1589.8758	16009	12135.5	TRUE	0.0870456	12804	15105	16913	17093	15141	9292	11067	13204					0	0	0	0
LRDGMTATDLVLTVTQMLR_2134.1359	2372	1526	TRUE	0.0871458	2372	2726	2257		2197	1526		870					0	0	0	0
KFETLSYLPDLTDSELAKEVDYLIR_2958.5346	28035.5	16031	TRUE	0.0873103	25808	31352	30263	17781	11678	11965	20097	24937					0	0	0	0
WKAPMIDNPEFKDDPELYVFPK_2679.3163	11263.5	9511	TRUE	0.088039	12057	12244	10470	9753	10083		6966	9511					0	0	0	0
TCYAQSSQIR_1213.563	29233	13544	TRUE	0.0901878	17915	30845	29233		7914	20332	13544						0	0	0	0
FYAISAEFPEFSNKDK_1892.9065	25734.5	20115	TRUE	0.0903199	27146	23067	24323	27393	25209	16832	16392	23398					0	0	0	0
TIPDPEDKKPEDWDER_1969.9138	8314.5	6359	TRUE	0.0907793	7086	9999	8554	8075	7493	5078	5225	8053					0	0	0	0
AGIIVLAEGR_998.5993	39378.5	48925.5	TRUE	0.090871	37589	37162	41168	46391	54944	43249	42305	54602			Y		0	0	0	0
YVER_566.2933	1065	2858	TRUE	0.0913976	1065		930	1152	2912	784	2804	3317			Y		0	0	0	0
SSVLMDVKPWDDETDMK_1995.9038	34313	28209	TRUE	0.0917568	34668	33958	35946	30024	29005	27413	26511	34317					0	0	0	0
TVLIPIAHGTEPLEAVAMITVLR_2444.3945	13806.5	11724	TRUE	0.0922384	14906	14270	13343	11828	13271	11576	9787	11872					0	0	0	0
DSIMDSTVNCR_1297.5511	3409.5	2790	TRUE	0.0927269	3203	4054	3021	3616	2943	2637	2270	3396					0	0	0	0
IRELTSLVQK_1186.7154	7354	6504.5	TRUE	0.0931993		7294	7354	8924	6343	5278	6666	7424					0	0	0	0
FWEVICDEHGIDSTGR_1920.8545	10499	8921.5	TRUE	0.093247	10646	10352	9311	12586	10351	8797	8014	9046					0	0	0	0
ELGGQADVDGFLVGGASLKPEFIDIIK_2788.4767	15270	9251.5	TRUE	0.0940026	13475	22556	17065	9323	10444	8059	6866	12568					0	0	0	0
NIIHGSDGPETAKDEISLWFKPQELVSYTSNSEK_3819.8712	23951.5	15205.5	TRUE	0.0941613	24672	24567	23336	18295	22585	10737	9834	19674					0	0	0	0
AHMMEIQINGGTIAQK_1742.8564	6783	7676.5	TRUE	0.0942048	6032	6441	7125	7290	8317	7734	6725	7619			Y		0	0	0	0
GTVHLIGLLSDGGVHSR_1717.9344	7824	9298	TRUE	0.0947406	7973	6338	7675	9674	9543	9053	8808	11356			Y		0	0	0	0
GQVLEVDGEK_1073.5473	5258.5	3872	TRUE	0.0969423	3967	6253	6020	4497	3394	4084	3872						0	0	0	0
ISGDALKDLYK_1222.6678	30522	26510	TRUE	0.0971336	28697	27019	32347	34457	27993	25027	23333	29194					0	0	0	0
YLDDKTIFHLNPSGR_1775.9075	8672	7461.5	TRUE	0.0980213	8286	8586	8758	10115	5683	7920	7003	8905					0	0	0	0
ALTTEEIEEHLTAISERD_2057.0033	6450	5350	TRUE	0.0982328	5291	6292	7207	6608	4408	5391	5309	6122					0	0	0	0
LISQIISSLTTSLR_1531.9054	5877.5	4851.5	TRUE	0.0983157	6233	5907	5848	4943	5712	4639	4299	5064					0	0	0	0
VKPSSPAELEALMGPK_1653.888	17202	14603	TRUE	0.098425		17202	18070	17073	12730	14603		16932					0	0	0	0
LIPAAASGDSK_1029.5575	6412	3634	TRUE	0.0985099	5096	6412	7047			5631	3634	3061					0	0	0	0
AVAHQPISIAIEAGGR_1589.8758	15577	12441	TRUE	0.0986979	12273	15635	15519	16771	14215	10248	11023	13859					0	0	0	0
FEAGQMEVWDHMSPELR_2061.9157	13255.5	11092.5	TRUE	0.0990624	13671	13215	13296	13205	12823	8835	9362	13314					0	0	0	0
FSPGSQIYIPVPTWSNHHNIWK_2608.3096	3909	2894	TRUE	0.0996787	4888	3977	3841	2685	3308	2219	2554	3234					0	0	0	0
VTNWSNVVIAYEPVWAIGTGK_2304.2023	58008	69248	TRUE	0.10062	62924	53092	51007	65862	74297	64199	60073	82058			Y		0	0	0	0
IGGIGTVPVGR_1025.6102	42134	36100	TRUE	0.100654	42670	39911	41598	43763	42411	32425	31683	39775					0	0	0	0
HVLVILTDMSSYADALR_1903.9946	7405.5	5702.5	TRUE	0.100945	6550	8261	8286	6182	7094	5262	3614	6143					0	0	0	0
FASFETIVEMIYK_1577.792	3769	3485	TRUE	0.101283		4291	3752	3769	3485	3017		3655					0	0	0	0
YTGDSDLQLER_1296.6066	15569.5	12871.5	TRUE	0.101514	15337	15802	14791	16726	15360	10619	9765	15124					0	0	0	0
PNIEMDEHTFMVNR_1732.7782	1123.5	952.5	TRUE	0.101626	1059	1154	1093	1222	976	780	929	1167					0	0	0	0
SDFFVAAQNCWVK_1572.7152	7089	6071	TRUE	0.101809	7521	6657	6524	8818	6071		4662	6637					0	0	0	0
VPVSDVK_743.4298	1945	1648	TRUE	0.102542		1945	1683	2039	1698	1334		1648					0	0	0	0
SGETEDTFIADLAVGLSTGQIK_2252.1292	15109.5	11576.5	TRUE	0.103016	12569	18228	17638	12581	13691	9645	7563	13508					0	0	0	0
IVMELYADTTPETAENFR_2099.9954	6716.5	5724	TRUE	0.103092	6252	7004	7314	6429	5724	4427		6550					0	0	0	0
ATPAPPVGPALGSK_1262.7103	8843	6866.5	TRUE	0.103424	7020	8483	9203	9808	7454	6279	5524	8471					0	0	0	0
MKELESICNPIIAK_1645.8652	69548.5	62294	TRUE	0.104253	73543	60057	68933	70164	62945	61245	61643	64248					0	0	0	0
VGLKNPNRPIASFIFSGPTGVGK_2356.3136	6882	5590	TRUE	0.105234	7034	6730	7334	5594	6254		4610	5590					0	0	0	0
VKDEIVLDGNDIELVSR_1915.0018	5082	3123	TRUE	0.105371	4156	6008	6256	3871	3038	3123		4294					0	0	0	0
VLVNIEQQSPDIAQGVHGHFTK_2417.2572	27121	25564.5	TRUE	0.105455	26223	27318	26924	27885	26655	24595	22244	26534					0	0	0	0
YMACCLMYR_1267.5091	32321	23501	TRUE	0.105472	37161	32776	30738	31866	35333	17802	19609	27393					0	0	0	0
AIEAVPELK_969.5615	8266	6640	TRUE	0.105706	7494		9760	8266		6640	6176	7692					0	0	0	0
WNYDGSSTGQAPGEDSEVILYPQAIFR_3000.401	2750	3195	TRUE	0.105833	2750	2925		1908	3092	3288		3195			Y		0	0	0	0
GPALWDIYCR_1250.5987	52237.5	42021.5	TRUE	0.105841	47207	50791	53684	62614	46377	34352	37666	53956					0	0	0	0
LVVIVDVVDQNR_1368.7845	10802	8180.5	TRUE	0.107048	9863	11923	11741	7211	8631	7730	6439	8721					0	0	0	0
AGVNVSVVYGVMPPEAYR_1907.9684	2638	2134	TRUE	0.10719	2631	2645	3058	2464	2747	1848	1789	2420					0	0	0	0
TTVITQGADPVVVAEDGK_1799.9385	30417.5	25341.5	TRUE	0.107492	26252	30624	30211	35895	28511	22172	17374	29080					0	0	0	0
LGSDSNKINPLVPVDLVIDHSVQVDVAR_2999.616	12247.5	10418	TRUE	0.107771	11511	13850	12852	11643	10921	9915	8570	12685					0	0	0	0
EHALLAFTLGVK_1298.7467	7646.5	3164	TRUE	0.107776	6582	12866	8711	3771	4291	3164	3040						0	0	0	0
VGALLLCDMAHISGLVAAQEAANPFEYCDVVTTTTHK_4002.9399	11111	7463	TRUE	0.107848	9787	14407	12435	6553	6939	7987	5280	8864					0	0	0	0
TAHEMGIPCVAVYSTIDKDALHVK_2655.327	5377	4926.5	TRUE	0.108072	5232	5126	5522	5841	5213	3930	4640	5280					0	0	0	0
HGIICTEDLIHEILTVGPHFK_2429.2646	41813	23636	TRUE	0.1085	40763	55388	42863	19646	32131	24915	19969	22357					0	0	0	0
GLAVDIIETEMQK_1446.7509	12352.5	9411	TRUE	0.108554	13431	12479	11385	12226	12633	6941	7451	11371					0	0	0	0
VNNMVLFDQATYDK_1657.789	3483	3793	TRUE	0.109499		3618	3483	3060	3896	3580	3690	4425			Y		0	0	0	0
ASGTSLPAQGLMGLGR_1515.7948	8898	6930	TRUE	0.109528		8223	8898	9775		6930	6832	8619					0	0	0	0
EYQIIDMLIGPTLKDEVMK_2236.1604	16676.5	15044.5	TRUE	0.109982	15865	17303	16050	17736	16493	13828	13184	16261					0	0	0	0
LGDIIPADAR_1040.5735	8798.5	6370	TRUE	0.110393	6933	8796	8801	10241	8497	5018	3762	7722					0	0	0	0
MGTDEWGLTR_1165.5306	5293.5	4041	TRUE	0.110891	5350	3918	5237	5396	4524	3558	3556	4734					0	0	0	0
HETCYQIALAIKDEVEDLEK_2404.1701	35866.5	25355.5	TRUE	0.110922	27847	44559	43886	22622	26877	25590	13825	25121					0	0	0	0
LSVDKNLVEVFCK_1550.8247	12190	10841	TRUE	0.11161	11067	12476	13240	11904	9537	10141	11541	11981					0	0	0	0
FQGTSPYIYPLYGLGELPQAFAR_2588.3184	3962.5	2887	TRUE	0.112811	3741	3922	4389	4003	994	3120	2654	4215					0	0	0	0
IALTDNSIVEQALGK_1572.8479	6194	4851.5	TRUE	0.116268	6194	6040	7416		5502	4027	4201	6520					0	0	0	0
TAVADIPYGGAK_1162.6103	7406.5	8091	TRUE	0.116317	7074	7497	7831	7316	7436	8321	7861	9377			Y		0	0	0	0
VVLDMTTLTIMR_1392.7589	4483	3656.5	TRUE	0.117099	4483	4576	4063		3893	3420	3112	4385					0	0	0	0
TSPFGGGRPGR_1088.5596	3527.5	2893.5	TRUE	0.117603	2932	3941	3761	3294	2823	2721	2964	3413					0	0	0	0
YLIGDDEHCWTETGVSNIEGGCYAK_2874.2346	26368.5	19444.5	TRUE	0.117655	27598	25139	24575	28081	28335	16566	14028	22323					0	0	0	0
RGTNECGIEDEPVAGLPSSK_2115.9976	6586	5715	TRUE	0.118094		6586	6012	7026	6141	4736		5715					0	0	0	0
LAALADVYVNDAFGTAHR_1903.9661	14116	11101	TRUE	0.118504	11607	16191	15367	12865	11055	11147	9711	13969					0	0	0	0
DDLFNINAGIVK_1319.6841	8996	6815	TRUE	0.118905	8697		8996	10147	7770	5860	5264	9399					0	0	0	0
GVVTEIIHDPGR_1292.6957	20574.5	15459	TRUE	0.119176	17783	21959	19190	26533	18167	12751	9426	21263					0	0	0	0
VVDAMGVPIDGK_1200.6293	6089	5181	TRUE	0.119525	5484	5955	7135	6223	5341	3919	5021	6231					0	0	0	0
GPLWILGDVFMGK_1432.7657	13980	10700	TRUE	0.119781	13314	16556	14646	9589	11885	9515	7740	11979					0	0	0	0
KFAQAQNCLLPMGVTSENVAQR_2462.2279	6269	7980	TRUE	0.120236	7156	6847	5691	2186	10358	6898	6286	9062			Y		0	0	0	0
SGSPLIPLAEFREPEIMEK_2143.1104	7192	5094	TRUE	0.120961		7192	6645	7958	5538	4650	4192	7599					0	0	0	0
FAIDIGR_791.441	1160	981.5	TRUE	0.121261	1124	1033	1248	1196	918	937	1026	1177					0	0	0	0
RAILNESSEFVGDKVAYALAQGLK_2579.3828	7679.5	6528	TRUE	0.121288	7236	8458	7234	8123	6776	6280	6074	8032					0	0	0	0
TTVITQGADPVVVAEDGKVK_2027.1019	22318	18067.5	TRUE	0.121407	22886	21750	23352	20927	23006	15439	15064	20696					0	0	0	0
LRSELDFAHTSDAK_1589.7918	6492	5606	TRUE	0.12173	6492		6386	8523	6097	5457	5606						0	0	0	0
FANFSIESEVPK_1367.6842	7475	8362	TRUE	0.121802	6097	7475	7547		7624	7564	9100	10222			Y		0	0	0	0
AMPNTLMFRPADGNETAGAYK_2255.0584	7738	7006	TRUE	0.122057	6759	7499	7977	8856	7055	7301	5738	6957					0	0	0	0
VLALDVYNDK_1149.615	4220.5	5146	TRUE	0.122555	3275	4244	4197	5528	6318	4776	4965	5327			Y		0	0	0	0
IAGFSTHLMK_1104.587	8731	7021	TRUE	0.122932	6974		9084	8731	7250	7021	6463						0	0	0	0
IGENEPSEHSIHENAYGLAR_2224.0265	15420	11650	TRUE	0.123645	11403	15420	18885		11223	12077	9902	13105					0	0	0	0
AGAGSATLSMAYAAVEFADACLR_2303.0795	9888	7980.5	TRUE	0.123799	10739	11500	9037	7626	8352	7609	6704	9051					0	0	0	0
LQADDMDELAR_1276.5838	7974	6740.5	TRUE	0.123915	7045	7778	8170	9251	7337	6035	6144	7996					0	0	0	0
TYHMIDEDEPILEK_1732.8098	7624	6883	TRUE	0.12468		7445	8208	7624	7193	5002		6883					0	0	0	0
EAGALLSYDPNLREPLWPSKEEAK_2713.3832	14691.5	11602	TRUE	0.125271	14429	14954	13508	17458	15800	9802	10274	12930					0	0	0	0
VFDGQVSQGQLIAVPQGFSVVKR_2459.3405	19539	16815.5	TRUE	0.125391	19319	19759	19242	22611	19167	13345	14464	20389					0	0	0	0
RVIMSSPLSTDLR_1456.7941	1490	1361.5	TRUE	0.127556	1489	1490	1623		1391	1332	1068	1503					0	0	0	0
VEPGSNVAIFGLGTVGLAVAEGAK_2256.2234	5174	4265.5	TRUE	0.127637		5174	4948	5256	3935	4596	3554	5211					0	0	0	0
EGPLAEENMR_1146.5095	5066	2676	TRUE	0.127719	2235	5506	5027	5105	3590		1612	2676					0	0	0	0
INPLVPVDLVVDHSIQVDFAR_2346.2816	4709	5528	TRUE	0.128052	4502	5251	4484	4916	5978	5734	4605	5322			Y		0	0	0	0
IVDIPTSALAFDPATGAGTIFDSGTVYTR_2956.4938	1629	3360	TRUE	0.128463		3272	1629	1388	3519	3201	2351	3937			Y		0	0	0	0
YAADEDAFFADYAEAHMK_2064.8644	7023.5	5198	TRUE	0.129191	7804	6856	7113	6934	7477	5198	4865						0	0	0	0
IIKDFMIQGGDFTEGNGTGGISIYGAK_2790.3655	14055.5	11257.5	TRUE	0.129211	14700	16490	12477	13411	14569	9104	9768	12747					0	0	0	0
HVVFGQVVEGLDVVK_1624.9057	22680	18233	TRUE	0.129469	17932	24743	21033	24327	18165	18301	14142	21768					0	0	0	0
ARYD_506.2358	1471.5	1814	TRUE	0.129741	1158	1469	1474	1647	1364	1748	1880	2340			Y		0	0	0	0
HSGVGAAVEYAVVHLK_1636.8806	10864.5	7797	TRUE	0.130001	13276	10160	7958	11569	10506	6669	6456	8925					0	0	0	0
DAVVLTGGQR_1015.5531	2155	1309.5	TRUE	0.130106	1631	2155	2192		1067	1222	1397	2080					0	0	0	0
MKDTDSEEELKEAFR_1827.8429	29135	23366	TRUE	0.130136	24944	29176	30703	29094	25093	21639	16709	29554					0	0	0	0
LTIIEEAR_944.5411	25378.5	22660	TRUE	0.130479	22628	24574	26183	27665	24529	19534	20873	24447					0	0	0	0
VFMADFEDALSPSWENLMR_2258.0257	51277	36745	TRUE	0.130531	52551	51797	50757	36189	48635	34127	29760	39363					0	0	0	0
FSTIETTLTHSSPMSYGRPR_2268.1077	35765	29195.5	TRUE	0.132045	32722	34418	37112	38233	33981	24410	22147	36211					0	0	0	0
PGLTDTEKPR_1113.5899	2390.5	1948	TRUE	0.132246	1935	2266	2515	2931	2084	1821	1948						0	0	0	0
NNAGYPHNVVFDEDEIPSGVDVAK_2587.1947	6746.5	4380	TRUE	0.132788	5067	6813	7252	6680		4308	4380	6369					0	0	0	0
LADGSTIEADTVVIGIGAKPAIGPFETLAMNK_3199.6919	7999	6490	TRUE	0.13286	6783	8823	7999		5903	6490		7227					0	0	0	0
TVISQALSK_946.5568	17474	14783.5	TRUE	0.133477		17474	15609	19051	12184	16761	13419	16148					0	0	0	0
GLKEAMTPLSEFEDKL_1807.9146	9155	8079.5	TRUE	0.133695	9265	8011	9045	9560	7699	8460	6820	8935					0	0	0	0
KGSITSIQAVYVPADDLTDPAPATTFAHLDATTVLSR_3842.9811	4592.5	3102	TRUE	0.133786	4755	5959	2928	4430	3437	3014	3102						0	0	0	0
ELVKDDAWLDGEFISTVQQR_2349.1721	14843	11969.5	TRUE	0.134152	14034	18472	14897	14789	14257	8493	9682	15782					0	0	0	0
YSTALESFYEKFDPDFINIR_2455.1816	4346.5	5711	TRUE	0.134216	4169	4524	4152	5990	6149	5273	4946	6170			Y		0	0	0	0
YPLTTESAMK_1140.5605	37447.5	33392.5	TRUE	0.134325	33961	41836	32397	40934	32882	33903	28242	34719					0	0	0	0
RGMDVVDMGNPLSVPVGGATLGR_2298.1693	3904	3313	TRUE	0.13455	3766		3904	4810	3829	3313	3205						0	0	0	0
VANPIVEMDGDEMTR_1676.7618	4621	3414	TRUE	0.134802	4024	4672	4570	5381	4656	3414	3277						0	0	0	0
VTLCLDFATGK_1224.6293	22093	16095	TRUE	0.135083	21199	24187	22987	14627	19864	15614	13831	16576					0	0	0	0
EEIIANLEK_1058.5728	10362.5	8467	TRUE	0.135369	8888	10435	12081	10290	9907	8467	8083						0	0	0	0
LTTFEDDEKESEYGYVR_2080.9346	7573	5883.5	TRUE	0.13543	7447	7371	7699	9780	6159	5079	5608	8680					0	0	0	0
SKVISELGDSAFEDQCGR_1997.9233	8235	6504	TRUE	0.135742	6989	7743	8727	9862	5891	7117	4569	8518					0	0	0	0
DIEVLYLVEPIDEVAIQNLQTYK_2705.4284	2829	3296	TRUE	0.137522		3372	2829	2716	3562	3290		3296			Y		0	0	0	0
SEGGYVWACK_1156.5092	7608.5	10831.5	TRUE	0.137954	7573	7644	7552	11250	11501	10162	8464	12966			Y		0	0	0	0
TVSGVAGPLVILDK_1368.8097	10778.5	9015.5	TRUE	0.138275	10152	10472	11085	13853	9592	8439	6643	11666					0	0	0	0
FQGSVAAAVVR_1104.616	27482.5	30594.5	TRUE	0.138332	28554	24722	26411	32139	31064	30125	29482	35504			Y		0	0	0	0
HIPDLHVLISTPFHPAYVTAER_2513.33	26675	21874	TRUE	0.138484	23878	27790	25560	28400	25226	18522	16992	26828					0	0	0	0
AGKDLVSSLVSGLLTIGPR_1883.096	7358.5	5331	TRUE	0.138578	6839	8266	7878	5406	6671	5331		2189					0	0	0	0
DSGPCVTYIGK_1196.5616	5641	4598.5	TRUE	0.138692		5641	5283	6145	4716	4481	4051	5900					0	0	0	0
HPLMCLDAIEVGIVSGPR_1964.0093	7225.5	4538	TRUE	0.138752	6566	8320	7885	3738	6072	4037	2984	5039					0	0	0	0
LSEPYKGIGDCFGR_1598.7632	36227	28645.5	TRUE	0.138834	38336	35149	37305	32062	35193	22098	21747	35611					0	0	0	0
TLTSLKGVTAFGFDLVR_1825.0218	5433.5	3943	TRUE	0.139164	4726	6714	6141	3382	3983	2860		3943					0	0	0	0
TIEKPVEDPSELPK_1581.837	17949	14765.5	TRUE	0.1396		19146	17902	17949	15085	14446	13541	19332					0	0	0	0
GYQIVTNGTENHLVLWDLRPLGLTGNKVEK_3365.7852	11813	11033.5	TRUE	0.139971	12095	13062	11348	11531	12037	10992	9458	11075					0	0	0	0
IMEIASLEK_1033.5598	28112	23351	TRUE	0.139981	23336	26673	31426	29551	25670	21032	19340	27354					0	0	0	0
SSISYIDGDEGILR_1524.754	3648.5	3223	TRUE	0.141198	3193	3644	3653	3931	3223	2382		3478					0	0	0	0
VVNSYWLNEDSTYK_1717.8068	9229.5	14528.5	TRUE	0.141822	9054	9405	7846	15818	15989	13068	11242	16710			Y		0	0	0	0
AGHDGTWAAHPGLIPICMEAFTGHMGK_2862.3273	49425.5	12813	TRUE	0.142443	69475	56373	42478	12763	45530	9297	9380	16246					0	0	0	0
EAFMLFDTDGDGK_1445.6253	4566	3513	TRUE	0.14248	3803	4577	4555	4718	3826	3200	3106	4690					0	0	0	0
ELFETDSVYDSEK_1561.6904	11354	9989.5	TRUE	0.143234	11305	11365	11343	12512	12283	9547	8390	10432					0	0	0	0
TFPVTAFIVPEEPAKEEPAKEEPAK_2754.4236	8804	7385	TRUE	0.146115		8533	8804	11159	8003	6767	6502	9442					0	0	0	0
TDHQPIKEGALGNIPIIAFCDTDSPMR_3012.4554	6135	9017	TRUE	0.146341	5066	6381	5889	10324		9017	8713	10553			Y		0	0	0	0
VISSHGEEFVADVVLFATGR_2133.0975	4519	3495	TRUE	0.146343		4899	4519	3564	4070	3046	2818	3944					0	0	0	0
LSFVAVDYEQEMETSK_1875.8681	5562.5	4118	TRUE	0.147228	4143	6596	6044	5081	4242	3035	3994	5579					0	0	0	0
AAGVSIESYWPMLFAK_1769.8931	16068.5	13491	TRUE	0.147241	16720	17414	15417	12999	15525	12978	10660	14004					0	0	0	0
TAAALCLTTVK_1148.6344	8315.5	10043.5	TRUE	0.147573	7487	7207	9144	10497	10488	9599	9015	11416			Y		0	0	0	0
MREILHIQGGQCGNQIGAK_2110.0645	13730	10270	TRUE	0.14888	15467	13067	14393	12489	15137	8780	8772	11760					0	0	0	0
IGVHVRPLSN_1091.632	15243.5	12071.5	TRUE	0.149125	15303	15291	13653	15196	12180	11787	11963	16127					0	0	0	0
YIFTIDDDCFVAKDPSGK_2090.974	13552.5	17640.5	TRUE	0.149614	12876	12126	14229	20420	17738	17543	17437	20073			Y		0	0	0	0
GVQYLNEIKDSVVAGFQWASK_2339.203	20568	16353.5	TRUE	0.149803	20096	26953	21040	16561	19970	13349	13391	19316					0	0	0	0
IGVHVRPLSN_1074.6055	2509.5	1980.5	TRUE	0.152071	1929	2566	2559	2460	1709	2252	2356	1310					0	0	0	0
FSPNTLVPTIVSASWDK_1861.9694	3015	4301	TRUE	0.152165	2782	3248	2105	4291	3424	4301		4879			Y		0	0	0	0
PNAFIR_717.4042	5962.5	7806	TRUE	0.152171	4507	4858	7067	7848	8531	7081	6409	8858			Y		0	0	0	0
EIKDILVR_985.6041	4456	3662	TRUE	0.152577		3881	4456	5154		3473	3662	4142					0	0	0	0
LFIQIIDPADEDKFDFDPLDVTK_2694.3549	83585.5	56269.5	TRUE	0.153197	84278	85200	82893	56221	81671	49951	39300	62588					0	0	0	0
SAGADIVGSDDLIEQIK_1730.8807	3317	2172	TRUE	0.153315		3509	3236	3317		2172	1830	3440					0	0	0	0
ELLVGKDDELLQTDTK_1798.9433	1800	1563	TRUE	0.153718	1534	1800	1933			1563	1463	1590					0	0	0	0
SIPEGAVICNVEHHVGDR_1988.9607	5198	5356	TRUE	0.154137	5146		5313	5198		5356	5334	5789			Y		0	0	0	0
MVHNGIEYGDMQLISEAYDVLK_2526.1891	10820	7698.5	TRUE	0.154837	11424	11554	10216	7646	10411	6316	5411	9081					0	0	0	0
VKDEIVLDGNDIELVSR_1914.0178	12266	8461.5	TRUE	0.154945	8406	15800	15547	8985	7261	8423	8500	10643					0	0	0	0
SWANLYPEDDPSR_1549.6918	2308	3322	TRUE	0.15517		2284	2308	3080	3891	2891	2602	3753			Y		0	0	0	0
FHEETGVTFASLYPGCIASTGLFR_2660.2814	17256.5	14606	TRUE	0.156168	17333	20080	17180	14419	15103	14109	10294	17361					0	0	0	0
VVIDCATANPDGK_1359.6573	5179	3750	TRUE	0.156227	3221	5416	4942	5699	3420	2486	4080	4620					0	0	0	0
MTTECGTEVQIVGDDLLVTNPK_2420.1684	18035.5	12375	TRUE	0.156538	14525	19896	19689	16382	10629	12655	12095	19618					0	0	0	0
LYSSLWNADDWATR_1697.7918	6789	5690.5	TRUE	0.157029	6131	6578	7000	7782	6970	5223	6158	2610					0	0	0	0
TNMVMVFGEITTAAK_1612.8073	4005.5	3022.5	TRUE	0.157251	3639	5189	4372	3331	3331	2714	2047	4323					0	0	0	0
TFIEAFTEIMER_1486.7246	5683	6146	TRUE	0.157545		6050	5398	5683	6146	5990		7191			Y		0	0	0	0
VVAAYLLAVLSGK_1303.7984	11841.5	10844	TRUE	0.15796	12267	12489	11051	11416	11429	10259	8605	11798					0	0	0	0
ISDKYWDFYSSESLEHDLPGHLLR_2907.3948	19451	8580	TRUE	0.157969		19610	19451	7219	9173	6883		8580					0	0	0	0
AGELSAAEIDNLMTIVANPR_2085.0645	36023.5	44279	TRUE	0.158001	30888	41159	30823	44908	43481	45077	37362	56149			Y		0	0	0	0
MAGSQAFLAYR_1214.5987	5343	4430	TRUE	0.158165		5343	5635	4936	4540	4320	4298	5524					0	0	0	0
IVGFHGQASDVVHSIGVTIVPITTTE_2677.4196	7283	6457	TRUE	0.158415	7277	7491	6844	7289	6798	6116	5123	7493					0	0	0	0
IEMELFADTTPNTAENFR_2098.975	39210.5	31931	TRUE	0.158582	39212	36274	42083	39209	38035	25827	24371	40680					0	0	0	0
SGSLFDNVLVSDDPEYAKK_2084.0182	8835.5	7815	TRUE	0.159062	8466	8390	10009	9205	7056	7879	7751	9393					0	0	0	0
KAEQYLADSGTPYTIIR_1925.9967	13008	12100	TRUE	0.1597	12185	13240	12776	13514	12470	13073	11341	11730					0	0	0	0
FVIGGPHGDAGLTGR_1453.7546	60963	53227	TRUE	0.159897	59697	59521	62229	67115	63879	46531	37104	59923					0	0	0	0
TSLWDLLESTLTYQHR_1962.992	13536	11659	TRUE	0.160427		15524	13536	12514	12694	10624	9146	13663					0	0	0	0
VQEIVSEIFGK_1248.6834	3739	3131	TRUE	0.160734		3482	3951	3739	2020	3131		3557					0	0	0	0
VLVVANPANTNALILK_1650.9789	12742.5	10221	TRUE	0.160736	12142	13251	12234	16100	11344	9098	6560	14461					0	0	0	0
FEDPAEGEDTLVEK_1578.717	3974	3145.5	TRUE	0.160818	3326		3974	4138	3675	2682	2317	3609					0	0	0	0
LSKDQSDYVSIPIEGPYKPPHYR_2689.362	27609.5	24414.5	TRUE	0.161244	28497	26722	22672	28704	25495	23347	21123	25482					0	0	0	0
KLIGATDPQKSEPGTIR_1811.0021	4053.5	3447.5	TRUE	0.162061	4174	4011	4096	3735	3463	1921	3432	4145					0	0	0	0
GNNILVMCDAYTPAGEPIPTNKR_2532.2221	4874	4545.5	TRUE	0.162371	4818	5082	4780	4930	4915	4184	3852	4907					0	0	0	0
KIWAFGPETTGPNMVVDMCK_2281.0814	46364	38817.5	TRUE	0.162372	50373	41980	45903	46825	45743	31892	31610	46867					0	0	0	0
YCPHALINMISNPVNSTVPIAAEIFKK_3028.5635	9347	7902	TRUE	0.163092	9364	8819	9793	9330	8690	7114	5460	9846					0	0	0	0
AEVADVSEAVR_1145.5797	5159	4152	TRUE	0.163519		5159	4410	5961	4152	3661		4838					0	0	0	0
SSGATLNVEQGK_1190.6012	5484	4760	TRUE	0.163886	4792	5484	5929			5092	4760	4085					0	0	0	0
HIVVVGSMGGTNPDHPLNK_1972.0069	16347	13580	TRUE	0.163958	14306	15891	16803	20179	14323	12837	8897	17417					0	0	0	0
EVELEDPVENIGAK_1541.7693	12868.5	11761.5	TRUE	0.164136	13089	12051	13216	12648	12349	11174	10594	13020					0	0	0	0
IEEELGSEAIYAGVNFR_1896.9338	5993.5	3892.5	TRUE	0.16447	3984	8818	7275	4712	4420	3365	3220	5759					0	0	0	0
ICDGILNVLEAHLIPSASPAESK_2434.2647	33422.5	37096	TRUE	0.164624	30457	35357	31743	35102	39866	34326	32589	41289			Y		0	0	0	0
NLSQQCLNALAK_1359.7049	17699	14492.5	TRUE	0.165474	15489	17277	18121	19964	14974	14011	13570	18781					0	0	0	0
GEWNVAGIAYR_1235.6167	6973	8405	TRUE	0.165688	6447	6262	7499	8990	8116	8694	7594	9542			Y		0	0	0	0
GVDLDALLDMSTDDLVK_1819.8994	14765	10972.5	TRUE	0.165811	14610	14920	15899	11569	15376	9770	7114	12175					0	0	0	0
LVSQVISSLTASLR_1455.853	1562.5	1367.5	TRUE	0.165812	1298	1657	1468	1672	1281	1361	1374	1470					0	0	0	0
VSGEVPWFGIEQEYTLLQQNVK_2564.3031	15683.5	18930.5	TRUE	0.166006	14689	15076	16291	18671	20222	18147	15456	19714			Y		0	0	0	0
MDEINTAMER_1209.5238	4699.5	3239	TRUE	0.166427	4011	5184	4215	6191	3049	3409	3069	5369					0	0	0	0
ALPTYTPESPGDATR_1575.7649	18988.5	13943	TRUE	0.166866	15376	18413	19564	19640	15882	12004	11419	19861					0	0	0	0
IDLQTAQQLQNQDDNR_1899.9155	33394.5	28121.5	TRUE	0.167295	31404	34414	32375	41341	34731	22053	21823	34190					0	0	0	0
SGHPGLPMGCAPMAHILYDEVMR_2539.1713	14330	8985	TRUE	0.168613	13867	14793	15191	7972	13286	9153	7350	8817					0	0	0	0
GWDLNLGEMAR_1261.5994	4210	6061	TRUE	0.168884	4095	3726	4325	5780	6293	4510		6061			Y		0	0	0	0
GILAADESTGTIGKR_1488.8016	17788	15073.5	TRUE	0.16891	17417	18159	17142	19807	16372	13462	13775	19448					0	0	0	0
GYMFTTTAER_1176.5354	23724	19272.5	TRUE	0.16966	18948	23084	26353	24364	22252	15177	16293	23076					0	0	0	0
LTQAEVVSLLEYHALAEYKPK_2402.2966	27700	21183.5	TRUE	0.170024	23059	28743	28239	27161	21547	20820	19224	29370					0	0	0	0
AIVNIISNPVNSTVPIAAEVFK_2296.2911	5546	7357.5	TRUE	0.17039	5099	5993	4751	7681	6790	8039	5915	7925			Y		0	0	0	0
VIENANVIMATYEDPLLGDVQVYPEK_2920.4649	3249	4593	TRUE	0.172166	3283	3215	2959	5132	4954	4232	3813	5381			Y		0	0	0	0
IVVELIVPVACEQGMR_1812.9711	10828	9778	TRUE	0.17236	10777	11950	10879	9988	9516	10040	8115	11219					0	0	0	0
IGMVGLFTR_993.555	6424	5293.5	TRUE	0.172704	5664	6794	6054	7610	5751	3497	4836	6875					0	0	0	0
YTLDVDLK_966.5142	8059	11167.5	TRUE	0.172847	7395	8246	7872	13355	11163	10870	11172	12594			Y		0	0	0	0
VWNLSNCK_1020.4932	5117	7706.5	TRUE	0.173215	4662	5123	5111	9024	8536	6602	6877	9547			Y		0	0	0	0
AADVGADLVGK_1015.5419	7860	6089	TRUE	0.174106		7860	6155	9102		6089	5383	6894					0	0	0	0
NLRPFLIAGNNPQGQEWLQGR_2408.2582	38376.5	32132	TRUE	0.175028	38930	34899	37823	46256	35083	29181	25721	41717					0	0	0	0
EDQMEYIEER_1341.5627	4221	3562	TRUE	0.176096	4288	4154	3807	4430	4467	3375	3036	3749					0	0	0	0
IMVDHMR_901.4383	5640	6819.5	TRUE	0.176495	5561		6219	5640	5835	6720	6919	9198			Y		0	0	0	0
IKDAVVTVPAYFNDAQR_1907.9861	11364	9188.5	TRUE	0.176744	11014	10171	12475	11714	10036	8004	8341	12284					0	0	0	0
FLDILQDLHGEDLR_1683.8701	11086	9347	TRUE	0.176917	11280	8902	11032	11140	9292	9402	5257	10532					0	0	0	0
GLVPLVGSNNESWCQGLDGLSSR_2445.1827	5484.5	9499.5	TRUE	0.176922	5488	5481	4944	11556	9717	9282	8058	10505			Y		0	0	0	0
THTQDATPLTLGQEFGGYATQVK_2463.215	10695.5	8731	TRUE	0.177188	10538	9711	10853	11873	8973	7464	8489	11779					0	0	0	0
MMGCYVVGSAGSK_1346.5902	5144	3546	TRUE	0.178016	4677	5305	5132	5156		3546	3447	5489					0	0	0	0
IEICMLPVGDGITICR_1846.9224	6492	5551.5	TRUE	0.178689	7000	6098	6334	6650	4612	6491	3517	6674					0	0	0	0
GSPLALAQAYETR_1376.7169	5612.5	4840	TRUE	0.179136	5462	5763	5341	6629	4891	4455	4789	6169					0	0	0	0
IQAGPADKPMIYVEYK_1822.9408	13589	12135	TRUE	0.179295	13479	13699	13034	16360	14564	11066	8704	13204					0	0	0	0
IDAPGHRDFIK_1268.6746	1909	1823	TRUE	0.179456	1860	1909		2236		1826	1823	1775					0	0	0	0
WFDTNYHYIVPELGPEVNFSYASHK_3013.4155	75035	69049	TRUE	0.17946	81831	75331	69223	74739	71096	67002	46209	74874					0	0	0	0
LLIQNQDEMIK_1344.7192	17346.5	14627.5	TRUE	0.179586	13858	17619	17074	18909	15258	13997	12613	16972					0	0	0	0
PSLGR_529.3093	1634.5	1990	TRUE	0.180636	1381	1768	2172	1501	1930	1837	2050	3180			Y		0	0	0	0
TQVPWLVEK_1099.6146	6247	9128.5	TRUE	0.181261	5684	6247		9056	10404	8511	7022	9746			Y		0	0	0	0
SFELLSLLPK_1146.6769	12002.5	20189	TRUE	0.181351	11932	12073	11038	25520	19050	21328	18467	24041			Y		0	0	0	0
LKASTDFVGLNYYTSVFSNHLEKPDPSKPR_3410.7379	12997	9273	TRUE	0.181817	14327	14934	11667	7668	11068	1188		9273					0	0	0	0
LVQIEHALTAVGSGQTSLGIK_2122.1866	6296	5179.5	TRUE	0.182064		6296	6330	5436	5490	4331	4869	6145					0	0	0	0
VSTVSTSPIDGQKPGTSGLR_1987.0455	9034.5	7213.5	TRUE	0.182387	7525	10159	8767	9302	7559	6868	6747	9501					0	0	0	0
VPLILGIWGGK_1152.7139	7404	5984.5	TRUE	0.182481	5676	7113	7695	7908	6448	5521	4536	7240					0	0	0	0
TMGPVPLPTK_1040.5809	3787	3079	TRUE	0.182658		3787	3766	4012	3079		2625	3948					0	0	0	0
ELNVMFIETSAK_1381.7032	2402	2177	TRUE	0.182752		2194	2726	2402	2303	2177	1881						0	0	0	0
DHQFILGATNPSLR_1551.7914	11708.5	16588	TRUE	0.183641	11490	11927	9311	15430	17629		11757	16588			Y		0	0	0	0
LSAAWQLYK_1079.5884	6528	8901	TRUE	0.184021	6636	6420	5695	8067	10271	8269	5596	9533			Y		0	0	0	0
LGEHNIDVLEGNEQFINAAK_2211.104	28778	25711	TRUE	0.184347	27932	27830	29624	36621	29056	25711	24006						0	0	0	0
FHEDTGITFASLYPGCIATTGLFR_2674.297	26186	21446.5	TRUE	0.184407	26588	30994	25765	25784	29979	18451	16056	24442					0	0	0	0
FGEKPVTVFGIR_1349.7576	2198	2679	TRUE	0.184814	1795	2198	2671		2269	2814	2544	3029			Y		0	0	0	0
EGNFDLVGNNTPVFFIR_1938.9708	40544.5	57131	TRUE	0.185053	37714	43375	37252	64122	57582	56680	46779	66040			Y		0	0	0	0
AIIIDDLIATGGTLAAAIR_1868.0851	5619.5	3594	TRUE	0.185167	4917	6713	6322	2174	3673	3515	2779	3849					0	0	0	0
SIFCIIEK_1009.5387	13766	13064.5	TRUE	0.185247	13711	13698	13821	16152	13365	11372	12764	14538					0	0	0	0
MDKNSIDDVVLVGGSTR_1805.9062	2470	1900	TRUE	0.185439	2881	2059	1791	3042	2271	1533	1402	2267					0	0	0	0
MLEQIGTPEALDLR_1585.8254	2078.5	3400	TRUE	0.185613	2023	1863	2134	3368	3428	2457		3400			Y		0	0	0	0
NVLCQFWGMDFTTDKLR_2131.01	8984	7929	TRUE	0.186325	8487	8736	10180	9232	9502	7062	5839	8796					0	0	0	0
EGQSPWYDNLCRPVTDLLPLIAR_2713.3767	8345.5	6469	TRUE	0.186734	7133	8631	9740	8060		6469	6180	8472					0	0	0	0
YLTASAVFR_1027.5571	10339	9046.5	TRUE	0.187176	10130	10548	9632	11438	10193	7761	7900	10759					0	0	0	0
IFPTFCDQNCR_1457.6301	9932	8208.5	TRUE	0.18757	8570	10670	10355	9509	8401	8016	6231	10519					0	0	0	0
FAESSMYSPVYR_1436.6515	2998	2681	TRUE	0.18767		2800	2998	3160	2897	1998		2681					0	0	0	0
APTNDRFDDLFFYGIDSA_2063.9345	12691	15602.5	TRUE	0.187726	12245	13137	10774	16444	17087	14118	13444	17135			Y		0	0	0	0
GMDVVDMGNPLSVPVGGATLGR_2142.0682	10530	9403	TRUE	0.188051	10473	10587	9520	11255	9777	9029	7497	10845					0	0	0	0
AGTVTANIPQAIEEFKK_1816.9803	12546	11599	TRUE	0.188508	12354	12290	12738	15668		11265	11599	12380					0	0	0	0
LIESPAPGIISR_1252.726	30023	27040	TRUE	0.189827	29706	26963	30340	36804	28221	25859	20466	31113					0	0	0	0
VVDSPCCLVTGEYGWTANMER_2444.068	4972	4024.5	TRUE	0.190081	3958	4879	5065	5348	4033	4016	3322	5088					0	0	0	0
SLLADLVNLDISDNSEK_1887.9546	3424	4215.5	TRUE	0.190484	4416	3268	2798	3580	5399	4058	3404	4373			Y		0	0	0	0
VAGFIAETIQGVGGAVELAPGYLK_2360.286	1922	1854	TRUE	0.191721		1922	2043	1853	1888	1854		1716					0	0	0	0
EHAPSIIFMDEIDSIGSAR_2088.0066	4649	3906	TRUE	0.191776		4817	3787	4649	4167	3645	2899	4232					0	0	0	0
GIEVIYEDPVAGADFEK_1851.9011	10353.5	8333	TRUE	0.191917	10708	9476	9999	11372	9660	7006	6867	11271					0	0	0	0
ARYDE_635.2784	1887	2063.5	TRUE	0.192155	1427	2061	1913	1861	1832	2143	1984	2854			Y		0	0	0	0
FQSVPVQAGQTPPLLQYFGTLLTR_2661.4399	4649	5109	TRUE	0.19259	3477	4698	5097	4600	5109	4634		7592			Y		0	0	0	0
PSIVELDSLK_1100.6198	841	914.5	TRUE	0.192771		847	791	841	906	848	923	1207			Y		0	0	0	0
LPSACVGDMVMATVK_1578.7689	6431	5258	TRUE	0.193033	5143	6763	6617	6245	5258	3697		6224					0	0	0	0
GEEHYETAQQVK_1418.6546	1711	1080	TRUE	0.193959	1118	1711	1870		1080	810	1440						0	0	0	0
VGEEVEILGLR_1213.6787	5068	3840.5	TRUE	0.194716	3861	4990	5146	5199	3665	3790	3891	5135					0	0	0	0
KVAILGAAGGIGQPLALLMK_1921.1667	20760	18912	TRUE	0.196188	20908	20548	20683	20837	19267	18557	12516	21479					0	0	0	0
WDSALATWLRE_1347.6692	7239	6281	TRUE	0.196205	7390	6822	7088	8974	6962	5600	5137	7925					0	0	0	0
AVDYLNSLEK_1152.5783	4676	5187	TRUE	0.197469	3878	4676		5306	5082	5187		5698			Y		0	0	0	0
VNMEYGLDPTIGK_1436.709	5913.5	5330	TRUE	0.19764	5935	5818	5892	6605	6220	4893		5330					0	0	0	0
VNQIGSVTESIEAVK_1573.8432	36269	42048.5	TRUE	0.197807	33496	34098	38440	43393	42599	41498	36807	45322			Y		0	0	0	0
GIELYCAPTADGSK_1481.6941	6927.5	7763	TRUE	0.197933	6463	6768	7087	7445	7199	6711	8327	10297			Y		0	0	0	0
ALLDDPVFRPLVEK_1611.9105	27400.5	23395.5	TRUE	0.198753	29011	23212	25790	29969	23818	21462	22973	27832					0	0	0	0
ELLVGKDDELLQTDTK_1816.9538	22791	21235	TRUE	0.199391	21317	20910	24265	27642	16382	23053	20939	21531					0	0	0	0
GHYLNATAGTCEEMIK_1794.815	9347.5	11200.5	TRUE	0.19943	6288	9928	8767	12127	12404	9997	9776	14243			Y		0	0	0	0
SLSSLLAEGMTVGK_1408.7352	8293	14965.5	TRUE	0.199735		8293	6881	15950	11211	15990	13941	16759			Y		0	0	0	0
VASVKPFGACFSTK_1498.7723	16602	13592	TRUE	0.200411		14726	16602	17609	14073	13111	11274	17196					0	0	0	0
VNIPYK_733.4243	26435	22085	TRUE	0.200414	20667		26435	28009		20017	22240	22085					0	0	0	0
DDVELVAVNDPFITTEYMTYMFK_2757.2674	3081	2909	TRUE	0.200695		3081	3009	3815	3155	3155	2248	2663					0	0	0	0
DSVVAGFQWASK_1294.6426	4982.5	4602.5	TRUE	0.201282	4575	4918	5047	5589	5033	4143	4299	4906					0	0	0	0
QIEQIYLHSLPVK_1567.8843	10666.5	14468	TRUE	0.202819	15109	8312	9642	11691	21509	14641	10178	14295			Y		0	0	0	0
FGWSANMER_1097.4833	4834.5	4100.5	TRUE	0.203395	4836	4833	4914	4672	5154	2666	3514	4687					0	0	0	0
AAGATWIQLDEPVLVMDLEGQK_2384.2166	17791.5	22660	TRUE	0.203527	18427	16697	17156	22215	26927	20422	16926	24898			Y		0	0	0	0
IWDLESK_890.4618	8254	10835	TRUE	0.204121	6348	6815	9693	9859	10835	7859		13541			Y		0	0	0	0
AAVEEGIVVGGGCTLLR_1700.9	10890	8829	TRUE	0.204648	8844	12566	9899	11881	9844	6489	7814	11267					0	0	0	0
EVDYLIR_889.4778	5375.5	4835	TRUE	0.204756	5250	5501	4329	6364	5049	4865	4002	4805					0	0	0	0
NIWANDFAASLSTLQALEGIVGKDK_2661.3883	10220	7270	TRUE	0.205513		10220	10767	6487	6883	7657	6508	8416					0	0	0	0
IFGSDGSVITMLR_1395.7301	28388	22712	TRUE	0.206117	28467	28309	22361	35507	28887	14082	17262	28162					0	0	0	0
MLNEDELRDAVLLVFANK_2090.0951	21422.5	16014.5	TRUE	0.206341	16569	22561	22404	20441	22514	14660	13769	17369					0	0	0	0
FSYGEPMTVESTTQALCDLALR_2489.1687	7280	8135	TRUE	0.206685	7210	7350	4941	7483	8135	6804		9522			Y		0	0	0	0
NLWSGFDAQVIAQALK_1760.933	55436	42799.5	TRUE	0.20716	52717	71140	55077	55795	34744	50855	31937	66296					0	0	0	0
DDVELVAVNDPFITTEYMTYMFK_2741.2725	10201	7648.5	TRUE	0.207706	10559	9843	10699	6940	10013	7188	5320	8109					0	0	0	0
VVGAFMEGGSGDENK_1496.6686	7472	5973.5	TRUE	0.207991	6359	9191	7169	7775	6525	5422	5176	8213					0	0	0	0
NNAIVCNIGHFDNEIDMLGLETYPGVKR_3190.5296	5837.5	4401	TRUE	0.20846	4629	6649	5654	6021	4296	4359	4443	6266					0	0	0	0
LLLIGDSGVGK_1071.6408	12718.5	14993.5	TRUE	0.208581	10635	11781	13656	15786	15565	14422	13278	15705			Y		0	0	0	0
TLVFQFSVK_1068.6088	9651	7325	TRUE	0.209172		9651	10607	6665	8509	5781	6951	7699					0	0	0	0
ELISNSSDALDK_1291.6376	4304	6224	TRUE	0.210036	3709	4363	4245	7394	6411	6037	5086	7888			Y		0	0	0	0
LSGGDHIHAGT_1046.5014	2440	1952	TRUE	0.210107	2264	2440	2641			2504	1886	1952					0	0	0	0
ANVDYEQIVR_1206.6113	49305.5	42254.5	TRUE	0.210228	44827	47145	51466	54878	52173	36239	26593	48270					0	0	0	0
GWSSVQGIPR_1086.5691	8129	6760.5	TRUE	0.210477	7349	8465	7793	9597	7125	6396	5800	9057					0	0	0	0
GAPLTQGCCNGVTNLK_1690.7888	89071.5	84632	TRUE	0.210778	88111	97595	89848	88295	87743	81521	66672	93339					0	0	0	0
SKGLMPFFDSAYQGFASGSLDTDAKPIR_3006.4666	6214.5	3802	TRUE	0.211638	6210	7456	6219	3051	4973	3334		3802					0	0	0	0
EAFDFRPGMMAINLDLK_1967.9718	8681.5	6134.5	TRUE	0.212376	9085	9798	8278	5750	9021	5996	4190	6273					0	0	0	0
TVDVEELSVEER_1404.6853	20259	17399	TRUE	0.212469	17532	20356	20162	21316	18692	15418	16106	20853					0	0	0	0
ITACLDPDGWK_1275.6038	3859	4414	TRUE	0.212541		3755	3859	4514	4568	4260	4255	5766			Y		0	0	0	0
LAYVALDYEQELETAK_1855.9324	3416.5	2655.5	TRUE	0.21256	2085	3575	3809	3258	2087	2452	2859	2931					0	0	0	0
TGDSSLVAYVK_1139.5943	6522.5	7285.5	TRUE	0.213237	6622	6263	6423	7775	6882	6994	7577	9437			Y		0	0	0	0
VDVDELNTVAEEFK_1607.7799	25849.5	21001	TRUE	0.213288	24553	24855	26844	32307	25159	15447	16843	29702					0	0	0	0
IQIWGSHITPVDEYTVPTGEILPVK_2792.4869	4434	5479.5	TRUE	0.21361	4266		4434	5178	5214	5745	4358	6466			Y		0	0	0	0
RQETVEDVPCGNTVAMVGLDQFITK_2807.3703	10844	14786	TRUE	0.213711	10716	10972	9633	16136	16933	12639	11864	17312			Y		0	0	0	0
DVNVVVIPAGVPR_1334.7791	2400	2501	TRUE	0.214042	1967	2447	2353	2548	2584	2413	2418	3461			Y		0	0	0	0
EAVNVSLANLLTYPFVR_1888.0327	1931.5	1681	TRUE	0.214166	1453	1956	1907	2045	1633	1729	1030	1764					0	0	0	0
ALDWGPGGGPDLIVDDGGDATLLIHEGVK_2887.4472	19828	15886	TRUE	0.214214	17222	25805	22434	13443	17582	14190	11008	18281					0	0	0	0
FVEDLNEMLPK_1334.6661	3060.5	2591.5	TRUE	0.21433	2749	2791	3330	3416	2594	2512	2589	3238					0	0	0	0
ETSTIVGDGSTQDAVK_1607.7759	11857.5	8545	TRUE	0.214545	8818	12369	12432	11346	9424	5328	7666	12716					0	0	0	0
FGIVEGLMTTVHSITATQK_2049.0685	13591	20914.5	TRUE	0.21498	13557	13469	13625	26761	19262	20664	21165	26839			Y		0	0	0	0
YLAGDFVSLADLAHLPFTDYLVGPIGK_2892.5182	12899	11233.5	TRUE	0.215641	12289	16434	13509	9543	11010	12154	6763	11457					0	0	0	0
IGLGDPAVNK_983.552	15770	12792	TRUE	0.216171	14742	16798	14649	21779	17987	9954	9640	15630					0	0	0	0
SLNTVWAQHLSEEVRR_1906.9882	960	1262.5	TRUE	0.21658	769	1074	960		1364	1166	812	1359			Y		0	0	0	0
THVDILPDFTPDFGSK_1788.8803	3790	2778	TRUE	0.217245		3790	3151	4010	2778		2663	3690					0	0	0	0
IWNSVFER_1050.5367	17193	23779.5	TRUE	0.217889	16300	17394	16992	25690	24669	17630	22890	28823			Y		0	0	0	0
LVEPAYVAVR_1116.6412	8259	6801	TRUE	0.218307	5981	7702	9697	8816	7649	5657	5968	7634					0	0	0	0
VVAVSDITGAIR_1200.6947	8355	11184.5	TRUE	0.219126	7978	6514	8732	13412	11190	11179	10271	12587			Y		0	0	0	0
VLATLYEKDLQFELIPVDMR_2393.2785	3741	4354	TRUE	0.219581	3584	3741		4053	4157	4551	3581	5079			Y		0	0	0	0
ADRDESSPYAAMLAAQDVAQR_2265.0564	17122	15487.5	TRUE	0.220277	17624	15322	16620	18566	17277	14112	13124	16863					0	0	0	0
VPVLETPEGPIFESNAIAR_2040.0648	4500	3800.5	TRUE	0.220304	4618	4550	4450	4190	4596	2629	3005	4649					0	0	0	0
MELYTDKTPR_1253.6194	4784	4339	TRUE	0.22065	4248	4784	5755		4339	4362	4144						0	0	0	0
KVSGPVVVADGMAGAAMYELVR_2220.1515	4477.5	5192	TRUE	0.220771	3806	4411	4544	4868	5717	4213		5192			Y		0	0	0	0
NALENYAYNMR_1359.5998	7224.5	5897.5	TRUE	0.221007	7574	6348	7792	6875	6476	4663	5319	7876					0	0	0	0
YPLQNVFIR_1149.6415	1860	2423	TRUE	0.221262	1722	1714	1998	2550	2145	2451	2423				Y		0	0	0	0
EAGPLPGLGTK_1039.5782	9050	6751.5	TRUE	0.221556	6845		9050	10011	8108	5395	5216	8552					0	0	0	0
NAVVTVPAYFNDSQR_1680.834	14689.5	19008	TRUE	0.222038	14276	13915	15103	20504	20356	17660	15497	21356			Y		0	0	0	0
TIQFVDWCPTGFK_1598.7672	33725.5	29079	TRUE	0.222262	35015	32436	32411	41427	35046	21279	23112	37026					0	0	0	0
AFLVEEQK_963.5146	16558.5	13349.5	TRUE	0.222364	12877	19310	13807	24313	13252	13447	9922	17142					0	0	0	0
TFIAIKPDGVQR_1344.7634	23320	20692.5	TRUE	0.222466	25384	21256	20335	29970	23861	20762	18085	20623					0	0	0	0
IVMELYTDKTPR_1465.7719	28214.5	25980.5	TRUE	0.222745	29181	25807	29655	27248	28132	23549	24035	27926					0	0	0	0
NDDSPEPSGYMK_1339.5471	4238	2804	TRUE	0.223239		5621	4238	3123	2794	2814	2680	4551					0	0	0	0
LYSIASSAIGDFGDSK_1630.7959	4015	3704.5	TRUE	0.22338	3619	3858	4172	5307	3911	3209	3498	4054					0	0	0	0
NVGPSGVTIVIIR_1324.7947	4907	4307	TRUE	0.223428		4907	5344	4887	4264	4262	4350	5382					0	0	0	0
AYGGVLSGSAVR_1136.6058	30113	24918	TRUE	0.224031	26535	32124	28102	37297	25862	23974	20267	33760					0	0	0	0
VQQLLQDFFNGKELCK_1967.9895	63485.5	54381.5	TRUE	0.22439	70022	58690	54714	68281	63682	46275	46362	62401					0	0	0	0
LLSDDVDQTK_1133.5685	14480.5	11138	TRUE	0.22646	12188	13796	15165	16340	10905	9941	11371	16261					0	0	0	0
TVQFVDWCPTGFK_1584.7516	16887.5	14191	TRUE	0.226807	20442	16829	16946	16422	16343	11438	12039	19454					0	0	0	0
ALLDEMAVVATEEYR_1709.8415	4213.5	5581	TRUE	0.227104	1917	3431	4996	6044	5176	5581		6030			Y		0	0	0	0
TMIGNYEGTPCK_1370.6079	4174	3718	TRUE	0.227236	3593	5191	3903	4445	3863	3573	3222	4253					0	0	0	0
GVDEFPFCVHLVSWEK_1948.9262	7211	10206	TRUE	0.227302	7211		6860	10617	10206	9362		10426			Y		0	0	0	0
EIALWFPDGPVNWQSSVHPWVYET_2857.362	12984	10540	TRUE	0.227509	11953	14732	14015	8378	11413	9667	6944	11491					0	0	0	0
TIAVPEGFDYELYNR_1786.8646	18618	14982	TRUE	0.227511	15992	16943	20293	23798	16197	13011	13767	20713					0	0	0	0
LYSLEANSVIHALCFSPNR_2191.0965	4984	8029.5	TRUE	0.227547	5636	4332	4307	9796	8203	7856	6214	9830			Y		0	0	0	0
ASSACDHIR_1016.4578	4955	5873	TRUE	0.227756	3655	4730	5180	5698	4352	6716	5691	6055			Y		0	0	0	0
PPHGIQVER_1032.5585	3246	2972.5	TRUE	0.227773	2775	3328	3164	4071	3021	2924	2735	3131					0	0	0	0
ELIGPAMYFGLMGDGQPIGR_2122.046	4743.5	5699.5	TRUE	0.228013	4624	4863	4191	5749	6492	5030	4621	6369			Y		0	0	0	0
IGEVICR_846.4502	956	1040	TRUE	0.228046	761	963	949	1090	1029	938	1051	1267			Y		0	0	0	0
YTQSGGVRPFGLSTLIVGFDPYTR_2631.3566	2584	2132.5	TRUE	0.228106		2584	2775	2493	1445	2469	1796	2761					0	0	0	0
HETLLHQVPNTGMWECVDFYPVSK_2887.3542	6604	5861.5	TRUE	0.228521		7050	6604	5546	6197	5681	5013	6042					0	0	0	0
DIQQEIQDGEVEIPEN_1855.8556	2017	1203	TRUE	0.228526	1627	2102	1932	2124		1199	1203	2181					0	0	0	0
SWDYTYDGK_1134.4738	13472.5	11401	TRUE	0.230479	11680	13865	13080	15779	12724	10078	8201	14591					0	0	0	0
IVCTLGPASR_1073.5772	11506	6581	TRUE	0.23065		8896	11607	11506	6581	6355		11289					0	0	0	0
LNRLPSACVGDMVMATVK_1961.997	6086	5180.5	TRUE	0.230661	5253	6274	6052	6120	6156	4170	4398	5963					0	0	0	0
VASPQQAQEVHVAVR_1618.866	37366.5	29557	TRUE	0.230716	27173	37261	37472	40928	29022	30092	27964	36739					0	0	0	0
FDLTTSTSGDEVILHTGVAPSR_2303.1514	5423.5	4873	TRUE	0.230742	4608	5271	5576	6276	5173	4573	3997	5456					0	0	0	0
EMIESGVIK_1005.5285	15069	13251	TRUE	0.230766	12470	14117	16021	18180	14892		8926	13251					0	0	0	0
GASINNLEAGSDGR_1361.6291	7629	4891	TRUE	0.231081	5204	8632	7940	7318	5105	4638	4677	8422					0	0	0	0
GPPHGIQVER_1089.58	18815	16965.5	TRUE	0.231154	16069	19914	17716	23766	16086	17567	16364	18190					0	0	0	0
SKIETELSDICDGILK_1820.931	17446	14593	TRUE	0.231315	16376	17227	17665	17700	16698	12488	11654	18855					0	0	0	0
SAIELSTSDYDKEK_1585.7592	10235	7018	TRUE	0.231533		10575	10235	8743	7018		6003	10413					0	0	0	0
TFDVCFAQLK_1228.6031	15900.5	14162.5	TRUE	0.231783	15026	15397	16404	21872	15497	10899	12828	17796					0	0	0	0
SAQDIANAELAPTHPIR_1803.9348	8482	10902	TRUE	0.231803	8195	8510	8454	12997	11207	10597	9983	14658			Y		0	0	0	0
IQHLTPNIGVVYSGMGPDFR_2201.1172	8937.5	8033	TRUE	0.231871	8950	8643	8925	9757	8499	7567	7403	9711					0	0	0	0
SLQGQHGPFQSR_1341.6658	10633.5	10013	TRUE	0.232258	8993	14760	10626	10641	6435	10013		10094					0	0	0	0
WSGANYYDR_1132.4694	8127	7208	TRUE	0.23235	6584	7811	8443	8919	7509	4960	6907	7960					0	0	0	0
YVIEQGGLYL_1136.5986	1212.5	1392	TRUE	0.23251	1043	1379	1046	1427	1264	1574	1249	1520			Y		0	0	0	0
AVVQVFEGTSGIDNK_1563.8013	16325	13937.5	TRUE	0.232549	15280	14638	17588	17370	13899	13976	13581	17317					0	0	0	0
VCPSHILNFQPGEAFVVR_2070.059	20208.5	19761	TRUE	0.232821	20282	20135	19907	24194	14985	19903	19619	21062					0	0	0	0
TFAAVGVDPAIMGIGPAVAIPAAVK_2352.2996	2669	5387	TRUE	0.23301		2669	2527	5474		5387	4034	5943			Y		0	0	0	0
KKFETLSYLPDLSDVELAK_2196.1798	50622	44089.5	TRUE	0.234131	54736	44566	46508	58023	12991	43061	45118	53098					0	0	0	0
IDIPYAASEDELR_1491.7326	4243	3256.5	TRUE	0.234362		3594	4243	4415	3396	3021	3117	4437					0	0	0	0
VSSVEVDLPAMLAQK_1586.8458	9772	8136	TRUE	0.234581	8971	9471	10073	11002	10029	5928	6243	10505					0	0	0	0
IDASEETNREFATQYEVQGFPTIK_2773.3315	8756	7827.5	TRUE	0.235498	8608	8904	8283	9351	8474	5998	7181	9396					0	0	0	0
LPLFGCTDSAQVLK_1548.8091	141458	179030	TRUE	0.235617	144996	137919	134875	192849	190607	148438	167454	196240			Y		0	0	0	0
GGGPTHLAILSQPPDTINGSLR_2202.1513	3018	3654.5	TRUE	0.235648	2249	3013	3023	4513	3711	3598	3582	4968			Y		0	0	0	0
DTFGPIQVPSDKLWGAQTQR_2244.1408	5198	4323	TRUE	0.235765	5800	5198		4677	4866	3780	3252	5470					0	0	0	0
FVYDKSPEEVTGEEHGK_1950.908	55541	52508	TRUE	0.236224	53246	54803	56279	70019	55984	36439	49032	59360					0	0	0	0
ISGDVYIPR_1019.552	20504.5	17496	TRUE	0.236251	16156	20988	20021	23348	19071	15921	15757	20022					0	0	0	0
STLANDVVKPIYGSFVPVLK_2147.2111	3417	5275	TRUE	0.236396		3417	2412	5853	5275	4994		5787			Y		0	0	0	0
AVSLQGQHGPFQSR_1511.7713	31288	26790.5	TRUE	0.236525	25753	30033	33925	32543	24076	29027	24554	31358					0	0	0	0
MAAFYAGFPETVAVR_1629.8094	10480.5	8527	TRUE	0.236619	10428	9898	10533	10971	9088	7966	7763	11887					0	0	0	0
KFETLSYLPDLSDVELAKEVDYLLR_2956.5554	12654.5	7741.5	TRUE	0.237048	8187	17122	18691	4118	8453	9620	3164	7030					0	0	0	0
FADELIANAAYIGTPGK_1750.901	19819.5	16045.5	TRUE	0.237343	17245	16085	22394	27261	13071	20897	12604	19020					0	0	0	0
LLSGESGISLIDR_1359.7478	4444.5	3154	TRUE	0.23793	4365	4524	4364	4865		3154	3020	5093					0	0	0	0
ILMVGLDAAGK_1087.618	3747	4853.5	TRUE	0.238946	3153		3747	5341	4924	4783	4488	5192			Y		0	0	0	0
GNASVPAMEMTK_1236.5599	7583	6973	TRUE	0.239007	6723	7808	7358	8419	6973	5625		7565					0	0	0	0
GPKPGFMVEGMTLETVTPIPYDVVNDLK_3047.5468	5047	4281	TRUE	0.239228	4808	5269	4825	5276	5369	4281	3829						0	0	0	0
DRPYGHCLVAGLK_1485.7631	6542	7998.5	TRUE	0.23965	6782	5848	6302	8662	10913	6746	6944	9053			Y		0	0	0	0
GLVGEIISR_943.5571	3751	4265	TRUE	0.239995		3751	3327	4236	4438	3721	4092	5431			Y		0	0	0	0
RSVYEPLQTGLIAIDSMIPIGR_2429.3221	6604	5937	TRUE	0.24096	6343	6865	7719	5573	5901	5973	1954	6641					0	0	0	0
YWLCAATEHGIK_1448.6991	15700	22549	TRUE	0.242075	15709	15353	15691	26754	25574	19563	20007	25091			Y		0	0	0	0
DFGSALWDMIR_1310.6198	3722	3156.5	TRUE	0.242394		3243	3722	3751	3745	3125	2748	3188					0	0	0	0
DMSQADFGR_1026.4309	17049.5	13751.5	TRUE	0.243153	14368	19995	18420	15679	14035	11797	13468	18878					0	0	0	0
VTGGEVGAASSLAPK_1343.7165	26542.5	19740	TRUE	0.243428	17952	28836	24501	28584	22689	16791	13387	26740					0	0	0	0
LSQEVSGDALGEEFK_1608.7752	8207	7127.5	TRUE	0.243513	8783	6582	7727	8687	6397	7137	7118	7986					0	0	0	0
ATDVMIAGK_905.4761	14793	19646	TRUE	0.243558	16595	11281	22331	12991	21918	17374	16603	21964			Y		0	0	0	0
FNTLETTLTR_1196.6157	6085.5	5542	TRUE	0.243684	5700	6820	6471	5601	6419	5342	4572	5742					0	0	0	0
GAIIGDTIVSGTEVPIK_1669.9371	5340.5	4690.5	TRUE	0.244222	5150	5273	5408	5451	4973	3958	4408	5830					0	0	0	0
TLEADIVIVGVGAKPLTSLFK_2171.2686	6489	5294.5	TRUE	0.244359	6489	8160	5757		7107	6008	4581	4526					0	0	0	0
KFETLSYLPDLSDVELAK_2068.0849	61285.5	71424	TRUE	0.244651	62751	59820	58325	75810	70983	71865	61516	82743			Y		0	0	0	0
DTASIFGHGR_1060.517	6953	10182	TRUE	0.245598	6330	6635	7271	11581	9617	10747	7711	11214			Y		0	0	0	0
TGISLIYDTTDFK_1473.7472	8009.5	9790	TRUE	0.245844	5827	7614	8405	11170	10632	8948	8325	12824			Y		0	0	0	0
ALGTEIEWYPGK_1363.6892	7069.5	6138	TRUE	0.245853	6327	6768	7371	7383	7527	5945	5308	6331					0	0	0	0
SVAAGMNAMDLR_1235.5871	8529.5	7809.5	TRUE	0.245916	8052	8805	8254	10005	8940	5253	6679	9016					0	0	0	0
DSAAVFAWK_994.4993	19121.5	25918	TRUE	0.246155	19302	18941	17394	29542	26830	25006	20546	30774			Y		0	0	0	0
VSVFYGGVNIK_1182.6517	2390	2752	TRUE	0.246188		2246	2390	2918		2664	2752	3481			Y		0	0	0	0
NQADSVVYQTEK_1381.6594	22470.5	16173	TRUE	0.246246	19724	26593	25217	17894	17782	13298	14564	25777					0	0	0	0
MSLLAEASR_977.5084	6890.5	5831.5	TRUE	0.246508	5406	7154	6627	8328	6903	4760	3326	6999					0	0	0	0
TCAQDEVLR_1091.515	14203	10919	TRUE	0.246817	10710	16252	14203		7418		13279	10919					0	0	0	0
IGIAHSPAWFEAHDLADSQDGASIDR_2779.307	93332.5	81781	TRUE	0.247126	96390	84606	90275	100498	98805	73837	71457	89725					0	0	0	0
IELSSLTQTNMSLPFITATADGPK_2535.3011	3345	3196	TRUE	0.247213	3878	3455	3235	2958		3196	2635	3215					0	0	0	0
MTPVSQDVAETK_1305.6355	17807	13763	TRUE	0.247567	15870	19744	23794	15793	15625	11901	10665	21336					0	0	0	0
ITYIAPAGQYSLKDTVIELEFQGIKK_2925.5972	11512.5	10771.5	TRUE	0.247646	12105	10920	10393	12298	11449	10212	8554	11331					0	0	0	0
VCENIPIVLCGNK_1515.7659	10226	13748.5	TRUE	0.248059	10216	8250	10236	16582	13502	13995	12239	15425			Y		0	0	0	0
YGNIEYMR_1045.4771	3575	3046	TRUE	0.248325	2886		3575	3804	3052	3040	2303	3413					0	0	0	0
LVVSTSCSLLHTAVDLINETK_2300.2167	17369.5	20101	TRUE	0.24835	17160	17579	15976	19001	21145	19057	15337	24428			Y		0	0	0	0
LYGVEPVESAILSGGKPGPHK_2135.1495	43225	38889.5	TRUE	0.248427	36861	42259	44191	46452	39952	31438	37827	43730					0	0	0	0
GGVIDEDALVR_1143.6004	18855	16902	TRUE	0.248643	18731	16117	18979	21514	19194	13353	15306	18498					0	0	0	0
ADCLDDLSYAIMYEVTK_2006.9086	5484	4508	TRUE	0.248974	5394	5860	5484			4508	3936	5885					0	0	0	0
EFFNQGVKPGELAIISR_1905.0229	9395	10570.5	TRUE	0.249247		7737	9395	11291	10367	10774	9930	13405			Y		0	0	0	0
AAALNIVPTSTGAAK_1384.7795	15833.5	13385	TRUE	0.249382	13844	16223	16227	15444	14779	8834	11991	16829					0	0	0	0
GHYTEGAELIDSVLDVVRK_2101.0924	11352	9846	TRUE	0.24965	10982	11722	10398	11999	9627	10065	6450	12427					0	0	0	0
SGYEAYLVTHNLLISHAEAVEAYRK_2834.4472	29620.5	24780	TRUE	0.249681	22097	36020	32802	26439	18170	25640	23920	29606					0	0	0	0
GAPHPPSLLMADTWK_1620.8203	3966	3732	TRUE	0.249778		3691	4283	3966	3732	3060		3902					0	0	0	0
MDFIPGIDGPSEGVPR_1686.8156	9254.5	7677	TRUE	0.249852	9651	8423	8858	11042	8558	6631	6796	10513					0	0	0	0
LCDTMVQEVFELTGYDR_2075.9413	3155	3620	TRUE	0.250115		3155	2671	3226	3902	2911		3620			Y		0	0	0	0
SMREEGGYEIIKK_1539.7836	16055	14611	TRUE	0.250298	16055	18042		14560	14611	11245		15893					0	0	0	0
VEPLVNMGQISR_1342.7147	3761.5	3394	TRUE	0.250345	3942	3635	3452	3888	3638	3150	3099	3892					0	0	0	0
DAPALVDLATGQEILATGIK_1996.0961	9835.5	11811.5	TRUE	0.250748	8699	10972	8202	11055	8404	12991	10632	16113			Y		0	0	0	0
IDLQTAQQLQNQDDNRGNIVR_2440.2175	8382.5	6791	TRUE	0.25108	8494	6598	10099	8271		6791	6498	8127					0	0	0	0
CPFTGTVSIR_1137.5721	7579	9137.5	TRUE	0.251465		6457	7579	9375	15202	8862	8261	9413			Y		0	0	0	0
IGSAMYELFQER_1443.6937	6829	6171.5	TRUE	0.25179	6482	5889	7176	8758	6745	5598	5265	6924					0	0	0	0
APTPAMDSLKDGKPDTWR_1985.9749	12351.5	10506	TRUE	0.251815	11457	12713	11990	12857	13230	6432		10506					0	0	0	0
IMLEAIER_974.5339	10709.5	9616.5	TRUE	0.251922	9590	11599	10506	10913	9811	9422	6990	11343					0	0	0	0
AQEVHDELRK_1224.6331	7339	8228.5	TRUE	0.253414	6559	8363	8119	6360	8287	7099	8170	13106			Y		0	0	0	0
GGRPEFFFDDGAYPEQVDWIGQK_2658.2259	9230	7928	TRUE	0.253811	10593	9708	8752	7832	9677	6690	5455	9166					0	0	0	0
YMVFACSDSR_1235.5184	28636.5	25745	TRUE	0.254906	26816	27217	30056	34175	31094	22199	18431	29291					0	0	0	0
VLVNIEQQSPDIAQGVHGHLTK_2383.2728	13412	12227	TRUE	0.255137	12885	12585	14121	13939	13567	10663	10887	13778					0	0	0	0
PVLGVFR_787.4825	4663	3743.5	TRUE	0.255243	3910	4588	4738	6537	4317	3170	2898	5372					0	0	0	0
VPTVDVSVVDLTVR_1498.8475	106435	93922.5	TRUE	0.25579	104144	108726	110976	99694	104527	79147	83318	113305					0	0	0	0
AMIGQVAGGGR_1016.5306	37207	28779	TRUE	0.256716	31399	40623	37207		28779		19393	37617					0	0	0	0
LLEEAPSPALTAELR_1609.8796	3428	2552	TRUE	0.257496		2698	3441	3428	2552	2326		3235					0	0	0	0
SQAETGEIKGHYLNATAGTCEEMIKR_2894.3772	64366.5	49420.5	TRUE	0.257795	59284	65798	62935	66422	75163	42481	37447	56360					0	0	0	0
GHVFEEMQRPGTPLYNIK_2116.0644	49260.5	43535.5	TRUE	0.258157	53488	43262	53860	45033	51231	42889	37669	44182					0	0	0	0
YVIEQGGLYLPTFFTSPK_2060.0739	62121	71397	TRUE	0.259109	61222	63020	57185	73454	70030	72764	59258	81406			Y		0	0	0	0
LFKPFDEQFVDSKDFDGEALEK_2604.2504	14404.5	12623.5	TRUE	0.259371	14263	13576	14546	14691	13776	11471	10996	15483					0	0	0	0
TTIAIDTILNQK_1330.7577	11193.5	10449	TRUE	0.259414	11511	10876	10437	13446	10513	9452	10385	11819					0	0	0	0
VAVICGYGDVGK_1237.6246	76032	89881	TRUE	0.259507	76550	73652	75514	100580	97160	85867	84551	93895			Y		0	0	0	0
PIEGPYKPPHYR_1453.7587	2650	3460	TRUE	0.25964	3676	2380	2448	2852	2489	3348	3572	4406			Y		0	0	0	0
FYPAEDVKKPLVNR_1675.9166	6854.5	6069	TRUE	0.259666	6287	6217	7422	8823	6069	5832		6763					0	0	0	0
GGEMGDVWDDGVYENVRK_2025.8971	6011	5851.5	TRUE	0.260283	5796	5846	6176	7252	5780	5923	4744	6275					0	0	0	0
DFADGELKDELFCIR_1827.8582	22042	20437.5	TRUE	0.260359	21422	21605	22479	25126	20128	20747	17505	24197					0	0	0	0
SNYEEALSR_1068.4956	10818	9014	TRUE	0.260459	9160	10530	11106	13353	8971	7441	9057	12139					0	0	0	0
FTNKDIVAQIVSASIAGDIVK_2189.2176	23220	29658	TRUE	0.260726	20194	26069	20371	30931	28883	30433	23037	30798			Y		0	0	0	0
FANACGAITTTK_1254.6147	6447	4432.5	TRUE	0.261144		5798	6447	7293	4448	3922	4417	7720					0	0	0	0
ESTLGFVDLLRDDYVEK_1999.0019	12211.5	13974.5	TRUE	0.261468	10044	11929	12494	15316	13469	14480	12209	17060			Y		0	0	0	0
KFGGDTPYSIMFGPDICGYSTK_2441.1152	11675	9317.5	TRUE	0.261575	12447	11871	9866	11479	12673	7673	7455	10962					0	0	0	0
NWITINQLYTVPTR_1718.9224	2175	2610	TRUE	0.261657		2127	2175	2564	2800	2270		2610			Y		0	0	0	0
SKFDNLYGCR_1259.5838	34232	32434.5	TRUE	0.262024	35382	31446	33082	41352	35622	22972	30335	34534					0	0	0	0
ITYIAPAGQYSLK_1424.7784	2490.5	3876	TRUE	0.262038	2544	2250	2437	4609	4111	2756	3641	4794			Y		0	0	0	0
SLIANLSAANCYK_1424.7203	14812	22362	TRUE	0.262227	13737	13742	15882	25386	23222	21502	15518	26209			Y		0	0	0	0
EKEPDIWNAIK_1324.6896	2361	1812.5	TRUE	0.262292		2109	2394	2361	1721	1609	1904	2573					0	0	0	0
VNQIGSVTESIEAVK_1574.8272	9337	7517	TRUE	0.262386	7561	10082	8676	9998	7915	6181	7119	10054					0	0	0	0
IKVANPIVEMDGDEMTR_1917.9409	4840	4451.5	TRUE	0.262407	5822	4468	5102	4578	4651	4252	3906	5143					0	0	0	0
FLEAGIGR_862.4781	8222	9302	TRUE	0.262563	8222	8690	8051		8034	9302		10379			Y		0	0	0	0
YNSGAVPGFDPSTK_1440.6641	12210.5	10433	TRUE	0.262975	10321	11956	13315	12465	12018	8848	7997	12689					0	0	0	0
ITMIWEK_920.491	26060	29170	TRUE	0.263179	29601	22390	22556	29564	41850	25692	25486	32648			Y		0	0	0	0
IHYETTGPEIWK_1455.7267	1216.5	1087	TRUE	0.263238	1157	1170	1263	1341	1211	824	963	1328					0	0	0	0
ALPLEVISNGFQISPEEAR_2071.0706	76400	61236	TRUE	0.26335	77421	80844	75379	67804	86534	69839	43512	52633					0	0	0	0
ISQALSK_746.4407	1225	1196	TRUE	0.2645		1207	1225	1689		1196	906	1269					0	0	0	0
LVGVSEETTTGVKR_1475.8064	58033.5	49147.5	TRUE	0.26492	51353	59003	57064	60089	54015	31158	44280	63089					0	0	0	0
SNYNFEKPFLYLAR_1761.8959	32034.5	36307	TRUE	0.265039	29768	30373	33696	38129	39723	32891	32449	42174			Y		0	0	0	0
MDSDTLSGLLENVAK_1634.7942	5169.5	4660.5	TRUE	0.265784	5202	4870	5902	5137	5607	4083	3708	5238					0	0	0	0
MMLTFSVFPSPK_1384.7003	8068.5	7649.5	TRUE	0.267493	9078	7993	8144	7889	8727	7513	5462	7786					0	0	0	0
LKELAPYDPDWYYIR_1941.9745	29421.5	25368	TRUE	0.268039	29387	26836	29456	33773	29457	21279	18576	32544					0	0	0	0
YSGDTADLQLER_1367.6437	6531.5	5330.5	TRUE	0.269148	5062	6832	6231	7056	5670	4766	4991	6712					0	0	0	0
AVSEHINR_925.485	2341	2505	TRUE	0.269331	1643	2341	2379		2400	2610	2050	3525			Y		0	0	0	0
YVAPEVVPVK_1100.635	7657	6482	TRUE	0.26946		6750	7657	8439	7960	5761	3859	7203					0	0	0	0
GHYLNATAGTCEEMIK_1776.8044	3346	4715.5	TRUE	0.269568	2586	3700	2992	5572	5013	3701	4418	5409			Y		0	0	0	0
NDDFPEPSGYMK_1399.5835	14922.5	12368	TRUE	0.269831	14158	14652	15193	16189	16037	8699	8046	16267					0	0	0	0
EYPNAFIR_1009.5102	30587.5	38496.5	TRUE	0.270306	26045	28353	32822	40620	44460	33518	29894	43475			Y		0	0	0	0
ALSDHHVLLEGTLLKPNMVTPGSDSPK_2856.4924	45545	42804.5	TRUE	0.271095	45302	45682	45408	48323	48845	37610	40332	45277					0	0	0	0
KLSSALSAASSACDHIR_1755.8807	1282	1595.5	TRUE	0.272957	911	1176	1898	1388	1864	1449	1742	1448			Y		0	0	0	0
AFLETLDGSCR_1268.594	5650.5	5007.5	TRUE	0.273019	5071	5174	6127	7081	5064	4945	4951	5943					0	0	0	0
SSDGTPFVDMLK_1296.614	7280	6336.5	TRUE	0.273587	6740	7094	7466	8344	6372	5841	6301	8160					0	0	0	0
TWGGRPENVNAAQTTLLAR_2055.073	19125.5	24365.5	TRUE	0.273754	15037	19023	19228	29738	24430	24301	21446	30664			Y		0	0	0	0
VIPGFMCQGGDFTAKNGTGGESIYGAK_2763.2753	14489	13288	TRUE	0.274522		14458	15261	14489	13288		10715	15187					0	0	0	0
GTCEEMIKR_1123.5235	4272	6054.5	TRUE	0.274734	4088	3305	4456	8238	6240	5733	5869	8204			Y		0	0	0	0
DIFYITGSSK_1130.5728	4652	5952	TRUE	0.275993		4652	4120	5722	5952	4753		6304			Y		0	0	0	0
HILQQLQTMNIVDLDTK_2010.0688	11036	8848	TRUE	0.276409	11038	11034	11772	8576	11445	7026	6191	10670					0	0	0	0
VVDWLAAEFK_1177.6252	5281.5	6070.5	TRUE	0.277385	5127	5436	4861	6529	5261	6309	5832	7115			Y		0	0	0	0
TASLPDLPYAYDALEPAISEEIMR_2665.3066	4925.5	4622	TRUE	0.278	4840	4322	5708	5011	4622		3786	4899					0	0	0	0
IGEITSGGFSPNLK_1419.7478	2295	3051	TRUE	0.278606		2295	2101	3435		3051	2892	3718			Y		0	0	0	0
SQIDEIVLVGGSTR_1473.7907	14578	11973.5	TRUE	0.279175	12014	13754	15402	17699	13141	9686	10806	16247					0	0	0	0
DEEINYYPSKFDPVR_1871.881	16889	14837	TRUE	0.279324	18198	15580	14965	18931	18184	13156	10079	16518					0	0	0	0
EVDEQILNVQNK_1428.7329	3743	2858	TRUE	0.279662		3743	3301	3955	2858		1963	3929					0	0	0	0
AFGGQSLDFGK_1126.5528	5281	4690	TRUE	0.27993	5033	5529	4500	7210	5191	4189	3206	5801					0	0	0	0
IYGLGPVCK_1006.5391	7869	7176	TRUE	0.280264	7537	7869		8231		7176	5680	8068					0	0	0	0
EVAEVVQSSVLPDMFK_1777.9041	2550	2178.5	TRUE	0.281824		11416	1898	2550	2178	2179	1685	2669					0	0	0	0
GAWHPAR_794.4056	3081.5	2313.5	TRUE	0.281947	2253	3042	3419	3121	2113	1574	2514	3436					0	0	0	0
QIIATCMNDQK_1321.6239	3681	5577	TRUE	0.282356	4939	3681	3445		7490		3561	5577			Y		0	0	0	0
PAVVDLACMR_1131.5649	1226	1101	TRUE	0.283124		1226	1243	1006		1101	798	1104					0	0	0	0
IEDVTPIPTDSTRR_1599.8337	12174.5	10518.5	TRUE	0.283243	10952	11866	12483	13147	11838	9199	8528	13228					0	0	0	0
GGPHGDAGLTGR_1094.5337	2917.5	2538	TRUE	0.283435	2166	2433	3933	3402	2877	2415	1680	2661					0	0	0	0
LAVQLVAGGSGVK_1198.7154	7178	6043	TRUE	0.283638	8254	5553	7353	7003	6866	5220	5004	7287					0	0	0	0
IAVLVGTITDDLRVHEIPAMK_2291.2792	7722	7477	TRUE	0.283723	7487	9297		7722	7990	5836		7477					0	0	0	0
GIVDSEDLPLNISR_1527.8013	26739	23763	TRUE	0.284093	22976	26895	26583	34985	28164	14779	19362	28978					0	0	0	0
LNLPILPTTTIGSFPQTVELR_2310.3068	8151	10436.5	TRUE	0.284944	4297	6201	10101	13462	10496	10312	10377	12923			Y		0	0	0	0
FWEVVNLEHGIDQTGR_1899.9348	5714.5	4505.5	TRUE	0.285054	4480	5817	5612	6276	4232	4779	4127	6189					0	0	0	0
SGSLFDNVLVSDDPEYAK_1955.9233	5160	4053	TRUE	0.285203		5684	4775	5160		4053	4038	5494					0	0	0	0
AVDKDELTVEER_1403.7013	12620	9845	TRUE	0.285577	10904	10267	14749	14336	10320	7066	9370	14462					0	0	0	0
EIDIGVPDEIGR_1312.6743	9779.5	8646	TRUE	0.286193	8896	9432	10127	10653	8290	8288	9002	10496					0	0	0	0
GLIGEVICR_1016.5558	28659.5	30672	TRUE	0.286215	30885	25378	26434	31794	33070	30108	28701	31236			Y		0	0	0	0
ESAIAQVIR_986.5629	9033	7933.5	TRUE	0.286417	7307	9337	8729	12139	9133	6734	6333	9319					0	0	0	0
SLGICSQLIWDR_1447.7362	1448	1749	TRUE	0.286515		1560	1299	1448	2212	1547	1261	1951			Y		0	0	0	0
IMSDPFVGSLTFVR_1568.8141	1829	2618.5	TRUE	0.286971		1598	1829	2757	3074	2331	1960	2906			Y		0	0	0	0
SAVDGLTEMSESEK_1482.6628	9061	7547.5	TRUE	0.287329	7830	8128	9994	10257	8763	6332	4357	10112					0	0	0	0
NYGGYSENIVVDQR_1613.7554	6368.5	5491	TRUE	0.287337	6394	5711	6343	9417	7532	4154	3002	6828					0	0	0	0
LFQVEYAIEAIK_1423.7831	5559	4965.5	TRUE	0.287399	5049	6273	4407	6069	5218	4713	3373	5491					0	0	0	0
GLNGVPDVIECSYVQSTITELPFFASK_2972.4598	10535.5	9855.5	TRUE	0.287506	10383	10529	13246	10542	10119	9592	7507	12055					0	0	0	0
FKGVTLMPNVGYGSDKK_1840.9626	7614.5	6426.5	TRUE	0.28797	7517	6690	7919	7712	6592	6261	5952	8292					0	0	0	0
WVFPDTNSGIIVLAEGR_1873.9807	6885.5	8721.5	TRUE	0.288272	5599	6932	6839	8173	7639	9833	5592	9804			Y		0	0	0	0
LAQVVSDPSLTK_1257.7049	22325.5	18300.5	TRUE	0.288591	17093	21730	23688	22921	21346	14966	15255	22411					0	0	0	0
STGADKTFQDTVDGGLTVFCPSDSAVGK_2860.3306	8153	6591	TRUE	0.288731	8526	8920	7780	6936	7542	5461	5640	9058					0	0	0	0
TFGALDPVQVTMMAK_1624.8073	8270	12531	TRUE	0.288853	4579	9367	7173	17705	11141	11965	13097	17283			Y		0	0	0	0
ISVLNDALK_973.5564	9485	8226	TRUE	0.288889	8408	8909	10061	10150		8226	7433	9762					0	0	0	0
IINSDEIQSVVNPIKK_1797.0116	31036	36764	TRUE	0.289122	29844	29961	32111	36946	40330	33198	29083	43045			Y		0	0	0	0
YDEIIKEVSSYLK_1586.8312	30259	28600	TRUE	0.289949	37322	29024	29245	31273	27900	29300	21981	33462					0	0	0	0
LSLTDIVIDINR_1371.7842	2906	3584	TRUE	0.290156	3749	2906		2624	4710	3674	2950	3494			Y		0	0	0	0
IVTIEYDPNR_1219.6317	7465.5	6483	TRUE	0.290298	6466	7754	7177	9405	7851	5115	4213	8193					0	0	0	0
ITAIKDIIPILEK_1466.9192	18310.5	15853	TRUE	0.290494	18579	17999	18042	24008	18285	13421	12351	22106					0	0	0	0
ILLTSTSEVYGDPLIHPQPESYWGNVNPIGVR_3551.8169	6571	7511	TRUE	0.290896	5904	6669	6473	8740	7511	7467		8734			Y		0	0	0	0
FGAYWVQGGK_1112.5524	6956	6389.5	TRUE	0.290941	6318	7056	6856	8286	6967	5812	5347	7428					0	0	0	0
DLIVHMSKA_1013.5448	11868	10941	TRUE	0.291383	10387	12220	11868		11307	10575	9360	11326					0	0	0	0
EQVFSTYSDNQPGVLIQVYEGER_2658.2682	27904	24382.5	TRUE	0.291446	34636	31761	23731	24047	27469	21296	20159	28966					0	0	0	0
VLAEGR_644.3726	1316	1386	TRUE	0.292433		1183	1316	1417		1386	1323	1586			Y		0	0	0	0
NKSPLLLQMNPIHK_1632.9254	17977.5	14561	TRUE	0.292599	17697	11394	18258	18597	14577	14545	13604	15197					0	0	0	0
FSLEETVAILHVR_1513.8373	12029.5	11559.5	TRUE	0.292645	12212	13076	11454	11847	11579	11540	8250	12582					0	0	0	0
MLSPHILGEEHYNTAR_1867.9119	16778	14770.5	TRUE	0.292785	16932	16572	16624	19082	19266	12512	12930	16611					0	0	0	0
HETADINTFSWGVANR_1817.8565	7730	6730	TRUE	0.29327		7730	6417	8861	7013	6318	6447	7650					0	0	0	0
TIKDEGFGSLWR_1390.7114	2641.5	2221.5	TRUE	0.293805	2537	2787	2076	2746	2653	1869	1936	2507					0	0	0	0
YYEIILVDPAHNAVR_1772.933	30318	37771	TRUE	0.29439	29301	27420	31335	45910	38138	37404	34692	46202			Y		0	0	0	0
GCIVSPDLSVLNLVIVK_1826.0456	45477	41291	TRUE	0.295323	39838	40407	50547	51758	41834	40748	33482	47032					0	0	0	0
TIEAEAAHGTVTR_1355.6914	10095	12206	TRUE	0.296206		10095	13323	3932		12089	13033	12206			Y		0	0	0	0
SAENNLYVVEGMQFDR_1871.8592	3301	2720	TRUE	0.296722		3087	3301	3511		2641	2720	3480					0	0	0	0
AGFSTHLMK_991.503	7796	6761	TRUE	0.296773	6157		7796	8089	6924	6761	5926						0	0	0	0
SEIPAFLEIHDIAGLVR_1880.0276	6855.5	6246	TRUE	0.297169	6093	7453	6258	8950	7442	5461	4424	7031					0	0	0	0
FADLIEENIEELAK_1633.8319	5736	5357	TRUE	0.297566		5736	5297	6814	5014	5700	4119	6043					0	0	0	0
GLPLEVITNGFQISPEEAR_2071.0706	58674.5	55465	TRUE	0.297868	56502	55386	60847	67542	56719	54211	44156	63211					0	0	0	0
GRYDQ_620.2787	1226	983	TRUE	0.297975		986	1226	1599	983	893		1211					0	0	0	0
SVETSSEEILAFFR_1614.801	3854	5086	TRUE	0.298044		2876	3854	5370	5272	4900	3699	6525			Y		0	0	0	0
EPTYSAEGFELSVATNHLGHFLLAR_2759.3788	19209	8896.5	TRUE	0.29836	26618	22400	16018	5993	21230	9879	6495	7914					0	0	0	0
LIDDMVAYALK_1251.6653	16641	20101	TRUE	0.298424	17320	15671	15962	18624	24830	15372	15258	25322			Y		0	0	0	0
SIERPTYTNLNR_1463.7601	2919.5	2483	TRUE	0.299598	2435	2782	3337	3057	2643	2323	2236	3136					0	0	0	0
SSEEAMNDYITK_1387.6046	17380	13320	TRUE	0.29977	11796	19042	16331	18429	12627	14013	10682	18021					0	0	0	0
NVLLEFYAPWCGHCQK_2021.9361	14736	11585	TRUE	0.300457	18740	14736		10751	14957	10606	10071	12564					0	0	0	0
STIGVEFATR_1080.5684	6990	6574	TRUE	0.300773		6469	6990	7688	5638	6574		7017					0	0	0	0
GPAPLSLALAHADIDEAGK_1845.9705	8444.5	7524	TRUE	0.302172	7484	8341	8548	9395	7188	7027	7860	9002					0	0	0	0
IEAMEK_720.3597	1958	1520.5	TRUE	0.302474		1432	1958	2421	1144	1431	1610	2053					0	0	0	0
GSFETIHIQDSTGHEFATR_2114.989	2568.5	1833.5	TRUE	0.302707	1727	2745	2452	2685	1925	1630	1742	2754					0	0	0	0
LIGLEYIVTEK_1277.7351	7788	9795	TRUE	0.302969	6852	7967	7609	10926	11269	8321	7983	11739			Y		0	0	0	0
EFEAVTESFK_1186.5626	8956	8389	TRUE	0.30319	8510	8967	8945	10923	8389	6864		9594					0	0	0	0
FNVEYIAGGATQNSIK_1712.849	5929	7061	TRUE	0.303513	5755	4751	6103	7322	7061	5961		7431			Y		0	0	0	0
YLAEFSSGAER_1229.5797	6666.5	8170	TRUE	0.303653	6034	6951	6382	9384	8024	8316	6904	9902			Y		0	0	0	0
DGVVLLWDLAEGK_1414.7577	1869.5	3083.5	TRUE	0.303957	1704	2035	1539	3753	3092	3075	2044	3501			Y		0	0	0	0
GFFEVTHDISNLTCADFLR_2242.0598	101391	120547	TRUE	0.304128	113648	89134	77023	132173	136732	107340	102430	133754			Y		0	0	0	0
FEELNMDLFR_1313.6194	16417	14928.5	TRUE	0.304515	16147	16687	16835	15739	16320	13537	10915	17741					0	0	0	0
IPSSEEIADRVNK_1457.7594	58436	53553	TRUE	0.304534	54861	58918	57954	69640	56154	50952	47210	64722					0	0	0	0
SLGIPLVGLDTHPR_1474.8376	7321	6120	TRUE	0.304862		6813	7321	8076	6224	6016	5544	8275					0	0	0	0
SVYEPLQTGLIAIDSMIPIGR_2273.221	6066	5191.5	TRUE	0.30554	5755	6377	6491	5484	4136	5515	4868	6817					0	0	0	0
ESGVINEQNLAESK_1517.7442	15480	12855.5	TRUE	0.305842	13567	14671	16289	17846	12517	13194	10825	17882					0	0	0	0
AVITVPAYFNDSQR_1581.7907	5456	4057.5	TRUE	0.305861	4684	5456		5571	3860	4055	4060	6023					0	0	0	0
VHTVLISTQHDETVTNDEIAR_2378.1946	17662.5	15526.5	TRUE	0.305975	14335	17520	17805	22726	15825	15228	11937	19186					0	0	0	0
AAEGEVIACHTVEDWTEK_2086.9387	58934	53444	TRUE	0.30618	56474	60444	57424	73530	62815	44073	41612	66121					0	0	0	0
LIIAGASAYSR_1121.6313	3846	2998	TRUE	0.306308		3415	3864	3846	2998	2941		3938					0	0	0	0
SAQFVLDLLK_1133.6565	47177.5	40511.5	TRUE	0.306404	42537	45559	48796	55182	54079	34770	29019	46253					0	0	0	0
KIIGATNPAASEPGTIR_1695.9388	16091.5	11008.5	TRUE	0.307533	11746	17639	14544	21430	9049	11438	10579	19957					0	0	0	0
SKFWEPTYEDCLNLIAR_2142.0325	8990.5	7931	TRUE	0.307625	7762	8745	9236	9261	8401	7461	6267	9463					0	0	0	0
ATLAAVQQMR_1088.5881	3657	3639	TRUE	0.307895		3657	3612	4668	3662		3639	3391					0	0	0	0
ILIASVMEEYNK_1409.7345	4168	3610	TRUE	0.308009		3890	4168	4702	4091	2531	3129	4601					0	0	0	0
LAVNLIPFPR_1139.6935	28292.5	34787	TRUE	0.309232	27820	26733	28765	36343	33319	36255	27241	36450			Y		0	0	0	0
EALGALPLYQR_1230.6841	3416	3970.5	TRUE	0.309504	3454	2496	3378	4857	4187	3658	3754	5365			Y		0	0	0	0
VGQAVDVVGQAGRPK_1480.8231	12481.5	10608	TRUE	0.309523	9928	13914	13767	11196	10419	6848	10797	13365					0	0	0	0
VYFDMTVGGK_1116.5394	8382	7504	TRUE	0.310155	8886	7401	7878	10365	8124	6195	6884	9191					0	0	0	0
IFLTVVLADTK_1219.7297	7240	6217	TRUE	0.310377	8888	8039	6441	5583	7811	6113	3630	6321					0	0	0	0
FTFCYDALHGVAGAYAHR_2055.9494	12309	13550	TRUE	0.310613		11431	12309	13595	13550		12208	16783			Y		0	0	0	0
VTEEVR_732.3886	3212.5	2342	TRUE	0.310891	2209	2870	3886	3555	2017	1225	2667	3738					0	0	0	0
PVSDVK_644.3614	7069.5	5887	TRUE	0.311448	5295	6318	7821	10271	5991	5783	5161	7509					0	0	0	0
LSVPVSDVK_943.5459	58476.5	51669	TRUE	0.3115	58693	49721	58260	70330	62382	44774	42546	58564					0	0	0	0
TTGIVLDSGDGVSHTVPIYEGYALPHAILR_3151.6422	29553	24285.5	TRUE	0.31231	29297	29809	25908	32652	25427	23144	21871	33856					0	0	0	0
EGNFDLVGNNT_1161.5171	1341	1687	TRUE	0.31243	983	1341		1886	1515		1687	2096			Y		0	0	0	0
VGAATETELEDR_1290.6172	22334.5	16919.5	TRUE	0.312491	19292	21745	22924	24012	18514	14797	15325	26561					0	0	0	0
MLICGSEGPFK_1238.5908	19086	23098.5	TRUE	0.313068	17562	16890	20610	26155	24904	21293	19648	27512			Y		0	0	0	0
LADCVGLTLGPR_1271.6777	11093.5	11036.5	TRUE	0.313422	10694	11489	10698	13720	11436	11249	9279	10824					0	0	0	0
TSDVIGSDEGTHFTLQVK_1933.9502	26256.5	20633	TRUE	0.314562	18891	26675	25838	28739	18432	20693	20573	27609					0	0	0	0
AIMQAAQEVAEGK_1345.678	11049.5	9922.5	TRUE	0.31521	10753	9309	11346	12570	10710	8702	9135	11368					0	0	0	0
LYHLQVALGHFK_1425.8001	6713	6977	TRUE	0.315588	6589	6920	5156	6837	6977	6795		6997			Y		0	0	0	0
AGQAAFGNMCR_1182.5143	17397.5	15206.5	TRUE	0.315921	13589	18484	16311	22829	16933	8737	13480	19032					0	0	0	0
VLLQDFTGVPAVVDLACMR_2120.0879	5333	12460	TRUE	0.316482		5333	5288	15035		12460	10128	15332			Y		0	0	0	0
YKEAAELAAESPQGILR_1845.9705	8330.5	7692.5	TRUE	0.316482	7254	7255	9406	9773	7715	7670	6923	8200					0	0	0	0
VDAHLSGLLAQVSSEEDFTGKPGQSTVLR_3041.5538	19872	23767.5	TRUE	0.316691	20445	19216	19299	24571	24909	22658	19165	24877			Y		0	0	0	0
LAEDVDLER_1059.5317	12071.5	9826.5	TRUE	0.317884	9038	13428	10715	14175	9255	9545	10108	12394					0	0	0	0
DAGVISGLNVMR_1231.6463	4154	3731	TRUE	0.317886	3486	3815	4493	5029	4302	3223	3489	3973					0	0	0	0
WAIENLADKGDTIYIIHTLPLSGDESR_3027.5422	14010	13241	TRUE	0.318289		14010	13061	15451	14348	12726	8627	13756					0	0	0	0
SVGGQPVVMDSAK_1274.6409	5346.5	3829	TRUE	0.319027	4030	5910	5727	4966		3183	3829	5745					0	0	0	0
ILAEEFGWDKDLAK_1634.8425	69752	78090	TRUE	0.319243	71296	66927	68208	73486	79590	62683	76590	79862			Y		0	0	0	0
KTDCTMLEINPLAETSTNQLVAADAK_2834.3911	6443	5800.5	TRUE	0.319632		6443	7434	6035	6292	5150	5309	7029					0	0	0	0
YNITLLPGDGIGPEVISVAK_2056.1325	3055	3420	TRUE	0.319862		3045	3055	3390	3076	3420		3833			Y		0	0	0	0
YLYTLCVFDQEK_1578.7509	14288	12247.5	TRUE	0.319973	13517	13923	14653	16202	12739	11215	11756	16663					0	0	0	0
FYNVVVEELPSNVADLL_1920.9953	7534.5	6476	TRUE	0.319987	7817	7252	9353	6363	7022	5930	4943	8562					0	0	0	0
GMIGPVMITR_1074.5798	4635	5456	TRUE	0.32023		4022	5110	4635	4266	5456		6415			Y		0	0	0	0
IGYSMITDAEEK_1356.6352	5511	4962	TRUE	0.320929	4918	5120	5902	6430	5755	3714	4169	5899					0	0	0	0
SWDYTYDGKK_1262.5688	20956.5	18330.5	TRUE	0.321149	17768	22287	19626	28394	23679	11636	14535	22126					0	0	0	0
FYEKEGLPAFPMGNIDQTR_2213.0696	8413	7416.5	TRUE	0.321166	8534	7280	8807	8292	8410	6423	6073	8738					0	0	0	0
ELLSGEKEGLLQLVSDK_1858.0168	9440	8447	TRUE	0.32127	9570	10483	9310	8556	8447	4157		10467					0	0	0	0
LVPVGYGIK_945.5768	13942	12851	TRUE	0.321359		14442	13538	13942	12763	10312	12939	14897					0	0	0	0
DHQFILGA_882.4468	1017.5	1263	TRUE	0.322163	943	1092	914	1248	1322	838	1204	1567			Y		0	0	0	0
VTSVNSYTLPILEYVR_1854.0007	35324	47684	TRUE	0.32231	35265	35383	30747	58518	48351	47017	36873	63852			Y		0	0	0	0
GLDVIQQAQSGTGK_1401.7332	38943	33212.5	TRUE	0.322829	33057	38704	39182	46518	42985	28041	28189	38236					0	0	0	0
IALIGLGQSVSSPVAFHSLGEAVATVSK_2738.5087	15109.5	17283.5	TRUE	0.322987	14704	15515	14621	19700	15926	18001	16566	21540			Y		0	0	0	0
LVVDEAINDDNSVVSLHPATMEK_2496.2286	4528.5	5133	TRUE	0.323234	3914	4624	4433	5678	5133	4780		5686			Y		0	0	0	0
EILGTCVSVGCTVDGKDPK_2034.9835	20561.5	18399.5	TRUE	0.323247	20379	19198	22076	20744	20574	16225	15434	22448					0	0	0	0
ASGDYAIVIAHNPDSDTTR_2002.9465	53706.5	49045	TRUE	0.323262	47062	52611	54802	56359	50985	47105	36300	56258					0	0	0	0
GGLDFTKDDENVNSQPFMR_2169.987	123262	138370	TRUE	0.32343	133258	110900	113266	153941	159934	132401	127794	144338			Y		0	0	0	0
VAYALAQGLK_1033.6041	25084	22964.5	TRUE	0.323718	21654	25165	25003	30364	24100	21829	20581	26251					0	0	0	0
DGMKFPDMVHALKPNPK_1924.9772	26782	24926	TRUE	0.324256	30450	26439	25637	27125	28905	20770		24926					0	0	0	0
NYELPDGQVITIGAER_1774.897	44066	37901	TRUE	0.324257	43946	44186	43327	48883	42254	29263	33548	52521					0	0	0	0
LAMQEFMILPVGAASFK_1852.97	45100.5	40052	TRUE	0.32426	43745	46456	37182	54191	45888	34216	28714	47862					0	0	0	0
SGDLISYCAEEGVR_1555.7057	3510.5	3177.5	TRUE	0.32435	3057	3370	3651	4293	3394	2827	2961	3745					0	0	0	0
IVMGLFGEVVPK_1288.7334	30368.5	36147	TRUE	0.324559	30887	29850	29120	38628	34709	38362	30171	37585			Y		0	0	0	0
SSLCTVSVLGVDEPFHFLDQESIQK_2835.387	2126	2101	TRUE	0.324595	2156	2126		2125	2122		1528	2101					0	0	0	0
FGVPMGYGGPHAAFLATSQEYKR_2484.2129	12426	12163	TRUE	0.324754		12426	12803	11870	12163	8661		12214					0	0	0	0
YGILDDSFALTMAR_1572.7727	2681	2966	TRUE	0.324882		2681	2469	3184	3231	2966		2921			Y		0	0	0	0
VFTLSEVSQHSSAK_1519.7751	13523.5	12088	TRUE	0.325892	12011	13347	13700	17100	12513	11663	10098	15305					0	0	0	0
AILNESSEFVGDKVAYALAQGLK_2423.2817	19311	21524.5	TRUE	0.326229	5667	19176	19446	20982	21561	21488	14960	24959			Y		0	0	0	0
TGDEKPITVSVDDGIRPTTTLASLGK_2671.4149	23740	21752	TRUE	0.326398	22487	20839	24993	26360	22417	17925	21087	25018					0	0	0	0
SDSQVFLFLNSK_1384.7107	5919	7154.5	TRUE	0.327337	5933	5584	5905	7316	8355	5401	5954	9473			Y		0	0	0	0
AVLMDLEPGTMDSIR_1647.8081	13416.5	10166	TRUE	0.327386	13677	13156	15053	9350	11671	7696	8661	14688					0	0	0	0
ILTTNLWSAELSK_1475.8104	4361	3451.5	TRUE	0.327386	3268	4670	4052	5075	3459	3444	2849	4847					0	0	0	0
LETMVGVYR_1067.5554	4677	3652	TRUE	0.327856	3538	4276	5399	5078	5400	3161	2105	4143					0	0	0	0
FVWQSFDSPTDTLLVGQSLK_2268.1547	7474	10761	TRUE	0.327907		7474	6955	12640	10761	10371		12315			Y		0	0	0	0
NVIIWGNHSSSQYPDVNHAK_2267.084	31933.5	26422.5	TRUE	0.328646	30574	33293	34392	28218	26231	26614	23124	36671					0	0	0	0
DDLKK_618.3457	1328	1798.5	TRUE	0.328781	1175	1328	2219		1725	1685	1872	2957			Y		0	0	0	0
IPFVCGCR_1008.4754	7066	5820	TRUE	0.328833		5941	7066	7571	6123	5517	5343	7451					0	0	0	0
VIEVEGPR_898.4993	7220	9248	TRUE	0.328842	7490	6201	7322	7118	5815	9248	9398				Y		0	0	0	0
LAASDFATLPEAHACTAGLK_2044.0168	6249	7139	TRUE	0.329928	5346	6249		7651		7139	7106	7234			Y		0	0	0	0
VGLTALTMAEYFR_1471.7614	11702	15559.5	TRUE	0.330544	10705	10621	12699	15723	16754	14365	9894	17666			Y		0	0	0	0
LHGGTPANFLDVGGNASEHQVVEAFK_2695.3111	3323	2617	TRUE	0.3306	3328	3318	4025	3246	2617		2606	3877					0	0	0	0
IAAFVPNDGCLNYIEENDEVLIAGFGR_2996.4459	3699	3308	TRUE	0.330929		3699	3650	4767	3308		2742	4206					0	0	0	0
SFFTVSGEVDSK_1302.6212	3071.5	2439	TRUE	0.331557	2658	3090	3053	4551	1104		2439	3824					0	0	0	0
ALLEVVESGGK_1101.615	7300	8682.5	TRUE	0.331624	6118	7386	7214	10092	8897	8468	7793	9543			Y		0	0	0	0
IEELVGVPIHYIGIGPGR_1919.0749	10497	8828	TRUE	0.331645	8902	11000	9994	13946	9195	8089	8461	12114					0	0	0	0
IQHLTPNIGTVYSGMGPDFR_2203.0964	5743	5561	TRUE	0.332261	5790	5248	5696	6058	5561	4261		5822					0	0	0	0
VLDVYEAR_964.5098	17869.5	17082	TRUE	0.332328	17289	17551	18188	21402	19003	13794	15161	19371					0	0	0	0
GALVEFYAPWCGHCK_1794.8091	9203.5	8409.5	TRUE	0.332576	9426	8390	9917	8981	9884	7491	6140	9328					0	0	0	0
DEEVNYFPSR_1255.559	4828.5	3799.5	TRUE	0.332715	3968	4352	5305	5325	4173	3426	2989	5573					0	0	0	0
YGWSIALDYDDYKPLK_1946.9535	9372.5	9133	TRUE	0.333373	9520	10076	9225	8307	9286	6990		9133					0	0	0	0
YKSSGEDTIILAGAEYGSGSSR_2248.0728	7139	6321.5	TRUE	0.33432	5698	7041	7237	7893	7003	5357	5640	7140					0	0	0	0
AHTDAGGIILLFQDDKVSGLQLLK_2552.4083	11082	9366	TRUE	0.334807		17131	11082	8451	12606	9410	6306	9322					0	0	0	0
NATLTNEKEVDAHPIR_1789.9191	1025	1398	TRUE	0.334946	787	971	1252	1079		1398	796	1638			Y		0	0	0	0
GCFAMTELGHGSNVR_1635.7367	7894	7315	TRUE	0.336111	6983	7849	7939	9481	8343		5678	7315					0	0	0	0
LSGSEFDSFMAIAEK_1631.7622	14312.5	12895.5	TRUE	0.336285	15264	13361	13178	16972	14651	11140	9482	16098					0	0	0	0
TLPGPVTDPSK_1111.5994	3267.5	4962	TRUE	0.337985	3122	3134	3401	5634	5058		3926	4962			Y		0	0	0	0
EIEYLTDR_1020.4997	1245	1163	TRUE	0.339048	1218	1272	1384	1087	1233	1093	1091	1236					0	0	0	0
LYSLEAGSIIHSLCFSPNR_2164.0856	4760.5	6262	TRUE	0.339049	4293	4874	4647	8038	6192	6332	5605	7822			Y		0	0	0	0
MGINPIMMSAGELESGNAGEPAK_2304.0669	5565	3533	TRUE	0.339153		5565	5679	3893		2970	3533	5506					0	0	0	0
HGSLGFLPR_983.5421	11230	9973.5	TRUE	0.339275	10695	11561	10899	14129	12604	7343	5512	13226					0	0	0	0
ISNGFQISPEEAR_1448.7016	1426	1212	TRUE	0.3398	1025	1399	1453	1989	1212	1302	1131						0	0	0	0
VLTIYAPLFASSK_1409.8039	8110	11344	TRUE	0.339809	8197	7039	8023	15092	10703	11985	9396	15918			Y		0	0	0	0
FETLSYLPDLSDVELAK_1939.9899	8813.5	11724	TRUE	0.339929	7975	9652	7740	12945	10894	12554	8272	13447			Y		0	0	0	0
LNNAILAEDK_1100.5946	4638.5	5003	TRUE	0.339933	3973	4160	5117	5179	4530	5476	4275	7119			Y		0	0	0	0
NVIIWGNHSSSQYPDVNHAK_2266.1	93762.5	90210	TRUE	0.340103	99359	88166	85041	108392	98252	82168	43394	98840					0	0	0	0
PGCAETFQDSSEFQPR_1855.7916	2489	2151.5	TRUE	0.340566	1826		2489	3136	2195	2100	2133	2170					0	0	0	0
EGPLAEENMR_1145.5255	40580	36184	TRUE	0.34077	36061	45087	40797	40363	43716	28392	30502	41866					0	0	0	0
NYIYGGHVSNYMK_1545.7155	28298.5	23668.5	TRUE	0.340813	29807	26446	26790	30007	32818	21550	20872	25787					0	0	0	0
NLLCPSSPFFFNTLYDPYREGADFVR_3125.4826	6322	6566	TRUE	0.341142	4897	7140	5796	6848	6566	6483		7599			Y		0	0	0	0
ITPSWVGFTDSER_1494.7223	29124	28003	TRUE	0.341408	29803	26360	28445	33153	28950	25916	27056	29134					0	0	0	0
YNMNANEILYCTGGQGR_1942.8535	941	992	TRUE	0.341565	992	890	856	1172		992	985	1413			Y		0	0	0	0
MLGQVLVTK_988.586	13069	11431.5	TRUE	0.341991	12444	10375	14296	13694	11813	11050	10911	12966					0	0	0	0
WDYIFSYVK_1220.5986	6985	9137.5	TRUE	0.34264	6394	7294	6676	11938	9377	8661	8898	11247			Y		0	0	0	0
EANNFLWPFQLK_1506.774	8250.5	11646.5	TRUE	0.342838	7754	8747	5614	15116	12087	11206	8694	15426			Y		0	0	0	0
ILVIEGLHPMFDER_1668.8778	14520	12369.5	TRUE	0.343014		14520	13699	15761	13803	10936	9268	16477					0	0	0	0
FVADGVFYAELNEVLTR_1942.9909	6204	4863.5	TRUE	0.343082	4398	7740	6389	6019	5477	4106	4250	6850					0	0	0	0
EVDEVLLVGGMTR_1417.7355	3908.5	3448.5	TRUE	0.343295	3821	3570	3996	4108	4024	2873	2808	4198					0	0	0	0
ILPIYKEVITELK_1558.9455	11050	11283	TRUE	0.343583		11149	7949	11050		11283	10020	13683			Y		0	0	0	0
SESINHSFTYESPLPVGR_2019.977	6448.5	8977	TRUE	0.344591	5472	6110	6787	10929	8596	9358	6763	10620			Y		0	0	0	0
VQNWQWIR_1129.5901	15942	19821	TRUE	0.3446	15932	12841	15952	21559	25512	15299	14959	24343			Y		0	0	0	0
AEVSDIAIAVR_1143.6368	2063	2126	TRUE	0.344608		1988	2069	2063	2170	1992	2082	2670			Y		0	0	0	0
DLQAVQTPFR_1174.6215	3518	4539.5	TRUE	0.345359	3236	3375	3661	5374	5226	3853	3848	5381			Y		0	0	0	0
AAYPIEFIPNAK_1334.6991	6372.5	5956	TRUE	0.345605	5937	6251	6494	9420	6600	5312	4945	7265					0	0	0	0
SSVCDIAPTGLK_1247.63	5551	4221.5	TRUE	0.345797	3856	5253	5849	6076	4491	3727	3952	5965					0	0	0	0
GEHKQPAYLALQPFGTVPAVVDGDYK_2800.4305	2883	1994.5	TRUE	0.345876	3439	2883		1899	3100	1540	1283	2449					0	0	0	0
FLKPSVAGFLMQK_1465.8236	23760.5	21297.5	TRUE	0.34624	20275	22798	24723	27873	21380	20083	21215	25079					0	0	0	0
VFVNDQYLNWDPENR_1908.8875	6490	7598	TRUE	0.346852	6255	6199	6725	8934	7879	6997	7317	9248			Y		0	0	0	0
QGQQGQPWEGQGQQGQQGR_2081.9496	5772	4227	TRUE	0.347556	8110	5772	5386		7025		3799	4227					0	0	0	0
AFADAVPSWDNIVVAYEPVWAIGTGK_2776.3981	15680	13559.5	TRUE	0.347568	15103	16257	16322	13848	14941	12178	10363	17351					0	0	0	0
NQVAMNPINTVFDAK_1661.8316	5408.5	4784	TRUE	0.348023	5685	4491	5132	6395	5695	3963	3765	5605					0	0	0	0
GMLTGPVTILNWSFVR_1790.9622	49405	46454	TRUE	0.348391	48149	45499	50661	57415	48333	44575	38571	53662					0	0	0	0
TVGINYFICSTPGHCR_1881.8735	21058.5	18690.5	TRUE	0.34857	21334	18914	20783	26692	24813	17485	14171	19896					0	0	0	0
KVSGEVPWFGIEQEYTLLQQNVK_2692.3981	4295.5	4880	TRUE	0.348749	4271	4320	3482	5204	5061	4699	3976	5463			Y		0	0	0	0
TDHQPIKEGALGNIPIIAFCDTDSPMR_2996.4605	34082.5	31785.5	TRUE	0.349307	40872	34249	32833	33916	37597	26409	26986	36585					0	0	0	0
GILGYTEDDVVSTDFVGDNR_2172.0091	38461.5	32977	TRUE	0.349781	38440	35086	38483	40177	40416	25538	25342	41929					0	0	0	0
NALEQHIK_952.5211	10388.5	10544.5	TRUE	0.349838	8223	10847	11426	9930	9830	10099	10990	16160			Y		0	0	0	0
LITADDLDDAAEK_1389.6744	9684	7954	TRUE	0.350182	8835	10185	10801	9183	8032	7356	7876	11493					0	0	0	0
TILGSVGAETEDSQIELLLK_2116.1384	24435	22393.5	TRUE	0.350556	23433	28582	25437	18430	22825	24148	14989	21962					0	0	0	0
DSAAVFAWK_976.4887	862.5	1314	TRUE	0.350935	797	921	804	1639	1448	1180	952	1570			Y		0	0	0	0
TVQGGISSTAAMGK_1307.6624	46090	37679.5	TRUE	0.351296	41796	48384	45885	46295	43376	23278	31983	55174					0	0	0	0
TFMTNLVSWEAVSAR_1711.8472	5640	8408.5	TRUE	0.352063		5215	5640	8151	8798	8060	5057	8757			Y		0	0	0	0
TLLMCMGEALR_1294.6316	6783	5981.5	TRUE	0.352896		6163	6783	7927	7420	4400	4931	7032					0	0	0	0
LAYVER_750.4145	1535	1202	TRUE	0.352928	1267	1309	1761	1879	1801	821	838	1566					0	0	0	0
ILEEGSLSELVR_1344.7369	4533	4153	TRUE	0.35306		4019	4533	5857	4281	3792	4025	4907					0	0	0	0
GMFGMTTDPAAVQELEGK_1881.8721	11833	9837.5	TRUE	0.353571	12506	11340	12326	10002	11725	7950	7644	12985					0	0	0	0
FEDQEGLPPIMTSLEVQDHPTR_2539.2133	3981	3374	TRUE	0.353691		3426	3981	4177	3374	3315		3946					0	0	0	0
EITFNFPTIDK_1324.6783	17620.5	14974	TRUE	0.353902	15566	16907	18334	22021	17693	11410	12255	20847					0	0	0	0
TWPEDILPLQPVGR_1620.8744	5726.5	3940	TRUE	0.354168	5620	5833	2733	7873	3142	4159	3721	6081					0	0	0	0
EAVTVQQCYIELSK_1667.8309	12137	14463.5	TRUE	0.354947	11242	13032	10692	16939	16388	13546	13057	15381			Y		0	0	0	0
IFAYGDTQR_1070.5265	31289.5	36983	TRUE	0.355306	25941	28799	33780	40213	37827	28547	36139	44196			Y		0	0	0	0
FLTQAVEEAYK_1298.6627	3683	3360.5	TRUE	0.355921		3683	3191	4565	3575	3065	3146	3840					0	0	0	0
DKLVVSTSCSLLHTAVDLINETK_2543.3386	17727	15421.5	TRUE	0.356791	16139	20904	19315	11545	16678	15191	10483	15652					0	0	0	0
GGETSTNSIASIFAWTR_1797.8766	5075	8373	TRUE	0.357189	5192	4575	4958	9596	8969	7777	4531	9522			Y		0	0	0	0
DEFVYMAK_1002.4601	8324	7484	TRUE	0.357509	6905		8324	9138	8186	7484	5352						0	0	0	0
FVQGLGSVLSDSSLDKEFIAK_2240.1809	20890.5	19026.5	TRUE	0.357746	20292	21489	19645	28535	18792	19261	18275	23944					0	0	0	0
LSSPATLNSR_1045.5636	8470	6313	TRUE	0.358394	7626	10437	9314	4970	7521	6313	6001						0	0	0	0
TEFGPSQPFK_1137.5575	60295.5	57578.5	TRUE	0.358403	57106	61678	58913	80222	64794	50363	40786	68660					0	0	0	0
YNATWYTAVPTIHQIILDR_2275.187	4410.5	5241	TRUE	0.358531	4392	4429	4071	5351	5587	4895	3843	6218			Y		0	0	0	0
GVNLHPQTSLTQLTK_1636.9017	10272	9506	TRUE	0.358805		10272	10109	12707	9503	9509	8511	12022					0	0	0	0
TADLGGSSTTTEFTK_1515.7173	3215	2969.5	TRUE	0.359591		3215	3117	3966	3126	2813	2061	3792					0	0	0	0
ATLDNDEEKVGADIVKR_1872.9661	7082	5991	TRUE	0.359732		7082	7063	7507	5882	6000	5982	8237					0	0	0	0
GFLGQPQLEEALTGMDLVIIPAGVPR_2721.4644	4122.5	3644.5	TRUE	0.360389	3766	4479	4961	3399	3991	3298	2979	4432					0	0	0	0
YIGLVATGITADAR_1420.7795	2213.5	2012.5	TRUE	0.360598	2163	2025	2264	2585	2306	1478	1719	2482					0	0	0	0
LVSWYDNEWGYSSR_1761.7867	43303	38730	TRUE	0.360756	42413	42382	44193	49621	50108	25621	29796	47664					0	0	0	0
LAEAGMNVAR_1031.5302	3563	3037	TRUE	0.360792		3563	3688	3554	2944	2602	3130	4145					0	0	0	0
AASSAVTANYVLKPPPFALDALEPHMSK_2967.5285	14805	17172	TRUE	0.360914		14805	13489	18776	17172	16150		19583			Y		0	0	0	0
LREGLPLMEEDFR_1604.8101	5102	4985	TRUE	0.361451	5266	4938	4937	6056	4784	3470	5186	5638					0	0	0	0
ATQPATESVQCFGR_1593.7327	30885	17933	TRUE	0.36149		26917	30885	33337		16501	17933	36245					0	0	0	0
VGLAGLYQEASMLTFEGQK_2042.0263	7516.5	9312.5	TRUE	0.361617	7255	7778	6647	11420	9250	9375	8014	11650			Y		0	0	0	0
VGGTNHSHATQDLYDSIAAGNYPEWK_2831.302	23361	17957.5	TRUE	0.362528	34385	22273	24449	17507	28811	16782	15539	19133					0	0	0	0
YCPQHCILASNTSTIDLNK_2235.0533	11668	10509.5	TRUE	0.362644	8752	11992	11344	13724	10365	10654	9265	11168					0	0	0	0
NGGIDTEADYPYK_1443.6274	7081	6719.5	TRUE	0.36301	6683	6250	7479	8736	7158	6281	5167	7550					0	0	0	0
VFVMGEEVGQYQGAYK_1804.8574	5156	4648	TRUE	0.363164	4578	5058	5254	6154		4173	4648	5459					0	0	0	0
ALEAFHCDPAAWGVNVQPYSGSPANFAAYTALLQPHDR_4141.9614	11211.5	10350	TRUE	0.363396	11338	13042	11085	10156	10752	9948	9627	12090					0	0	0	0
TISVSYDGFAEDVR_1558.7384	2966	2691	TRUE	0.363403		3076	2852	2966	2489	2691		3114					0	0	0	0
ASNGVVIATEK_1089.5786	6201	4062	TRUE	0.363465		6201	6417	3719		3209	4062	5628					0	0	0	0
NAEALAEYVNK_1221.611	6413	5921	TRUE	0.363758	5460	6469	6357	8598	6902	4940	4479	6926					0	0	0	0
ECPNATCGAGTFMASHFDR_2128.8634	19673.5	17224.5	TRUE	0.363809	17591	19585	19918	19762	17320	17129	14161	21743					0	0	0	0
STNLDWYK_1026.4891	16183	14496	TRUE	0.365011	13252	16463	15903	21401	18087	11253	8378	17739					0	0	0	0
LGPNYLQLPVNAPK_1523.858	103605	96672.5	TRUE	0.365369	104939	97487	102271	127646	111867	74884	81478	115689					0	0	0	0
LQMAPELEKETGAK_1544.7989	15141.5	13083	TRUE	0.36538	11827	15670	15593	14690	13207	12959	11910	15244					0	0	0	0
RTETPLDVLVCNAAVYFPTAK_2365.2221	13830.5	17920	TRUE	0.366166	13111	14458	13203	23133	19369	16471	15873	24146			Y		0	0	0	0
LNPLVSSLSLYDIANTPGVAADVGHINTR_3007.5847	46667.5	38000.5	TRUE	0.366319	38344	50048	43287	58657	46422	23664	29579	56497					0	0	0	0
EAADQSLEAYK_1224.5743	10857	8555.5	TRUE	0.366757	8266	12200	9514	13179	10365	6551	6746	12370					0	0	0	0
SDSPAIGWGGPGGYVYQK_1838.8708	4884.5	6300	TRUE	0.367159	4334	4613	5156	7851	6300		5577	7896			Y		0	0	0	0
STVHDVVLVGGSTR_1426.7649	18497.5	14372	TRUE	0.367253	12161	19880	17115	23940	13961	14783	13829	19532					0	0	0	0
LFIQTMDPADEDKFDFDPLDVTK_2716.2698	14511	23254.5	TRUE	0.367303	10747		14511	27649	16695	26201	20308	28547			Y		0	0	0	0
ATGIVVVPGSGFR_1259.7106	3662.5	4733	TRUE	0.367776	3110	2917	4215	5416	4599	4867	3608	5195			Y		0	0	0	0
SLSIERPTYTNLNR_1663.8762	27866.5	27522.5	TRUE	0.368168	27718	28015	26761	36216	30578	27933	22114	27112					0	0	0	0
VNLIIGDGVAFLK_1358.8042	3156	3609.5	TRUE	0.368588		2811	3156	3665	3382	3837	2916	4412			Y		0	0	0	0
VQQLLVDFFNGKELCK_1938.9994	9939.5	8384	TRUE	0.369246	10024	9855	9399	10703	8675	8093	7177	11907					0	0	0	0
PSLR_472.2878	1426.5	1794.5	TRUE	0.369919	1469	1384	1221	2122	1861	1393	1728	2236			Y		0	0	0	0
MATNLTDQFAALAALSQNPGK_2162.091	7507	8784	TRUE	0.369922		7507	6373	10088	8784	8686		10102			Y		0	0	0	0
DIQWLQTITNMPILVK_1913.0565	9056.5	8163	TRUE	0.369934	8925	10157	9188	7958	10019	7045	5508	9281					0	0	0	0
LAMQEFMIL_1077.5471	1642	1401	TRUE	0.370647	1241	1785	1499	2074	1431	1371	1039	1824					0	0	0	0
ALIEAMEK_904.4808	10191	8925	TRUE	0.37067		7300	10191	12555	6913	9610	8898	8952					0	0	0	0
VNTLTELPSNEDLLILYGLYK_2408.2959	24118	22448	TRUE	0.370846	20142	23259	25266	24977	23766	21130	17326	23919					0	0	0	0
YLGLLATGMTADSR_1468.7464	2658.5	2524.5	TRUE	0.371357	2621	2696	2565	3346	2655	2307	2394	2966					0	0	0	0
LNGCPIELFQPEILR_1799.9361	28407	35494	TRUE	0.371417		28407	25836	35410		35494	28564	37461			Y		0	0	0	0
GETLQEYWWCTER_1757.7588	38568.5	46016.5	TRUE	0.372184	38513	37106	38624	49188	53565	37090	40142	51891			Y		0	0	0	0
LALPQIEDIVR_1266.7416	10635	8829.5	TRUE	0.372312	8654	10536	10734	15060	9149	8510	8032	12676					0	0	0	0
VTSVNSYTLPILEYVR_1854.9847	18575.5	20857	TRUE	0.372983	5513	19615	17536	26360	19705	22009	18889	26338			Y		0	0	0	0
DGELAPQYR_1048.5058	2090	1763.5	TRUE	0.373159	1947	1562	2456	2233	1645	1559	1882	2191					0	0	0	0
IEMELFADTTPNTAENFR_2080.9644	1025	1009	TRUE	0.373175	1047	987	1169	1003	1005	848	1089	1013					0	0	0	0
WDDGSTHDAVTK_1331.5862	3409	2877	TRUE	0.373227	2503	3122	3696	4296	3613	2449	2339	3305					0	0	0	0
YGCR_555.2344	5210	5809	TRUE	0.373361	4680	5371	5049	7025	5613	5698	5920	7544			Y		0	0	0	0
ECLPLVLIIR_1225.7337	2515	3038	TRUE	0.373507		2515	2034	3042	3043	2525		3038			Y		0	0	0	0
VFFDMSLSGTPIGR_1526.7672	58889	56161.5	TRUE	0.37371	62614	58327	58531	59247	63714	49580	42257	62743					0	0	0	0
EAITTITGK_933.5251	6336	5175.5	TRUE	0.373907	4635	5802	6870	8600	4869	4656	5482	7053					0	0	0	0
ILAEEFGWDK_1207.5994	5420.5	5846.5	TRUE	0.373971	5153	5127	5688	6552	5945	5596	5748	6998			Y		0	0	0	0
ICDGILNLLDSHLVPTASLAESK_2466.2909	7316	8819	TRUE	0.374333	6058	8122	6510	9028	7328	8833		8819			Y		0	0	0	0
AGGSITAALFLK_1148.6674	3250	2396	TRUE	0.374397	2664	3796		3250	2396	2295		3502					0	0	0	0
ITSPLLEPSSVEK_1399.7679	3722	3153.5	TRUE	0.374457	2219	3616	3828	4441	3263	2659	3176	3131					0	0	0	0
TFVENGMADGR_1197.5204	9755	9240	TRUE	0.374966	8155	9669	9841	11088	9240		6398	10026					0	0	0	0
HETASIDQFSWGVANR_1817.8565	7881.5	10077	TRUE	0.374992	6544	6255	9219	12432	10277	9877	9019	11011			Y		0	0	0	0
YNMNANEILYCTGGQGR_1960.864	39751.5	45125.5	TRUE	0.375018	43878	35625	30565	49397	49244	41007	37630	52421			Y		0	0	0	0
ARFEELNIDLFR_1522.8013	3768.5	2818	TRUE	0.375188	4430	4808	3107	2777	4452	2418	2379	3218					0	0	0	0
LANSVDVGSLRDPQEDSVR_2057.0258	8842	8408	TRUE	0.375971	8776		8842	11217	10125	7083	7274	9542					0	0	0	0
LAMQEFMILPVGAASFK_1868.9649	4990	6578.5	TRUE	0.376309		4990	2821	7472	4546	7325	5832	8674			Y		0	0	0	0
VALVNYGEDYGK_1327.6529	5017	4604.5	TRUE	0.376333	4471	4547	5487	6152	5478	3944	4255	4954					0	0	0	0
GLGLEHMNSPRPVLPTQLTSSTLR_2604.3926	5298.5	6797.5	TRUE	0.376403	6734	3863	3729	8569	7789	5666	5806	9140			Y		0	0	0	0
FIDTASIFGHGR_1320.6695	17230	20234.5	TRUE	0.3768	16393	16877	17583	23559	19882	18533	20587	22535			Y		0	0	0	0
GYPGYMYTDLATIYER_1912.8786	6033.5	5435.5	TRUE	0.376931	6107	5960	5247	6454	6418	4641	4038	6230					0	0	0	0
LSVPENTLYSWDPNSTYIHEPPYFK_2997.4305	16123.5	14256.5	TRUE	0.377039	13735	16275	15972	23124	16447	12066	10876	19083					0	0	0	0
IGFSMISDAEK_1197.582	9099.5	9604.5	TRUE	0.377951	8743	6548	9456	10562	11198	9683	8690	9526			Y		0	0	0	0
YMACCLMYR_1283.504	10694	8605.5	TRUE	0.378443	6971	10347	11041	12272	8394	8817	6864	11104					0	0	0	0
YASPHPILASHNHILSAPETR_2311.1942	10245	9478	TRUE	0.378945		11010	9736	10245	9478	7913		10853					0	0	0	0
AIKPDGVQR_983.5633	2827	2504.5	TRUE	0.379602	2239	2666	2988	3077	2571	2130	2438	2894					0	0	0	0
SFESLLGTLQDK_1337.6947	6900	6143.5	TRUE	0.379628	6813	6987	6105	10077	7042	5245	4599	8409					0	0	0	0
GLEGHVMEQLK_1240.6354	16893	15996	TRUE	0.380101	15558	16017	17769	19197	16714	15278	13745	18066					0	0	0	0
IQGVQSIVAK_1042.6255	8589	8220	TRUE	0.381087		8536	8589	11885	8929	7190	7511	10260					0	0	0	0
LIVPICPHFADYVWR_1885.9782	4417	5072	TRUE	0.381189		4197	4417	4948	5072	4247		5532			Y		0	0	0	0
FAQYTGANAIAGR_1340.6593	12172	10183	TRUE	0.381244	9474	11100	13244	14116	10443	9923	8977	13294					0	0	0	0
IPSAVGYQPTLASDLGALQER_2186.1452	9610.5	11795	TRUE	0.381507	9368	9853	7883	14681	12207	11383	9902	15349			Y		0	0	0	0
FLDMFGDVVMGIPHAK_1776.8812	9982	9352	TRUE	0.381615	10450	11883	9514	8425	10385	9071	7667	9633					0	0	0	0
GLYPVETISTVGR_1391.7529	9105.5	10528	TRUE	0.382077	8044	8621	9590	11407	10899	10157	8630	11681			Y		0	0	0	0
GYISPQFVTNPEK_1479.7478	8479.5	7352	TRUE	0.382148	8400	8559	8117	10817	5033	7625	7079	10961					0	0	0	0
PVNAPK_625.3668	2684	2331	TRUE	0.382334	1596	2023	3345	4417	1837	2323	2339	2409					0	0	0	0
GPTPEPFCQVMLR_1531.7396	7310	6546.5	TRUE	0.382385		6718	7310	7769	7786	5989	5905	7104					0	0	0	0
VNFTTGYIDYDKLEEK_1934.9382	24971.5	28476.5	TRUE	0.382683	22897	24154	25789	33041	29185	25891	27768	33571			Y		0	0	0	0
LEIMEPCCSVK_1365.6212	4837	4199	TRUE	0.38269	4494	4048	5180	5921	4658	3740	3687	5386					0	0	0	0
GGDALGQQYNTPHSVITER_2042.989	5653	5163	TRUE	0.382818		5011	5653	6457	5163	4702		5742					0	0	0	0
SYILPLDDQQYLLPHTSLVQDAHK_2794.441	9466	10632	TRUE	0.382822	9107	9825	8661	12505	9871	10632		13536			Y		0	0	0	0
LAYGGAQEYFGITPDLTTLGK_2215.1281	8232.5	10103	TRUE	0.382867	6240	8027	8438	12872	9729	10477	8899	12532			Y		0	0	0	0
DTDIL_558.277	3122	2805	TRUE	0.383243	2695	3014	3230	4011	3255	2805	2593						0	0	0	0
HVVFGQVVK_1012.5938	34161	29129.5	TRUE	0.383683	31063	31130	37192	44549	30001	28258	26604	41560					0	0	0	0
GVLIHDQGIALR_1291.7481	2508	3062	TRUE	0.3846		2458	2508	3046	3167	2957	2319	3538			Y		0	0	0	0
SLEDHSPLPNITVGDIGTK_1993.0237	3504	3277	TRUE	0.384869		3504	3219	3611	3277	2228		3582					0	0	0	0
GESSVTGPVVR_1087.5742	15182	13710.5	TRUE	0.38493	13709	16655	18707	10763	14113	9504	13308	14988					0	0	0	0
LQMAPELEK_1058.5551	4276.5	3789	TRUE	0.384938	3469	4875	3678	5814	3816	3762	3449	4571					0	0	0	0
NVVTGDVSDLK_1146.6001	6875.5	5223	TRUE	0.385222	6105	6152	7599	9116		5223	4788	8201					0	0	0	0
VVAIIAEGVPESDTK_1527.8265	3372.5	2248.5	TRUE	0.385531	3143	3721	3602	1702	1830	2203	2294	3589					0	0	0	0
SGSAADSQVVSDYVR_1540.7238	5900	4996.5	TRUE	0.385595	5007	4968	7063	6793	6164	3829	3301	6731					0	0	0	0
NPEGIDINALIK_1296.7158	5167.5	5764	TRUE	0.385719	4847	4461	5488	6161	6448	4878	5080	6866			Y		0	0	0	0
TLDKNLATSLFK_1332.7522	1032.5	936	TRUE	0.386061	766	1265	904	1161	797	937		936					0	0	0	0
VEIESLFDGVDFSEPLTR_2053.0124	13148.5	13602.5	TRUE	0.386432	11448	13558	13508	12789	12501	14704	12082	15816			Y		0	0	0	0
TTLVANTSNMPVAAR_1545.8054	13560	12109	TRUE	0.38662	12354	14579	12541	17152	15757	9776	9239	14442					0	0	0	0
VLVTGAAGQIGYALV_1413.81	5861	6226.5	TRUE	0.387181	5302	6420	7112	1020	5732	6721	5145	7793			Y		0	0	0	0
YAVNSVSFKPADTPLK_1736.9218	5806	7250.5	TRUE	0.387267		5806	5609	8335	7591	6910	6776	8208			Y		0	0	0	0
AVENSPFLEK_1133.5837	4720	3908	TRUE	0.388171		4720	4203	6298		3908	3453	5375					0	0	0	0
NVCIIPVSAHGTNPASAAMCGMK_2386.1135	8011	7718	TRUE	0.388632	7013	8011		9547	8056		5930	7718					0	0	0	0
FSLAPLVPR_999.5986	3819	3257	TRUE	0.388895	3019	3440	4198	4587	2397	3155	3359	4343					0	0	0	0
AYVER_637.3304	1480	1375	TRUE	0.389398	1272	1119	1688	1795	1430	1351	976	1399					0	0	0	0
VSDSVPAPSDDAEQLR_1685.7977	9711	9365	TRUE	0.390617	8668	9787	9635	12577	9754	8976	7571	10491					0	0	0	0
AGCYASNVVIQR_1337.6631	29268	27626	TRUE	0.391112	26911	29776	28760	41698	28971	26281	21379	34506					0	0	0	0
AFGAELVLTEPAK_1345.7362	1938.5	1902.5	TRUE	0.391317	1819	1792	2058	2280	1996	1894	1911	1638					0	0	0	0
LPSPMGESAVDCAQLSTMPTVSLTIGGK_2847.3937	4259.5	5064	TRUE	0.391913	4177	4550	4340	4179	5064	3754		5271			Y		0	0	0	0
IKFNTLETTLTR_1436.8108	15731	18457	TRUE	0.392054	11726	16317	15145	20528	18893	18021	13900	22001			Y		0	0	0	0
QIPIEAVFQKDEMIDIIGVTK_2387.2891	11547.5	12877	TRUE	0.392093	17572	12200	8497	10895	24497	11211		12877			Y		0	0	0	0
IMGPNYIPGEK_1218.6187	14816.5	17181.5	TRUE	0.392239	11470	13293	16340	18167	20129	15695	12892	18668			Y		0	0	0	0
VNIPYK_716.3978	3865	3265	TRUE	0.392385	2737		3865	5380		2354	3837	3265					0	0	0	0
LLICGGSAYPR_1206.63	18410.5	15588.5	TRUE	0.392437	13881	17587	19234	20146	15929	15248	12778	19610					0	0	0	0
GAPEQILELAK_1168.6572	12070.5	11140	TRUE	0.392572	10125	12247	11894	12818	9766	10713	11567	12162					0	0	0	0
LASIGLENTEANR_1387.7176	4960	4129.5	TRUE	0.393113	3698	4509	5411	6311	4264	3995	3951	5328					0	0	0	0
ICCIGAGYVGGPTMAVIALK_2051.0487	12047.5	13238	TRUE	0.393128	11974	12121	10046	14122	13283	13193	10848	15701			Y		0	0	0	0
DIAVQGNVDPGVLFGSK_1715.8963	3388	3495	TRUE	0.393183		3388	3293	4369	3698	2150		3495			Y		0	0	0	0
IQVVNDNGQNVLDQQVQK_2040.0356	45329	42062.5	TRUE	0.393244	44730	45928	41069	48022	49205	37354	27288	46771					0	0	0	0
YWTMWK_914.4229	34381.5	29903	TRUE	0.39384	40535	24487	30811	37952		25957	29903	31815					0	0	0	0
IINEPTAAAIAYGLDK_1659.8952	44152	37092.5	TRUE	0.394042	33705	42762	45542	53816	36701	32563	37484	49063					0	0	0	0
ESTLGFVDLLRDDYVEKDR_2270.1299	52106	63004	TRUE	0.394914	51993	52219	45670	68341	69983	58887	47713	67121			Y		0	0	0	0
GCALQCAILSPTFK_1565.7815	6759	6492.5	TRUE	0.395944		6759	6453	9779	7002	4861	5983	8239					0	0	0	0
MLNEDELR_1019.4826	11337	10398	TRUE	0.397186	9514	11991	10683	12585	10056	10740	9145	11664					0	0	0	0
SYSDEGFGPIPSSWK_1656.754	4249	3936.5	TRUE	0.397265		4026	4249	5173	4357	3236	3516	4856					0	0	0	0
WTSSNQVLMEVACTR_1781.8309	3497	5754	TRUE	0.397352	3497		3429	6565	5754		4688	6271			Y		0	0	0	0
NQVAMNPVNTVFDAK_1648.7999	3035	2691	TRUE	0.397377	2889	3181	3290	2829	2691		2343	3338					0	0	0	0
GLYLPSFFNTAK_1358.6991	6316	5802	TRUE	0.397542	5871	6598	6034	7408	5938	5666	3809	7479					0	0	0	0
ADVYKPQLGYISTLNSYDLPILR_2640.3919	29920	26192	TRUE	0.397785	28184	30526	29314	31659	24563	27821	20034	35269					0	0	0	0
TANLANNQIINYK_1476.7805	5168	5639	TRUE	0.39801	4698	5376	4960	6550	5681	5416	5597	6728			Y		0	0	0	0
ELNLYANVRPCYSLPGYK_2157.0798	4373	3935	TRUE	0.398274		4158	4427	4373	4675	3649	3569	4221					0	0	0	0
GSFETIHIQDSTGHEFATR_2132.9996	56225.5	52356.5	TRUE	0.398406	53989	58462	52213	67657	54640	50073	41211	64663					0	0	0	0
HYVTTDPNPTASISILGTVVGVKPSPVVAAFSSR_3467.8533	7995	6640.5	TRUE	0.398675		8713	6742	7995	6466	6815	5982	8784					0	0	0	0
IHFMLSSYAPVISAEK_1792.9302	23383	22455.5	TRUE	0.399598	22995	23459	23307	24071	23902	21009	18147	25083					0	0	0	0
ALAGQKDEALFSANAAALASR_2075.088	55505	62891.5	TRUE	0.40011	54776	48312	56234	66399	64461	61322	50338	69656			Y		0	0	0	0
AIYYLATDSLK_1257.6725	7969	9126.5	TRUE	0.401487	7838	7148	8100	10909	9363	8890	7991	12173			Y		0	0	0	0
TVLIMELINNVAK_1458.8236	4726.5	4504.5	TRUE	0.401495	4501	4316	5688	4952	4480	4529	3454	5259					0	0	0	0
EGVIQHSTINNLGIGR_1707.9137	6564	8884	TRUE	0.401575		6564	5567	9234	8884		6589	10136			Y		0	0	0	0
LGDDEFGHMLAGILR_1643.821	21831.5	21187	TRUE	0.402116	21708	21955	21277	23529	23847	18693	12208	23681					0	0	0	0
VCQVIGAIVDVR_1328.7355	9027	8751.5	TRUE	0.402597	8870	8891	9163	11278	10295	6878	7856	9647					0	0	0	0
TVIINSEGVTR_1188.6583	5044	5759.5	TRUE	0.403127	3743	5152	4936	7079	5403	4958	6116	7759			Y		0	0	0	0
NGDWSIVQGLPIDEVSR_1884.945	2952	4219	TRUE	0.403348	2712	2986	2918	5984	4340	4098	3704	5644			Y		0	0	0	0
YAVICQENGLVPIVEPEILVDGSHDIQK_3136.5871	20068	16647	TRUE	0.40339	19910	20226	20420	19153	20941	4152	12353	25340					0	0	0	0
GVEMPGLFWGASK_1378.6824	25978	22636	TRUE	0.403561	26985	24971	22272	27614	24951	17124	20321	29082					0	0	0	0
ARYDEIIK_1007.552	24982	22675	TRUE	0.404203	25760	24204	19373	35077	25187	17774	20163	27154					0	0	0	0
LTTPSFGDLNHLISATMSGVTCCLR_2751.3263	32963	29390.5	TRUE	0.40492	29769	29882	36385	36044	34717	24064	18953	37384					0	0	0	0
LTYYTPEYETK_1407.6678	136950	121043	TRUE	0.405255	147691	127486	132580	141320	157560	98096	106714	135372					0	0	0	0
LPGFHTCVGGGGER_1443.6798	16490	20238.5	TRUE	0.405824	14469	17142	15838	21271	22359	14159	20891	19586			Y		0	0	0	0
YNMNANEILYCTGGQGR_1961.848	8772.5	8204.5	TRUE	0.405867	8922	7683	8623	9325	8759	7650	2451	9751					0	0	0	0
LFIQTMDPADEDKFDFDPLDVTK_2700.2749	140670	132623	TRUE	0.406145	153841	129417	133881	147460	153750	121472	94058	143774					0	0	0	0
LGLDPEKINVNGGAMAIGHPLGATGAR_2630.3719	14210	14475	TRUE	0.407024	12182	13726	14694	15381	14469	13436	14481	17769			Y		0	0	0	0
PDVVHALKPNPK_1314.7528	1968	1105	TRUE	0.40722	1994	1942	2263	1029	1105	987	2134						0	0	0	0
ALEAFQLDPSK_1218.6365	2839	3801	TRUE	0.407675		2839	2403	3737	4322	3531	2305	4071			Y		0	0	0	0
AAVAQAALAYK_1076.6099	4269	5216	TRUE	0.40832		4269	3707	6020	5489	4444	4943	6815			Y		0	0	0	0
EGFEGEISSK_1082.5	6791	5363	TRUE	0.408356	5302	6546	7036	7109	5363	5186		7049					0	0	0	0
GGTLISYEGK_1024.531	7088	6227.5	TRUE	0.409098	5545	7282	6894	10363	7044	5411	5139	8105					0	0	0	0
ADDTTQFLEVIR_1407.7114	5814.5	4791.5	TRUE	0.409162	5164	5653	5976	7573	4823	4760	4632	7251					0	0	0	0
LATPELEYGR_1148.5946	11726	11783.5	TRUE	0.409722	11151	12094	11358	16474	12820	11554	9658	12013			Y		0	0	0	0
SSLLLHMDGTSPIAEDIGR_2012.0117	10967.5	11659	TRUE	0.409977	11046	10889	10145	12629	11046	11992	11326	12548			Y		0	0	0	0
LLANMLYSYR_1243.6504	7153	8029.5	TRUE	0.410184	6897	6763	7409	8913	6862	8113	7946	9874			Y		0	0	0	0
LNGGLGTTMGCTGPK_1464.6821	8243	7937	TRUE	0.410315		8243	8155	9298	8000	7874	6335	9270					0	0	0	0
NGDWSIVQGL_1071.5105	1919	2046	TRUE	0.410337		1935	1615	1919	1732	2046		2132			Y		0	0	0	0
TPFVDYLKPIIADGDTGFGGTTATVK_2684.3818	28194.5	39920	TRUE	0.410371	28316	28056	28073	48569	43292	36548	29223	46564			Y		0	0	0	0
FSPEPSILMK_1148.602	3927	4365	TRUE	0.410469		3205	3927	4586	4490	4026		4365			Y		0	0	0	0
LELADKVNVEESK_1473.7795	10865	8906.5	TRUE	0.410986	8185		11420	10865	7848	8924	8889	10917					0	0	0	0
EVEVPVVGGHAGVTILPLLSQVKPPCSFTQK_3286.7868	9504	12089.5	TRUE	0.411194	8817	9917	9091	11116	12604	11575	7002	12946			Y		0	0	0	0
VFSNPDVAAEVPWYGIEQEYTLLQK_2896.4404	11834	13322.5	TRUE	0.413664	10744	12799	11641	12027	13831	12814	10095	13963			Y		0	0	0	0
LSSALSAASSACDHIR_1645.7963	18123.5	14147	TRUE	0.413826	12746	18530	17717	26897	22555	10866	11201	17093					0	0	0	0
AHGTAVGLPSEDDMGNSEVGHNALGAGR_2719.2489	7911	7304	TRUE	0.41428	7595	8227	7512	9481	9242	5127	5999	8609					0	0	0	0
FSTTPLSDIFK_1255.6569	6061	6567	TRUE	0.414287	5490		6061	7466	6417	6567		8397			Y		0	0	0	0
EQLALAADVPLTAESK_1655.885	8665	7653	TRUE	0.414873	7904	7044	9426	12128	7763	6785	7543	9870					0	0	0	0
MLAVLEQNILWVNPDCGLK_2213.1457	83192.5	87154.5	TRUE	0.415119	88497	84998	81387	62692	107492	79565	70686	94744			Y		0	0	0	0
LLDDLKK_844.5138	4644	5460.5	TRUE	0.415128	4084	3542	6813	5204	5478	4357	5443	8170			Y		0	0	0	0
AGAVVSGIPLYK_1174.683	46201.5	45917	TRUE	0.415734	45553	42998	46850	66735	49576	42695	39875	49139					0	0	0	0
LGPNYLQ_786.4145	1974	1732	TRUE	0.415838	1269	1876	2072	2300	1384	1663	1801	1820					0	0	0	0
GGAFTGEISVEQLK_1435.7427	8582	8029.5	TRUE	0.416386	7816	7903	9261	10806	8319	7740	6126	9925					0	0	0	0
VLDSNVNQALDVLADILQNSK_2269.2034	3870	4515	TRUE	0.41659	3614	4126	3596	4172	5221	3261		4515			Y		0	0	0	0
LLTPVEEGPTPR_1308.7158	54871.5	48853	TRUE	0.416592	46455	54306	55437	65467	50493	47213	43653	61288					0	0	0	0
TISTQGMLAVYNSLSEEGKK_2156.0904	5762	7421	TRUE	0.416782	4065		5762	8310	7421		5760	9310			Y		0	0	0	0
KVACIGAWHPAR_1365.7209	12354.5	9749.5	TRUE	0.416875	8120	11870	12839	13686	8665	5911	10834	13850					0	0	0	0
NMITGTSQADCAVLIIDSTTGGFEAGISK_2957.4231	3103	2776	TRUE	0.416941	2784	5397	3422	2508	3691	2776	1706						0	0	0	0
ALFSQVTSR_1008.5473	19894	23227.5	TRUE	0.417163	18941	4173	20847	30276	24053	22402	18984	28945			Y		0	0	0	0
DANAALEINPDSAK_1428.6965	4701	4152.5	TRUE	0.417563	3733	4517	4885	5466	4483	3440	3822	5074					0	0	0	0
VFISDDFDGELFPR_1656.7904	2584	3077	TRUE	0.418765	2521	2647	2396	3623	3077	2955		3255			Y		0	0	0	0
YLTASAMFR_1059.5292	21071.5	19781	TRUE	0.419064	19723	20844	21299	23640	22706	17199	17230	22332					0	0	0	0
IRPVLTVNK_1039.6622	8895	9609	TRUE	0.419078		8550	8895	10115	9609		8847	11867			Y		0	0	0	0
AVCMISNSTSVAEVFSR_1857.8834	7220.5	5860	TRUE	0.419348	4889	7143	7298	8144	5765	5955	5494	7422					0	0	0	0
DAPMFVVGVNEHEYK_1734.8156	36461.5	45147.5	TRUE	0.419488	37533	35390	34805	48354	49061	41234	32348	52427			Y		0	0	0	0
RVEPYVTYGFPNLK_1682.8901	8414.5	9777	TRUE	0.419588	8075	8235	8594	12038	9327	9099	10227	12532			Y		0	0	0	0
WVEYPAAGEACK_1380.6253	4176	3719.5	TRUE	0.420095		3798	4176	5347	3195	4244	2845	5008					0	0	0	0
ADQLTDEQISEFK_1565.733	7934.5	7937	TRUE	0.420903	7126	6685	8743	10215	7937	5501		8037			Y		0	0	0	0
VECTIPKDDGTLVSYIGFR_2170.0849	4955.5	4259	TRUE	0.420943	4078	4847	5161	5064	4366	4035	4152	5295					0	0	0	0
ANAVALGNYLMSK_1351.7038	8001	9109	TRUE	0.420954	8428	7391	7574	9641	9103	6883	9115	11901			Y		0	0	0	0
TLADYNIQK_1065.5575	29127.5	27832.5	TRUE	0.421406	27594	30249	28006	33016	30443	25222	23775	31550					0	0	0	0
CVKPPVIYGDVSRPK_1714.9309	21108	19954.5	TRUE	0.421443	21108		8033	22500	31641	19363	16554	20546					0	0	0	0
PCVEFELEHGFVYR_1781.8316	3785.5	4184	TRUE	0.421747	2973	3837	3955	3734	4498	4107	3006	4261			Y		0	0	0	0
NIANMVPPFDK_1245.6296	12698.5	15786	TRUE	0.422452	12165	12586	12811	20055	16361	14318	15211	19176			Y		0	0	0	0
NPILPSDPYLR_1284.6947	3582	4883	TRUE	0.422814	3548	3501	3616	6624	4520	4883		6187			Y		0	0	0	0
EYPNAFIR_991.4996	10458	12506.5	TRUE	0.422877	8785	9991	10925	15154	13485	11528	10278	15951			Y		0	0	0	0
MKEGQNDIFYITGESK_1859.8844	5389.5	4730.5	TRUE	0.423379	5122	4376	5703	5657	5042	4419	4295	5612					0	0	0	0
TGPFEFVGFTTSAHK_1625.7958	22852	19796	TRUE	0.423417	19648	22901	22803	24417	20173	16072	19419	26132					0	0	0	0
GLPLEVITNGYQISPEEAK_2059.0594	7221	4878	TRUE	0.423619	5344		7221	7851		4878	4323	7743					0	0	0	0
LSHVYTAILKPDNEVR_1855.0072	15692	14403.5	TRUE	0.423712		14217	15692	17668	15195	13612	13389	16837					0	0	0	0
VFFDMSLSGTPIGR_1508.7566	3477.5	3052	TRUE	0.424117	2508	4214	3504	3451	2762	3286	2818	3470					0	0	0	0
KYEPTIGVEVHPLDFFTNCGK_2433.1908	1532	1472	TRUE	0.424301	1532		1496	2541	1721	1223	1104	2037					0	0	0	0
ADVYKPQLGYISTLNSYDLPILR_2639.4079	35531.5	44032	TRUE	0.424539	35970	35093	28214	49830	46751	41313	30555	52999			Y		0	0	0	0
LNLGVGAYR_962.5418	17364.5	16023	TRUE	0.425262	16670	15001	18059	19363	17144	14745	14902	18043					0	0	0	0
SGDELTSLKDYVTR_1583.7911	40729	36123.5	TRUE	0.426219	41254	31633	40204	49360	39109	33138	30465	43719					0	0	0	0
YTQGFSGADITEICQR_1845.8436	6460	6199	TRUE	0.426622		6460	5848	8653	6259	5620	6139	7145					0	0	0	0
NCDNFQVTKEDVEK_1725.7749	15509	17667	TRUE	0.426849	14759	15987	16969	15031	17667	13050		22396			Y		0	0	0	0
VYVGQAQDGISAVK_1434.7587	40368.5	34375	TRUE	0.427429	29798	39395	41780	41342	34572	30668	34178	40900					0	0	0	0
SGVYWSWNK_1126.5316	9553	8878.5	TRUE	0.427563	9737	8206	9369	11696	9198	8559	6906	10704					0	0	0	0
LLDQSSVTHLFPITK_1698.9425	7781	8262	TRUE	0.427889		7384	7781	8894	8262	7726		11030			Y		0	0	0	0
MFVLDEADEMLSR_1555.7131	15844	14971	TRUE	0.428348	16801	13538	14887	18705	17108	13227	10110	16715					0	0	0	0
VGYGAQGSGSTLIMPFLDNQLK_2296.1642	7933	9940	TRUE	0.428485	7820	8046	7712	11729	9970	9910	8081	11350			Y		0	0	0	0
NILFVISKPDVFK_1519.8883	16077	13780.5	TRUE	0.428605	16403	15751	12486	17899	17414	10761	11509	16052					0	0	0	0
YDKSPEEVTGEEHGK_1704.7711	9913	8651.5	TRUE	0.428645	7564	9976	9850	12821	9727	5430	7576	11639					0	0	0	0
GFTLEELK_936.5037	10322	13693	TRUE	0.428883	9427	9068	11217	13828	9515	13693		14010			Y		0	0	0	0
VVTIDSYEDVPENSEASLKK_2223.1027	23391.5	20185.5	TRUE	0.429679	22388	22786	24566	23997	21499	18742	18872	27484					0	0	0	0
DVMIAGK_733.3913	1423	2216	TRUE	0.43027	1625	1221	3288	845		2049	2216	2654			Y		0	0	0	0
SEWLTHAR_999.5007	34866	37296	TRUE	0.430834	35768	33069	34866		42297	32295	32113	46217			Y		0	0	0	0
KKFETLSYL_1110.6194	1561.5	1328	TRUE	0.430871	1376	1320	1747	2090	1351	1147	1305	1906					0	0	0	0
GGLDFTKDDENVNSQPFMR_2185.9819	17384	29688.5	TRUE	0.431246	15735	18059	16709	48237	27703	29581	29796	39741			Y		0	0	0	0
NLFFSTDVEK_1199.5943	7923	9291	TRUE	0.431332	7633	8213	6117	11434	10972	8272	8317	10265			Y		0	0	0	0
YGSLIIATGCTASR_1469.7417	6729	7948	TRUE	0.431904	5787	6536	6922	9003	9394	6502	6337	9965			Y		0	0	0	0
VPTPTNSYTGIR_1305.6797	11663	15639.5	TRUE	0.432045	9727	12447	10879	20719	16649	13654	14630	17801			Y		0	0	0	0
LVIVGDGGTGK_1015.5782	25117	23291	TRUE	0.432797	21536	24471	25763	31714	26040	20542	19296	27659					0	0	0	0
IINSDEVQSVVNPIKDGSK_2042.0764	13729.5	16578.5	TRUE	0.432952	12889	13762	13697	20602	17463	14624	15694	20677			Y		0	0	0	0
YYCTVIDAPGHR_1451.6736	49000.5	53929.5	TRUE	0.433234	47922	46750	50079	59540	55358	52501	47687	63616			Y		0	0	0	0
RLSLTDIVIDINRVPK_1852.1015	10721.5	10303.5	TRUE	0.433257	11465	11188	9868	10255	11289	9727	8288	10880					0	0	0	0
ALGYEIVGFEVVPCSVK_1866.967	3527	4101	TRUE	0.434724	3655	3118	3399	4818	4101	3616		4907			Y		0	0	0	0
VSPEVIAEHTVR_1336.7219	11408.5	11992.5	TRUE	0.436267	11439	11125	11378	11720	12624	11361	10350	13982			Y		0	0	0	0
DAGVIAGLNVAR_1155.648	10091	12606	TRUE	0.436403	10552	9630	9512	15459	13093	10347	12119	15507			Y		0	0	0	0
AIVNIISNPVNSTVPIAAEVFKK_2425.3701	6928	6115	TRUE	0.43656	6561	6596	7323	7260		6115	5158	7788					0	0	0	0
GRYDQIFAK_1097.5738	8700.5	7623	TRUE	0.436989	5422	8763	8638	10758	8047	5937		7623					0	0	0	0
TVETEELTVEER_1434.6958	2568	2314.5	TRUE	0.437191		2568	2555	3631	2527	2102	1704	3499					0	0	0	0
SFCYVSDMVDGLMR_1679.7226	1884	1858.5	TRUE	0.437218	1704		1884	2038	1879	1876	971	1841					0	0	0	0
AKNPLDLLPPSPMVLDDWKR_2305.2373	9318.5	11532.5	TRUE	0.437275	9270	9367	9011	11749	11886	11179	7475	13697			Y		0	0	0	0
WCSCNIFSTQDHAAAAIAR_2178.9808	24469	30902	TRUE	0.437726	21524	22107	26831	41309	32787	29017	27569	40495			Y		0	0	0	0
DQIGSFFYFPSLHFQR_1988.9654	7161	7144.5	TRUE	0.437941		7161	6652	8073	7100	7409	4573	7189					0	0	0	0
VLVVANPANTNALILK_1649.9949	109054	87528	TRUE	0.438041	104968	70770	113141	132487	93979	68079	81077	121194					0	0	0	0
GLTPSQIGVILR_1253.7576	12499.5	11853	TRUE	0.438201	12653	12184	12346	15582	12797	10909	10799	14373					0	0	0	0
ATFDCLQK_982.4663	25297.5	20019.5	TRUE	0.438272	20546	27570	25185	25410	23347	14206	16692	31027					0	0	0	0
FETLSYLPDLTDSELAKEVDYLIR_2830.4397	5558.5	4795.5	TRUE	0.438554	5246	6975	5871	2961	4733	4858	3332	5036					0	0	0	0
IIGVSVDSSGK_1061.5837	3157.5	3459	TRUE	0.439699	2939	2720	3376	3595	2892	4037		3459			Y		0	0	0	0
VAAQVEDGPCVTYIGEGGSGNFVK_2454.1606	11348.5	12029	TRUE	0.439837	11412	11285	10582	12698	13066	10992	10639	14811			Y		0	0	0	0
LYQMQQNGTLLFPAINVNDSVTK_2611.3072	4565	7529	TRUE	0.439871		4565	4071	10074		7529	6637	10205			Y		0	0	0	0
GVPDFWLIALK_1258.7194	8772	7960	TRUE	0.440067	8043	9501	7885	11333	8059	7861	6132	10648					0	0	0	0
WGVNVQSLSGSPANFQVYTALLKPHER_2998.5534	7095	6011	TRUE	0.44039		7095	7820	5216	6215	5899		6011					0	0	0	0
YDDMWAGWCIK_1444.6025	5781	6455.5	TRUE	0.44044	6155	5407	4772	7289	7742	5541	5649	7262			Y		0	0	0	0
MIADVSVSDK_1064.5292	3468.5	3745	TRUE	0.440544	2871	3695	3242	3802	2930	3696	3794	4427			Y		0	0	0	0
WGDSHSAAYSTLSDYQFARPK_2387.1051	15961	14848.5	TRUE	0.44164	17045	14956	14952	16966	17795	13628	11453	16069					0	0	0	0
VGSSSGKPTKPVVVADCGQLS_2073.0645	33224	28236	TRUE	0.441742	27482	36429	30019	44301	31187	25285	23871	40399					0	0	0	0
AEGIPVSPYSVR_1274.6739	3197.5	3135	TRUE	0.441887	2953	3295	3100	4413	3135		2438	3552					0	0	0	0
FSPNTLQPTIVSASWDK_1890.9596	12967.5	15664.5	TRUE	0.442098	10391	12936	12999	21344	14538	16622	14707	21154			Y		0	0	0	0
LTEEILAAGPIF_1273.7038	7842.5	9626	TRUE	0.442553	8407	6994	7278	9503	10048	9204	6136	10556			Y		0	0	0	0
SFQCELVMAK_1212.5752	20861	19848	TRUE	0.442963	20514	19775	21208	22198	21971	16713	17725	22283					0	0	0	0
LLSSIPEFAAFGK_1379.7569	10469	12289.5	TRUE	0.44302	8111	9447	11491	14443	9835	14119	10460	15474			Y		0	0	0	0
YLVSPPLIDR_1172.6674	6751	6115.5	TRUE	0.443133		5851	6751	8216	6472	5759	5561	7426					0	0	0	0
GPGLNTAR_785.4264	10354.5	6414	TRUE	0.443661	8823	11886	12186	1475	4856	6906	5922	8191					0	0	0	0
STLTDSLVAAAGIIAQEVAGDVR_2257.2034	18300	13415.5	TRUE	0.44374	16601	21336	19999	10812	17319	9512	8187	21020					0	0	0	0
GVSVPALDKDCLWEFQPNK_2203.0853	9275	9472.5	TRUE	0.443887	9600	8950	8569	9842	10328	8584	8617	12891			Y		0	0	0	0
AVCMISNSTSVAEVFSR_1858.8674	7604.5	6534.5	TRUE	0.443928	7781	7428	9529	5945	6183	6886	4434	9165					0	0	0	0
ASSDLLLVQSDLYTLVDGFVTR_2412.2657	4770	3220	TRUE	0.444256	7793	4770	3990		6768	3220		1776					0	0	0	0
SYSDLLIR_966.5255	13268.5	14869.5	TRUE	0.445128	14033	12504	11141	17549	15314	12520	14425	19648			Y		0	0	0	0
LSAAWELYK_1080.5724	2801	3335.5	TRUE	0.445382		2645	2801	3695	3702	2846	2969	4242			Y		0	0	0	0
SLLTAHTDTYDYLPYFYSR_2326.1026	31715.5	30372.5	TRUE	0.445689	32030	31401	30193	33502	30565	30180	23207	34943					0	0	0	0
VEITGPVER_999.5469	16305	14277.5	TRUE	0.445728	13258	15735	16875	19627	14269	13174	14286	18165					0	0	0	0
TFCIPHGGGGPGMGPIGVK_1838.9041	13311.5	11210.5	TRUE	0.447193	12687	10720	14649	13936	9378	15176	12136	10285					0	0	0	0
AGSGVATLGLPDSPGVPK_1622.8748	4858.5	5820.5	TRUE	0.447279	3416	4853	4864	7607	5308	6333	5086	7313			Y		0	0	0	0
SGGLGDLNYPLISDVTK_1748.9065	4536	5170.5	TRUE	0.447719		4101	4536	5780	4801	5540	4438	7226			Y		0	0	0	0
AAQEALYVR_1020.5473	22483.5	17611	TRUE	0.448075	17689	24056	25014	20911	19046	11198	16176	28362					0	0	0	0
EAMTPLSEFEDKL_1509.7141	50086	44994	TRUE	0.448618	55634	45171	37124	55001	50968	40888	31838	49100					0	0	0	0
FTQANSEVSALLGR_1492.7754	5431.5	6635.5	TRUE	0.448738	4596	5194	5669	8410	6693	6126	6578	7319			Y		0	0	0	0
LIGPNCPGIIKPGECK_1752.9136	25523.5	24744.5	TRUE	0.448905	24155	26242	24805	31430	28001	22348	23336	26153					0	0	0	0
MIINALNSGAK_1131.6191	5797	5772	TRUE	0.44926		5790	5797	8970		5772	4774	6925					0	0	0	0
IGLFGGAGVGK_975.5622	30154	28723.5	TRUE	0.449346	30484	26839	29824	40100	32249	25163	25198	33009					0	0	0	0
SLQSVGQIIGEVLRPLDNER_2223.2092	7183	6398	TRUE	0.449658	7601	6765	8098	4430	6678	6332	4194	6464					0	0	0	0
AVTLTLDIQK_1101.6514	6244.5	5893.5	TRUE	0.44966	8209	6084	6405	5870	6367	5400	5420	7173					0	0	0	0
SDLDIVSNASCTTNCLAPLAK_2250.0741	27659.5	25585.5	TRUE	0.449692	26161	26384	28935	35201	25311	25860	24939	31921					0	0	0	0
VGVITIDQLR_1113.6626	6092	7097	TRUE	0.450266	5403	6781	4967	8999	6852	7094	7100	8188			Y		0	0	0	0
LLILTDPR_940.5826	24054	26749.5	TRUE	0.450509	25778	22330	21854	26730	30048	26158	20644	27341			Y		0	0	0	0
VNTISAGPLGSR_1171.643	10595	9806	TRUE	0.450716		8554	10595	16177	8946	10661	8951	11760					0	0	0	0
IMEIDDHIGCAMSGLIADAR_2188.0196	6148	5723.5	TRUE	0.451166		7060	5621	6148	6942	6053	4221	5394					0	0	0	0
AGAGSATLSMAYAAAR_1468.7213	3051.5	2968	TRUE	0.452121	2836	3036	3067	4495	3489	2447	1778	3785					0	0	0	0
FVPILCGSAFK_1238.6602	7859.5	6406.5	TRUE	0.453432	6799	7958	7761	10190	5676	7016	5797	10159					0	0	0	0
YFKGEDFPTENYIVK_1849.9007	12805	12973.5	TRUE	0.453609	11710	13262	12348	16707	13803	12144	8724	14047			Y		0	0	0	0
NGTGGESIYGAK_1154.5324	20801.5	15423.5	TRUE	0.453695	8735	28819	26228	15375	17419	5402	13428	23548					0	0	0	0
MVDVLVEQNIVPGIKVDK_1996.1147	3633	3702	TRUE	0.454075	3445	3819	3748	3518	3738		2750	3702			Y		0	0	0	0
VSVGDVFWIPR_1274.6892	11752	10733.5	TRUE	0.455208	11876	11628	9794	14853	10974	10493	8555	13478					0	0	0	0
GVCSNFLCDLKPGDEAK_1909.8783	5984	6347.5	TRUE	0.455388		5259	5984	7109	6012	6519	6176	8103			Y		0	0	0	0
TGWLGGLLGK_1001.5778	7745	6714.5	TRUE	0.455968	6902	7745		9584	7548	5881	5102	9488					0	0	0	0
GVSLLLPTDVVVADKFAPDANSK_2356.2759	3070	3837.5	TRUE	0.457083	3134	3006	2635	4890	3877	3798	3362	4350			Y		0	0	0	0
LSLTDIVIDINRVPK_1696.0003	34471.5	36214	TRUE	0.457121	33876	36479	31280	35067	35654	36774	30517	42052			Y		0	0	0	0
LICTIGPATCGFEQLEALAVGGMNVAR_2848.4155	2357	2584	TRUE	0.457438		2788	2357	1677	2584	2120		3257			Y		0	0	0	0
TNGFQISPEEAR_1349.6332	1174	1031.5	TRUE	0.457627	880	1121	1227	1450	953	1238	1007	1056					0	0	0	0
LMGVTMLDVVR_1233.6694	4319.5	3401	TRUE	0.457664	4447	4192	2651	5219	4690	2859	2769	3943					0	0	0	0
VFDLAPEEYVLK_1422.7515	23321	20887.5	TRUE	0.457874	22335	24307	21300	32357	23983	13088	17792	30853					0	0	0	0
SQAETGEIKGHYLNATAGTCEEMIKR_2895.3612	41796	40232	TRUE	0.458111	40497	40429	43095	45830	47282	35901	26984	44563					0	0	0	0
KAPCGEGTNTWDRFELR_2018.9502	4697	4856	TRUE	0.45831	4994	4281	4902	4492	4915		2658	4856			Y		0	0	0	0
TNWANAPFVASYK_1468.7219	6176.5	7548.5	TRUE	0.458372	5554	5461	6799	9015	8098	5905	6999	9336			Y		0	0	0	0
GANLWDDGSTHDAVTK_1669.7453	1277.5	1025	TRUE	0.45905	958	1103	1606	1452	1375	933		1025					0	0	0	0
ILDEALAGDNVGLLLR_1681.9483	15446.5	15145.5	TRUE	0.459155	14240	14268	16625	17143	14851	15440	11274	16415					0	0	0	0
SLCSCGDRPIADGSLLDFLR_2252.0799	5884	6296	TRUE	0.459241		4924	5884	6687	6656	5936	5436	7455			Y		0	0	0	0
DNGLLLHIHR_1187.6644	4819	7612	TRUE	0.459695		4625	4819	9303	8723	5921	6501	8838			Y		0	0	0	0
VNQAIFLLTTGAR_1403.8005	6683	7211	TRUE	0.460578	6476	6070	6890	8235	6765	5299	14702	7657			Y		0	0	0	0
ALEKPDGGEFGNYYSLPALNDPR_2523.215	5417	5063	TRUE	0.46058	4409		5417	5856	5433		3191	5063					0	0	0	0
ESGVVWLK_917.5091	10241	9840.5	TRUE	0.460801	10241	10075		13613	11751	7290	7930	12440					0	0	0	0
DLIVQCLLR_1129.6398	21496	20706	TRUE	0.461048	21349	19790	21643	30823	22761	18651	16955	25319					0	0	0	0
KGNVVVTGASSGLGLATAK_1729.9807	47642	43821	TRUE	0.46115	44824	52812	46752	48532	42546	38983	45096	54529					0	0	0	0
LEGPIAWDVMYNFEQR_1967.932	12239.5	14498.5	TRUE	0.461379	11316	13131	11348	13474	14447	14550	9158	16299			Y		0	0	0	0
ATIANMSPEYGATMGFFPVDHVTLQYLR_3129.5172	6242.5	6597.5	TRUE	0.461549	6293	6192	5057	6293	7622	5939	5092	7256			Y		0	0	0	0
VILLVWDDR_1128.6412	11376.5	10439	TRUE	0.461631	10334	12419	10034	12752	12620	9790	8500	11088					0	0	0	0
EVDYLLR_889.4778	6554	5588	TRUE	0.461645	6754	6354	4433	7778	6850		3959	5588					0	0	0	0
TEELQPYVLNVVK_1531.8366	6481	5780.5	TRUE	0.461829	6200	6235	6727	8661	5781	5442	5780	8141					0	0	0	0
ESTLHLVLR_1067.6208	12680	12393	TRUE	0.462437	15715	11456	12084	13276	13607	11181	10079	13605					0	0	0	0
SYGLPVITTR_1106.6204	3761	4233	TRUE	0.462659	3478	2810	4044	4555	3437	4233		4823			Y		0	0	0	0
IFDNMQKPAFIFDGR_1798.8945	9170	7771.5	TRUE	0.463112	6581	8822	9518	10060	7729	7814	7053	9490					0	0	0	0
DTYLNTEEFIDAVAAELK_2041.9964	7588	6487	TRUE	0.46317	6491	7455	7721	8423		6487	4929	8698					0	0	0	0
SGSLFDNVLICDDPDYAKK_2157.0169	6960	6805	TRUE	0.463454	6791	5680	7129	7373	6805		4862	6878					0	0	0	0
AFDLLHEGTCLR_1431.7049	10429	12952	TRUE	0.463693		10429	8601	15314		12952	11996	14600			Y		0	0	0	0
IFEGEALLR_1047.5833	15283.5	16807.5	TRUE	0.464089	14853	13340	15714	18995	13905	17155	16460	21665			Y		0	0	0	0
VCTDLVR_862.4451	17192	11203.5	TRUE	0.464408	14700	19684	19951	8966	12438	9969	8335	20748					0	0	0	0
SCHGPLANR_1011.4789	5496	7050	TRUE	0.464537		5122	5496	7116		5195	7050	7952			Y		0	0	0	0
YGVELDGDGLGVR_1349.6696	22825	27792	TRUE	0.464764	22967	20121	22683	34555	30749	24835	24142	32643			Y		0	0	0	0
NPLDLLPPSPMVLDDWKR_2106.1052	1236	1308.5	TRUE	0.464798		1236	1209	2127	1269	1526	1348	1084			Y		0	0	0	0
AASALSSNVPPVVLAK_1523.8792	4188.5	4357.5	TRUE	0.465055	3870	3199	4507	4732	4306	4409	3734	5367			Y		0	0	0	0
SWGESGYLR_1054.4952	11836.5	10749	TRUE	0.465599	11753	11117	11920	13720	14286	9167	7821	12331					0	0	0	0
ASTDFVGLNYYTSVFSNHLEKPDPSKPR_3170.5429	8829	6341	TRUE	0.465796	8829	8876		7031	9502		6341	5695					0	0	0	0
MELIDAAFPLLK_1360.7545	58760	56631.5	TRUE	0.465949	58632	58888	58132	75284	62862	50401	41332	71729					0	0	0	0
GLSTIGEEVR_1060.5633	7022	7090	TRUE	0.466062	6596	7595	7138	6906	6811	7090		8422			Y		0	0	0	0
GEKPVTVFGIR_1202.6892	1242	1077	TRUE	0.466567		1242	1061	1533	1174	980	903	1466					0	0	0	0
SNDPHGLHCSGGVVLASR_1862.8926	10134	9231.5	TRUE	0.466695	9939	10329	11747	9139	9942	6260	8521	12201					0	0	0	0
ISMAGVTTGNVGYLANAIHEVTK_2346.2122	9621	11653.5	TRUE	0.466711	8566	8955	10287	11438	13044	10820	7362	12487			Y		0	0	0	0
SINPDEAVAYGAAVQGAILSGEGNEK_2560.2526	9895	11520	TRUE	0.466834	9577	8035	10213	13686	11492	11548	9080	14416			Y		0	0	0	0
GLTFDSGGYNIK_1271.6266	7094	8562.5	TRUE	0.466928	7886	6302	6048	9526	10065	6240	7706	9419			Y		0	0	0	0
FTAFMGYK_964.4597	21406	21769.5	TRUE	0.467218	20709	20194	22103	26879	22492	21047	16790	23089			Y		0	0	0	0
TEEISDVLDTFK_1396.6842	2195.5	2465.5	TRUE	0.467241	2090	2301	1837	3156	2580	2281	2351	3333			Y		0	0	0	0
GLSIPECQK_1031.519	2477	2348	TRUE	0.467641		2477	2169	3619		2348	1850	2813					0	0	0	0
LQILTSHTLKPVPIAIGGPGLAQGVR_2636.561	18781.5	15900.5	TRUE	0.467648	14711	18848	18715	20206	15093	15756	16045	20359					0	0	0	0
TTPSYVAFTDSER_1473.6856	44400	38975	TRUE	0.468421	45100	40631	43700	48308	48583	26060	29367	52497					0	0	0	0
GSLFLGDVATQVK_1334.7314	7700	8444	TRUE	0.468824	7869	7247	7531	9919	8197	7552	8691	11261			Y		0	0	0	0
YRVENLYEGPLDDQYANAIR_2400.1466	16454	14941	TRUE	0.469384	13840	17576	15768	17140	16076	13618	13806	17112					0	0	0	0
DSYTVMHLDLASLDSVR_1937.9273	15709.5	13251	TRUE	0.469388	8182	15309	16110	23201	13476	13026	12912	13882					0	0	0	0
VAILGAAGGIGQPLAMLMK_1811.0282	13795.5	13213	TRUE	0.469723	13443	14148	12652	14899	14633	12276	11190	14150					0	0	0	0
AVVIYVPFR_1063.6299	11286.5	9783	TRUE	0.469832	11692	11175	11379	11194	10143	9423	9160	13556					0	0	0	0
IMNVLGEPIDER_1385.7093	6167.5	5295	TRUE	0.470365	5271	5419	6916	7297	5295	5213		6519					0	0	0	0
DNGLLLHIHR_1188.6484	24940	21215	TRUE	0.470732	24940		21299	31404	30111	15455	16209	26221					0	0	0	0
NALENYAYNMR_1358.6158	36684	33332	TRUE	0.471313	40314	33125	29867	40243	39365	27299	19128	40211					0	0	0	0
STLAGHTGYVSTVAVSPDGSLCASGGK_2579.2406	4018.5	4820.5	TRUE	0.471315	3035	4003	4034	6642	5111	4208	4530	6856			Y		0	0	0	0
TNENAMISTLAGR_1378.6631	3507	3667	TRUE	0.471398	3507	3344	3560		3157	3667		4622			Y		0	0	0	0
LGCFEGANEVK_1223.5725	4595	4115	TRUE	0.471501		4595	4529	5326	3740	4115		5312					0	0	0	0
VENIVVIGHSACGGIK_1652.8789	15567	18121.5	TRUE	0.472742	13792	13905	17229	19636	18387	12610	17856	24112			Y		0	0	0	0
TTPQDVDESICK_1392.6312	15637.5	11977	TRUE	0.472883	12678	16006	15543	15732	12665	10170	11289	19201					0	0	0	0
ATEIEVGVVR_1072.5997	6197	5714	TRUE	0.47333	5065	6145	7561	6249	6044	5384	4188	7010					0	0	0	0
SAASSACDHIR_1174.527	6289.5	6680.5	TRUE	0.473491	4968	6400	6179	7444	5607	8623	6033	7328			Y		0	0	0	0
TPNGYMLQQFENPANPK_1949.9062	9417	7947	TRUE	0.474423	8154	9417	9424		7947	7287		9752					0	0	0	0
VLACFSNNLLR_1306.6937	12169.5	12924.5	TRUE	0.474433	8886	11621	12718	14356	13838	12434	13415	11699			Y		0	0	0	0
ISMPIMVAPTAFQK_1533.8168	5665	5078	TRUE	0.474792	5289	6041	5138	6474	5473	4683	4531	6549					0	0	0	0
GGLDFTKDDENVNSQPFMR_2170.971	68162	72932.5	TRUE	0.475178	73008	63316	57858	80155	81751	68300	65744	77565			Y		0	0	0	0
NPRPFYLAGNNPQGQVWLQGR_2412.232	32535.5	29839.5	TRUE	0.475667	31071	30683	34925	34000	30936	28743	28327	36262					0	0	0	0
IYHLACPASPIFYK_1679.8614	6908.5	8103.5	TRUE	0.476014	7020	5691	6797	9104	7937	8270	6079	9304			Y		0	0	0	0
AEDGEVWTFTVR_1409.6696	1867	2776	TRUE	0.476235		1797	1867	3061	2979	2115		2776			Y		0	0	0	0
SIPTIMIFVGGEK_1391.7603	2725	2737	TRUE	0.476437	2725		2739	2526	3122	2556		2737			Y		0	0	0	0
VAQWMLQVPGATSYMGSIGK_2124.0616	10029.5	11514	TRUE	0.47651	11100	8055	8959	12525	12946	10661	8836	12367			Y		0	0	0	0
RGNNILVMCDAYTPAGEPIPTNKR_2688.3233	4758	4381.5	TRUE	0.476599	4823	3770	4999	4693	4257	4506	3770	4715					0	0	0	0
LLDQSSVSHLFPVTK_1670.9112	5280	6275	TRUE	0.476603		4689	5280	7366	5506	6275		8283			Y		0	0	0	0
VATIQGLSGTGSLR_1359.7591	6202.5	5920.5	TRUE	0.476716	6240	6165	5857	7815	6724	5117	4287	7400					0	0	0	0
VIDLFSSPDVVK_1318.7253	50374	44920	TRUE	0.477524	46349	48576	52172	62310	45104	40636	44736	61394					0	0	0	0
AAGVTIESYWPMLFAK_1783.9088	12921	8251	TRUE	0.477912	12953	12921	8506		13568	8251	6481						0	0	0	0
HVVFGQVIEGMK_1343.714	8996.5	10172.5	TRUE	0.478102	10025	7968	7668	11195	11499	8431	8846	11734			Y		0	0	0	0
NCDPDGPLMLYVSK_1608.7397	18952	18097.5	TRUE	0.47876	21583	18859	18783	19045	19435	16760	16427	21499					0	0	0	0
SNGIQNVLALR_1185.6586	5249	4955	TRUE	0.479058	5249	5073		6743	5724	4186	4032	6342					0	0	0	0
HAIGEQFEWIEFK_1633.8009	22122	18904.5	TRUE	0.479163	19654	25547	24590	16510	18015	19741	18068	23117					0	0	0	0
EVDYLIR_907.4884	26073.5	24709.5	TRUE	0.479345	28132	24015	20785	32553	27350	25947	19397	23472					0	0	0	0
PDIAQGVHGHFTK_1406.7175	1077	1308	TRUE	0.479744	850	1304	849	1437	891	1231	1385	1563			Y		0	0	0	0
EILHIQGGQCGNQIGAK_1822.9229	12398.5	13112	TRUE	0.479978	9950	11099	13698	14452	13609	12615	11281	16149			Y		0	0	0	0
MHSLLPDQLHILDIDDVPGTNK_2471.2599	7316	7018	TRUE	0.480619	8290	7309	6892	7323	7018	6479		7784					0	0	0	0
GHYLNATAGTCEEMIKR_1951.9001	34727.5	39042	TRUE	0.480637	33289	28458	36166	43433	42539	35545	31387	45313			Y		0	0	0	0
GVEDLADAVK_1016.5259	7867	6611.5	TRUE	0.480773	7568	6930	8489	8166	7758	4864	5465	9621					0	0	0	0
AKFEELCSDLLDR_1595.7734	9930.5	10123	TRUE	0.481261	9630	10231	7753	10623	11382	9026	9855	10391			Y		0	0	0	0
TQYCVSCAIHSHVVR_1816.8582	19764.5	17787.5	TRUE	0.481262	14973	19614	19915	27871	16901	15314	18674	22278					0	0	0	0
VVNDGVTIAR_1043.5844	7608.5	6744.5	TRUE	0.481817	6252	9896	6839	8378	7278	6211	5539	8999					0	0	0	0
QEEPVCVCPTLK_1459.692	5456	3875.5	TRUE	0.482013	8416	4540	6372	4456	8406	3055	2867	4696					0	0	0	0
AVDIIGFGTGAEVEKK_1633.8796	6532	6798	TRUE	0.482145		2845	6532	7743		6798	6033	7944			Y		0	0	0	0
DLVNHPNFDAIIAAGTR_1823.9399	3710	3848	TRUE	0.48393	3566	3694	3726	5171	3848	2908		4128			Y		0	0	0	0
EGNFDLVGNNTPVFFIR_1939.9548	20009	23705	TRUE	0.484169	20028	19990	18794	24698	24520	22890	16726	26955			Y		0	0	0	0
ITVTADGQFSK_1166.6052	1973	1886	TRUE	0.484558	1574	2033	1973		1886		1869	2279					0	0	0	0
ISAPAAQLGLPELQLGVIPGFGGTQR_2590.4351	14885.5	14857	TRUE	0.484715	15184	14587	16969	6173	14865	14849	13290	17539					0	0	0	0
LGDLSQTQIFAK_1320.7158	5358	5502	TRUE	0.485427	5241	5456	5260	7624	5502	4828		5728			Y		0	0	0	0
GIPYLNTYDGR_1269.611	6158	5699	TRUE	0.486233	5440	6568	5748	6970	6001	5397	4783	6861					0	0	0	0
EGIQEQLER_1101.5535	12490.5	11020	TRUE	0.4865	9712	13297	11684	13817	9513	10402	11638	13294					0	0	0	0
QAQEVHDELRK_1352.6917	1469	1443.5	TRUE	0.487132	1097	1815	1803	1135	1445	1326	1442	2887					0	0	0	0
ADQLTDDQISEFK_1551.7173	17327	15873	TRUE	0.487161	17650	16270	17004	20770	17125	14621	12494	21193					0	0	0	0
VGCLSVLCEDPK_1376.6549	6498.5	6528.5	TRUE	0.488904	6566	6431	5907	8508	7342	5831	4345	7226			Y		0	0	0	0
VIVAIENPQDIIVQSARPYGQR_2466.3463	59138.5	60788	TRUE	0.489538	58781	52343	61515	59496	66760	53445	54816	71388			Y		0	0	0	0
DNGMHALIIYDDLSK_1705.8101	7019	6461	TRUE	0.489648	6462	6574	7464	7858	6362	5444	6560	8091					0	0	0	0
NTADTTIYSIEK_1355.6689	5813	4914	TRUE	0.490332	4113	5672	5954	6287	4914	3837		6032					0	0	0	0
DQYVYMAK_1017.471	9759	9228	TRUE	0.490485	8643	9300	10218	11827	9693	7385	8763	11089					0	0	0	0
GGVIMDVVNAEQAR_1458.7369	4708	4885	TRUE	0.491912	4803	4353	4613	5395	4885	4467		6105			Y		0	0	0	0
FPRPTSGPLRPVVHGQTLK_2087.1873	2861.5	2441	TRUE	0.492048	3083	2640	2536	3111		2064	2441	3259					0	0	0	0
VETGMIKPGMVVTFAPTGLTTEVK_2522.3244	7593	7845	TRUE	0.492134	6549	6851	8335	9245	7483	7955	7735	10657			Y		0	0	0	0
IDFLSLSYCR_1273.6246	4778	5390	TRUE	0.492202	4639	4917	4505	6307	6026	4754	4645	6963			Y		0	0	0	0
LAEQAERYEEMVEFMEK_2131.9675	20206	19289	TRUE	0.492409	18361	19876	20536	21306	20602	17223	17976	20983					0	0	0	0
TKTPFVDYLKPIIADGDTGFGGTTATVK_2913.5244	111082	103559	TRUE	0.492631	114659	104619	107506	137084	106739	100379	86740	133944					0	0	0	0
EVHFLPFNPVDKR_1597.8485	11389.5	12249.5	TRUE	0.492717	10967	9323	12121	11812	11231	13268	9461	13636			Y		0	0	0	0
VVNFSFDGQPAELK_1550.7849	13074.5	13831	TRUE	0.492798	10931	12661	13488	16694	15101	12551	12561	19508			Y		0	0	0	0
NCDPNGPLMLYVSK_1607.7557	5549	6476	TRUE	0.492933	5379	5719	4796	7330	7274	4881	5678	8021			Y		0	0	0	0
KFETLSYLPDLTDSELAK_2070.0641	31351.5	36711.5	TRUE	0.493247	34348	27464	28355	44401	39940	33483	32398	42071			Y		0	0	0	0
WSSPLIDNPAYK_1390.7001	10535	11397	TRUE	0.493359	10160	9814	10910	13349	10117	11348	11446	15396			Y		0	0	0	0
SIGGIQVDGLFR_1261.6899	25702	22032	TRUE	0.493425	24061	25366	26350	26038	25412	18234	18652	30703					0	0	0	0
MPLEESYWEMMK_1573.6735	6916.5	6444	TRUE	0.493494	7445	6388	8720	6341	7074	5620	5814	8054					0	0	0	0
VFSPEEISAMILTK_1564.8291	27403.5	26266.5	TRUE	0.493652	26481	27663	27144	38389	26076	26457	19025	35346					0	0	0	0
FDGALNVDVTEFQTNLVPYPR_2395.1929	11129	10252.5	TRUE	0.493758	10514	12246	8964	11744	12018	9107	6965	11398					0	0	0	0
LLGEDEPEKLQTHFSAYIK_2218.139	42422.5	39901.5	TRUE	0.493806	57120	33622	51223	32986	47655	38339	24677	41464					0	0	0	0
MDLTAEELKEEKDLAYSCLS_2345.0887	15370	14252	TRUE	0.493898		15370	14990	15606	15248	11629	13256	17029					0	0	0	0
ANLPTVLVTGASGR_1397.7747	11603.5	10588.5	TRUE	0.494099	10890	12259	10948	14455	13478	7628	7699	14059					0	0	0	0
MLQYGEQNIR_1251.615	4099	3541	TRUE	0.494254		3609	4099	4215	3660	3422	2872	4603					0	0	0	0
AAGR_374.2146	2073.5	2658	TRUE	0.494824	2133	2014	1715	3479	2658		2438	2971			Y		0	0	0	0
LADLEAAPAAVAR_1267.7005	17906.5	18254	TRUE	0.494953	16688	18089	17724	24833	19169	17547	15809	18961			Y		0	0	0	0
ANEMALDLVR_1131.5827	29535.5	27791.5	TRUE	0.494962	29724	28688	29347	37126	26635	28594	26989	34733					0	0	0	0
FIPSNTFAHYDQVLDTTAMLGAVPPR_2861.4291	25973	24476.5	TRUE	0.495261	24867	26428	25518	35215	21344	27609	20336	32072					0	0	0	0
EVDYLLR_907.4884	27267.5	24736	TRUE	0.496868	26247	28288	21880	30078	28286		20769	24736					0	0	0	0
ELLVGKDDELLETETR_1859.9597	7755	6926.5	TRUE	0.497292		6615	7755	9219	7236	6432	6617	8638					0	0	0	0
FLDGIYVSEK_1170.6041	15493.5	16727.5	TRUE	0.497705	16413	14545	14574	19166	18112	15343	15010	21704			Y		0	0	0	0
SAPAFIELDTK_1191.6256	12209.5	13998.5	TRUE	0.497717	10846	10719	13573	16846	12671	15169	12828	16176			Y		0	0	0	0
IAQIPVSEAYLGR_1416.7845	27058	28426	TRUE	0.498145	26926	22973	27190	30589	28564	28288	24158	34038			Y		0	0	0	0
LLREDYLAQNAFTPYDKFCPFYK_2899.4124	4178	4034	TRUE	0.498156	4374	3982	3876	4898	4678	3053	3502	4566					0	0	0	0
GLTVFAPSDEAFK_1381.6998	4931	4722.5	TRUE	0.498574	4720	4832	5030	5592	3873	4979	4466	5639					0	0	0	0
KGVSFTIDCSKPVDDK_1795.8895	8409	7718	TRUE	0.499241	6938	7686	10674	9132	7772	7664	6193	9666					0	0	0	0
SEVVGYMGDDNLAK_1497.689	31581.5	28917.5	TRUE	0.499423	30032	27934	33145	33131	33755	21654	24080	34577					0	0	0	0
ASHIVGYPR_1041.5476	34628	36433	TRUE	0.499537		33584	34628	47532	36336	36530	30920	38311			Y		0	0	0	0
NSSYFVEWIPNNVK_1697.8169	10590.5	8961	TRUE	0.499839	11090	10091	9124	12162	9968	6689	7954	13307					0	0	0	0
GTVEIITPVELIK_1411.8407	33017	38242	TRUE	0.499898	31484	34405	31629	44708	38144	38340	31384	47354			Y		0	0	0	0
YKEDIQLMK_1167.6078	22846.5	21669.5	TRUE	0.499956	21163	21763	23930	24376	22589	20750	17709	25148					0	0	0	0
SIGFISDDVGLDADKCK_1839.8793	14495	13940.5	TRUE	0.500475	12697	17024	12047	16293	11708	14179	13702	14461					0	0	0	0
LSEEDQAVFK_1165.5735	14784.5	14022.5	TRUE	0.500578	13493	16533	15251	14318	14039	14006	10673	16818					0	0	0	0
VVPGCAETFMDSQPMQGQQQGQPWQGR_3047.3557	26188.5	24100.5	TRUE	0.500635	35152	27080	25297	24579	32601	20597	21078	27123					0	0	0	0
EAYPGDVFYLHSR_1553.7383	11958	14715.5	TRUE	0.501295	9631	12056	11860	18275	13888	15733	12418	15543			Y		0	0	0	0
LSQPGTYEYLDK_1413.6896	4959	6068	TRUE	0.50225	3912	4959		6500	6068	4472		7276			Y		0	0	0	0
EFYGEGYDDSDKRIPDMTIINR_2634.2141	7865	6948	TRUE	0.502738	7286	7790	7940	8961		6646	6948	8849					0	0	0	0
AVFVDLEPTVIDEVR_1683.8952	1426	1152.5	TRUE	0.502817	1019	1473	1426		1102	1203	1008	1440					0	0	0	0
YTIHLPTDISEIRPGQDVTVTTDNGK_2871.437	7529	6653	TRUE	0.502819	7720	5558	7338	9594	8455	8187	4808	5119					0	0	0	0
MLEEIEREFEEATK_1753.8313	21706	18195	TRUE	0.502835		21706	20043	22105	18195	16870		23859					0	0	0	0
LFQVEYAFK_1144.6037	8306	7476	TRUE	0.503179	5987	7809	8803	10813	8638	6314	5903	8932					0	0	0	0
VDISGVTLDKFDDKYFGK_2047.0382	43692	39966	TRUE	0.503279	41593		43692	48867		39966	36938	48346					0	0	0	0
GVLFYGPPGCGK_1251.6191	11473.5	9887	TRUE	0.503858	9014	10574	12373	12633	10793	8981	8422	12729					0	0	0	0
GVTSNPAIFQK_1161.6262	7813	8385	TRUE	0.504452	6131	6601	9025	9601	8472	8298	8164	8922			Y		0	0	0	0
TTGIVLDSGDGVSHTVPIYEGFSLPHAILR_3151.6422	20900	26722.5	TRUE	0.504916	20841	20959	19789	29250	33546	28609	16043	24836			Y		0	0	0	0
IVECACVIELPELK_1672.8649	7535	6685	TRUE	0.505124	6331	5513	8739	8809	6685	3986		8267					0	0	0	0
VPTPTNSYTGIR_1306.6637	13197.5	10227	TRUE	0.505785	7265	13563	12832	14964	8963	11491	8712	13650					0	0	0	0
FEDENFTLK_1142.5364	27857	27271	TRUE	0.505993	29133	26581	25071	33368	30022	22753	25976	28566					0	0	0	0
INLTPVALMEATCFANTAFGGKPTK_2652.3524	8529	9316	TRUE	0.506238		8529	8101	10264	9316	8625		11142			Y		0	0	0	0
GFPISVYNR_1052.5524	4591	3908	TRUE	0.506553		3146	4591	5681	3649	4029	3787	4546					0	0	0	0
TPAEFASVGSNIFGTFGTFLK_2191.107	4656	4790	TRUE	0.506678		4811	4656	3462	4790	3811		5991			Y		0	0	0	0
MVDVLVEQNIVPGIK_1653.9244	7548.5	8324	TRUE	0.506771	7271	7826	5754	9457	9776	6872	6586	10700			Y		0	0	0	0
ILAEEFGWDKDLAKK_1762.9374	18551.5	19705	TRUE	0.506808	21457	16715	16881	20222	19755	19655	17634	22711			Y		0	0	0	0
YKPSLGR_820.4676	4679	4158	TRUE	0.507535	4060	5106	5123	4252	4047	3945	4269	5168					0	0	0	0
TVPHLADAIHAVVTK_1571.8904	25621	28136	TRUE	0.507666	23358	19176	27884	28192		28136	22392	30281			Y		0	0	0	0
LGNGNILVWK_1114.6255	12488.5	11228	TRUE	0.50784	12849	12184	12793	11618		10259	11228	13649					0	0	0	0
AVITVPAYFNDSQR_1580.8067	5411	5063.5	TRUE	0.508151	5044	5614	5208	7096	5707	4420	4409	6480					0	0	0	0
VCNDILSVIDK_1275.6613	4589	6126	TRUE	0.508272		3887	4589	8134	6602	5650	5433	8280			Y		0	0	0	0
IINEPTAASLAYGFDR_1737.8806	6940	6438.5	TRUE	0.508318	6225	6960	6920	9799	6946	5491	5931	8586					0	0	0	0
ELDYLVGAVANPK_1388.742	11770.5	14739.5	TRUE	0.50847	11756	11785	10201	16473	16248	10044	13524	15955			Y		0	0	0	0
IPGVISASSFDGK_1277.6736	3821.5	4842	TRUE	0.508503	3639	3468	4004	6942	4842		4552	6469			Y		0	0	0	0
RLYQMQQNGTLLFPAINVNDSVTK_2751.4134	8338	9004.5	TRUE	0.508753	8168	8508	7477	8814	8829	9180	6984	9894			Y		0	0	0	0
DQGSCGSCWAFSTIGAVEGINK_2344.0333	5023	4847.5	TRUE	0.509115	5023	4643		6009	5761	4343	3442	5352					0	0	0	0
GVTTIIGGGDSVAAVEK_1573.8432	11131.5	10161	TRUE	0.509591	10779	9314	11484	17686	11172	8835	9150	13962					0	0	0	0
TNVIGTLNMLGLAK_1444.8192	4071	5819	TRUE	0.509695	3410	3928	4214	7430	5808	5830	3503	7166			Y		0	0	0	0
TDPLQAEPGTIR_1297.6747	8668	8591	TRUE	0.509792	6247	8668	9148		9253	7929	7378	10926					0	0	0	0
ILVDHSIVEGFAQGGR_1697.8969	22644	27021	TRUE	0.509896	20585	21970	23318	31365	21482	30135	23907	31181			Y		0	0	0	0
SIIASENLSSPFDFNR_1796.8814	7419	6809	TRUE	0.510165	6941	6515	7897	8312	7957	5661	5591	8166					0	0	0	0
MIDPLVNDLAQHYTGK_1814.9105	9904.5	10203	TRUE	0.510231	9783	9181	10026	12069	10411	8145		10203			Y		0	0	0	0
SLLPVEPLVAECEKR_1739.9361	4245	4615.5	TRUE	0.510741	3462	4304	4186	5320	4964	3867	4267	5748			Y		0	0	0	0
KISATSIYFESLPYK_1746.9313	5858	5537	TRUE	0.510849		5858	5260	7063	5837	4996	5237	6490					0	0	0	0
TNQALVFGFYDEPMTGGQCNLVVER_2845.3284	3586.5	3229	TRUE	0.510957	3607	3742	2930	3566	3838	2488		3229					0	0	0	0
GVSFETVNVDLMKGEQR_1908.9484	3253	3663.5	TRUE	0.510996	3253		2993	3850	4270	3057	2921	4967			Y		0	0	0	0
DTDI_445.1929	2349	2397	TRUE	0.511143	2349	1828		2554	2597	2197	1983	3281			Y		0	0	0	0
YEEMVEFMEK_1334.5643	40020.5	35866.5	TRUE	0.511268	42539	30555	37502	43004	40541	31192	29434	40773					0	0	0	0
ELGVPIVMHDYLTGGFTANTSLSHYCR_3038.4499	49657	48582	TRUE	0.511344	42839	65540	56475	41359	47192	49972	42143	49988					0	0	0	0
IFDNMQKPAFVFDGR_1784.8789	9433	9821	TRUE	0.511953	8671	9866	9000	12660	10219		7331	9821			Y		0	0	0	0
NQYDTDVTTWSPTGR_1740.7824	4360	4183	TRUE	0.51203		4360	3731	5075	4525	3841	3013	4629					0	0	0	0
IPVPFPDPAGDTTVLIGDWYK_2301.1802	8193	7737	TRUE	0.512595		7959	8193	8774	9142	4759	6332	9273					0	0	0	0
TVLIMELINNVAK_1457.8396	13006	14288	TRUE	0.513158	12116	12906	13106	16295	14435	14141	11910	18566			Y		0	0	0	0
SDLDIVSNASCTTNCLAPLAK_2251.0581	5223	3727	TRUE	0.513341		5223	2614	5850		3727	1712	5204					0	0	0	0
PMFVVGVNEHEYK_1548.7515	11835	12745	TRUE	0.513389	10962	13375	11835		16989	12745	10698				Y		0	0	0	0
GKPTNQGVTQLK_1270.7114	1451.5	1385	TRUE	0.513998	1335	1550	1353	1982	1159	1478	1292	1745					0	0	0	0
VAQLVVLAEDCNQPDYVK_2061.0322	13356	11185	TRUE	0.514321		11210	14057	13356	11281	10819	11089	14681					0	0	0	0
PEDLYHLIK_1127.6095	5614	6613.5	TRUE	0.514743	5068		5614	8000	6737	6490	5948	8561			Y		0	0	0	0
VWKDEAFEIWSR_1565.7747	7622	8286	TRUE	0.514798	8297	7138	6635	8106	9790	6466	6946	9626			Y		0	0	0	0
AFHEQLSVAEITNSAFEPASMMAK_2609.2374	9151.5	8646	TRUE	0.514839	9380	9525	8816	8923	10307	7914	6892	9378					0	0	0	0
AVGPGLNTAR_955.532	91710.5	70461	TRUE	0.51487	114288	93772	89649	38911	70742	67245	70180	83080					0	0	0	0
TVVSVPCGPSALAVK_1484.8142	6408	9028.5	TRUE	0.514922	5333	6525	6291	12761	8030	10027	7666	10231			Y		0	0	0	0
KLFGVTTLDVVR_1329.7889	1307	1131.5	TRUE	0.515676	1324	1290	1655	1191	884	1235	1028	1731					0	0	0	0
ALFEESIPAFDVLGK_1635.8629	2052	2575	TRUE	0.515734		1927	2052	3580	2575	2494		4064			Y		0	0	0	0
TNENAQVNTLAGR_1387.6924	12312	13635	TRUE	0.516313	13468	11156	15122	9339	16701	8339	10569	23486			Y		0	0	0	0
FNVANPTTGCQK_1336.6314	11886.5	14046	TRUE	0.516338	10163	11346	12427	17614	13688	10743	14404	19453			Y		0	0	0	0
IWGNHSSSQYPDVNHAK_1939.9045	1228	1195	TRUE	0.517064	1074	1284	1172	1476	1100	1195		1235					0	0	0	0
VILQDFTGVPVLVDLASMR_2073.1413	4573	3380.5	TRUE	0.517198		4715	4573	2423	3344	3417	2697	4165					0	0	0	0
ISEGGEGHRDWVSCVR_1843.8504	1206	1294	TRUE	0.517358		1116	1209	1206	1404	1059		1294			Y		0	0	0	0
ELGIGIVAYSPLGR_1444.8158	5379	5156.5	TRUE	0.517397	5609	5335	5423	4493	5252	5134	4439	5179					0	0	0	0
NIPAGTLVYVAFR_1420.7947	10552	8323	TRUE	0.517599	11362	9742	9461	12602	12845	8323	7902						0	0	0	0
VGETVDLVGLR_1157.6525	16463.5	14898.5	TRUE	0.517693	15560	16233	16694	22418	15373	14332	14424	20738					0	0	0	0
DGLILPVCIPNR_1366.7512	5961	7094	TRUE	0.517869	5613	6236	5686	9767	7882	6306	6232	10960			Y		0	0	0	0
LTGMSFR_811.4131	16611.5	15581	TRUE	0.518413	13986	15489	18824	17734	15016	16146	14746	16845					0	0	0	0
GPFGVIRPPLR_1208.7262	5454	6535	TRUE	0.518537	5322	5586	5151	8313	6835	6235	6195	7270			Y		0	0	0	0
SAQDIALADLAPTHPIR_1788.9603	2658	3651	TRUE	0.519525		2544	2658	3609		2409	3651	3996			Y		0	0	0	0
AIVDSIVTIIR_1199.7358	1312	1594	TRUE	0.519976		1312	953	1854	1612	1474		1594			Y		0	0	0	0
EVDEQMINVQNK_1446.6893	9226	8288	TRUE	0.520433	6995		9226	9451	8698	7878	5715	8934					0	0	0	0
FSDSSVQSDMK_1230.5307	39083	33709	TRUE	0.520777	29789	42342	36127	42039	38636	26371	28782	43020					0	0	0	0
ASTDFVGLNYYTSVFSNHLEKPDPSKPR_3169.5589	39665.5	42493.5	TRUE	0.521086	42207	37124	29834	47138	50596	35513	36350	48637			Y		0	0	0	0
TFPVTAFIVPEEPAKEEPAKEEPAKEK_3011.5612	24738	18250.5	TRUE	0.5217	25590	8544	24403	25073	11877	18701	17800	22508					0	0	0	0
YFAFCQIASR_1262.5987	8235	7985	TRUE	0.521927	7735	7051	8735	10933	8693	7277	6469	9157					0	0	0	0
LQLIVFGK_917.5819	10069.5	9357.5	TRUE	0.522037	9360	12356	10779	9115	8799	9916	8057	11823					0	0	0	0
ALGVDTVPVLVGPVSYLLLSK_2140.2628	90594.5	84937	TRUE	0.522075	84685	89807	91382	95990	88218	81656	78228	99526					0	0	0	0
FQGGSPYIYPLYGLGELPQAFAR_2544.2922	3254	3532.5	TRUE	0.523158		2135	3254	4502	3487	3578	3466	4380			Y		0	0	0	0
SCNALLLK_918.5077	13334	13263	TRUE	0.523168	12161	10969	15333	14507		12458	13263	17775					0	0	0	0
GQISER_689.3577	4265.5	3069	TRUE	0.523381	3282	5357	5249	754	1856	3294	2844	3552					0	0	0	0
ATAELLFGAGHPVIK_1523.858	10592.5	9825	TRUE	0.52357	8995	10141	11044	14523	9380	9041	10270	12243					0	0	0	0
LTFVVHGR_928.5363	3343	2871	TRUE	0.523919	2525	3647	3343		2937	2805	2631	3385					0	0	0	0
NVGGLSNDELAEIFTEWNR_2164.0305	3553	4087	TRUE	0.523966	3553		3536	4042	4087	3429		4241			Y		0	0	0	0
GLPLEVITNGYQISPEEAKR_2215.1605	14536	13457	TRUE	0.524308	12924	14238	14834	16516	13493	9104	13421	17460					0	0	0	0
MKELESICNPIIAK_1661.8601	5345	7912	TRUE	0.524382		5267	5345	10566	5119	8352	7472	15724			Y		0	0	0	0
PVVSFR_704.409	6848	7441	TRUE	0.524541	5473	6011	7685	8847	7098	8379	7018	7784			Y		0	0	0	0
IDISGVNTEKFDDKYFGK_2076.0284	12511	12699	TRUE	0.52501	12335	12511		15816	12731	12352	12667	13710			Y		0	0	0	0
NAVVTVPAYFNDSQR_1681.818	7358.5	7836	TRUE	0.525118	7493	6940	7224	8683	7520	8152	6909	9656			Y		0	0	0	0
IGAINVVCSSADAATR_1604.8061	6069.5	6048	TRUE	0.525345	5060	6711	5428	6982		5861	6048	7774					0	0	0	0
IIGFHGSAGGNLNSLGAYFAPLTTTTPLTPAK_3188.6626	5189	4820	TRUE	0.525438		7714	3420	5189	2871	4820		5547					0	0	0	0
VQATLLALAGLK_1197.7565	4070.5	4148	TRUE	0.525977	4095	4046	3939	5700	4148	3210		4715			Y		0	0	0	0
GIYAYGFEKPSAIQQR_1827.9388	12097.5	11538.5	TRUE	0.526	13432	14530	10502	10763	10983	12094	7880	13931					0	0	0	0
VPVVAAYVYR_1136.6463	8759	8997.5	TRUE	0.526005	7941	8819	8699	9956	9145	7941	8850	12221			Y		0	0	0	0
LTMTFEGK_926.4652	8937.5	9663.5	TRUE	0.526393	6745	7829	10046	10189	10138	7961	9721	9606			Y		0	0	0	0
PGAFIR_660.3828	8464	9142	TRUE	0.526762	8464		8420	14672	9142	10191	7644				Y		0	0	0	0
FEELNNDLFR_1296.6219	5209	5390	TRUE	0.527039	3999	4983	5435	6119	5183	5327	5453	5822			Y		0	0	0	0
FPDVVHALKPNPK_1461.8213	5327	4512	TRUE	0.527291		4588	5327	6239	4831	4193	4178	6362					0	0	0	0
HAAAEIFANPDVIAEVPWYGIEQEYTLLQK_3415.7209	5442	6518	TRUE	0.52745	7089		5287	5442	5652	6518		7142			Y		0	0	0	0
PRPTSGPLRPVVHGQTLK_1940.1188	11269	9527.5	TRUE	0.528624	10242	11269	12488		13517	9092	9165	9890					0	0	0	0
QVQCISFIA_1047.5292	905	1057.5	TRUE	0.528795	1182	802		905	1271	848	1012	1103			Y		0	0	0	0
AQIWDTAGQER_1274.6124	11986.5	14077.5	TRUE	0.528844	10497	10624	13349	16634	14323	13832	11788	15554			Y		0	0	0	0
VPIICTGNDFSTLYAPLIR_2150.1315	9024.5	9834.5	TRUE	0.529206	8777	9272	8401	11598	9828	9841	8791	12394			Y		0	0	0	0
FLGDIVVQLDK_1246.7042	4373	4900	TRUE	0.53013	4133	4588	4158	5189	5730	4070	3851	6057			Y		0	0	0	0
LFGEKPVTVFGIR_1462.8417	5591	5938	TRUE	0.530211	4017	5528	5654	7021	4910	6247	5629	7713			Y		0	0	0	0
NRPQFLVGSNSLLR_1600.8918	5381.5	6089.5	TRUE	0.530495	4447	4985	5778	6299	6770	5596	4383	6583			Y		0	0	0	0
INVETAQQLQNQQDNR_1898.9315	36419	32944	TRUE	0.531545	31325	39015	34575	38263	36341	27936	29547	40317					0	0	0	0
QTQGSGFGPFFYLPK_1673.8322	10799.5	12299.5	TRUE	0.531576	14229	8484	6604	13115	17842	11642	7455	12957			Y		0	0	0	0
LESIYGSFEKPSEK_1613.8057	23452	21226.5	TRUE	0.53162	24024	19737	23563	23341	22477	18646	19976	25007					0	0	0	0
YPIGVASEGDITELPGFEFFPDTK_2629.2708	9339	8557	TRUE	0.531707	7845	10823	9548	9130	10707	8211	6840	8903					0	0	0	0
LAEEGISAEVINLR_1513.822	8192	6993.5	TRUE	0.531944	6509	8326	8058	10322	6858	6076	7129	10049					0	0	0	0
FEDENFER_1085.4534	13287.5	10675.5	TRUE	0.532302	9738	14206	12704	13871	12888	6836	8463	16121					0	0	0	0
ALVLHTYK_986.567	15810.5	18120.5	TRUE	0.532593	14183	14739	16882	22726	18267	17974	15394	23924			Y		0	0	0	0
MVSVGSTLYVFGGR_1472.7566	6517	5241	TRUE	0.532845	6039	6995	7155	4004	6133	4349	4328	6833					0	0	0	0
IRPV_466.3136	2415	2505	TRUE	0.532934		2255	2415	3035	2490		2505	3612			Y		0	0	0	0
FTAATLEHGMRPPISPKPEWR_2421.2496	10501	11574	TRUE	0.533191	11244	9758	8113	12509	14892		8560	11574			Y		0	0	0	0
AYHEQLSVPEITNAVFEPASMMAK_2663.2844	3960.5	3477	TRUE	0.533511	3910	3322	4078	4011	3653	3301	2798	4512					0	0	0	0
VSQMIEDAEPFEGEALLDAK_2192.0427	15573	13467.5	TRUE	0.533991	16783	18017	13447	14363	15236	10771	11699	19153					0	0	0	0
ADEISNIIR_1030.5527	4708.5	4254.5	TRUE	0.534126	3931	5211	4206	6074	4290	4219	3471	5671					0	0	0	0
SMPTSAALDVVAK_1289.677	10476	10076.5	TRUE	0.534373	9074	9102	11850	13844	11336	8926	8817	11227					0	0	0	0
GIMLGADQPVILHMLDIPPAAEALNGVK_2884.5311	16801.5	13669	TRUE	0.534374	17203	16400	21154	10686	14010	13328	12745	18653					0	0	0	0
VNQAIFLITTGAR_1403.8005	17210	16313	TRUE	0.534439	17538	16882	16806	20496	16313	15222		19341					0	0	0	0
GVHAMGGMAAQIPIRDDPK_1963.9841	22014	18570.5	TRUE	0.535808	23925	21043	20307	22985	28432	16778	14291	20363					0	0	0	0
VIPGCAETFQDSSEFQPR_2067.9441	40978.5	40344	TRUE	0.535907	38827	42174	39783	51523	43582	37093	37106	45100					0	0	0	0
VVLQSDLVLWKDPETR_1898.0382	5682.5	5635	TRUE	0.536159	5562	5803	6138	5442	5872	5398	4511	6142					0	0	0	0
AILVNIFGGIMK_1275.7493	9541	7738	TRUE	0.536255	10600	10946	8482	6782	11428	6889	5798	8587					0	0	0	0
QAYHETYGEDLLK_1566.7435	8768.5	8761	TRUE	0.537395	10298	7075	7869	9668	13389	7495		8761					0	0	0	0
GLCAIAQAESLR_1288.6678	23455	27380	TRUE	0.537479	24569	21380	22341	32705	30092	22495	24668	32956			Y		0	0	0	0
SIVASGLAR_873.5152	4695	4958.5	TRUE	0.537703	4695		4139	8089	3466	4879	5038	5998			Y		0	0	0	0
DAGVIAGLNVMR_1215.6514	27873	27487.5	TRUE	0.538155	28339	27407	25017	33249	28950	26025	23527	29678					0	0	0	0
GYISPYFVTDSEK_1505.7159	23731	22617.5	TRUE	0.538403	22788	23089	24373	28230	24574	20661	20394	27391					0	0	0	0
HIDFALTSPFGGGRPGR_1784.9191	37352	33621.5	TRUE	0.538456	40812	35414	26577	39290	37158	26305	30085	37547					0	0	0	0
NVVIEQSWGAPK_1327.7005	7875	7315.5	TRUE	0.538875	7361	6776	8389	10084	9213	6319	5997	8312					0	0	0	0
PGPVTDPSQLPK_1235.663	976	939	TRUE	0.538907		830	1017	976		946	939	780					0	0	0	0
STTTGHLIYK_1120.5997	34136	31021	TRUE	0.538998	36600	31672	38341	17970		31021	36450	7912					0	0	0	0
ALDLASKPEGTGTPTK_1585.8432	7448	7103	TRUE	0.539279		7138	7448	9666	7620	4943	6586	9650					0	0	0	0
LEGDRESTLGFVDLLRDDYVEKDR_2840.4061	191494	178024	TRUE	0.539824	222209	188166	171104	194822	219794	145426	153158	202891					0	0	0	0
DVNWPIGWPVGGYPGPQGPYYCGVGADK_3006.388	4520	6584	TRUE	0.539931		4520	4417	6402	6584		4213	6593			Y		0	0	0	0
NIEVAVMTR_1032.5506	4751	4334	TRUE	0.540416	3719	4751		5024	4334		2903	4845					0	0	0	0
IYEDEGFKYISQSFEK_1982.9382	2892	3478	TRUE	0.540425		2892	2723	4373		3210	3478	4694			Y		0	0	0	0
FTHVLYNLSPAELYEQAIKYEK_2656.3657	11608.5	10594.5	TRUE	0.540598	8453	12658	11646	11571	10309	10880	8786	11541					0	0	0	0
TPFTSGLDLEK_1207.6205	19228	20111	TRUE	0.541264	15548	19367	19089	22959	19814	20408	18220	23313			Y		0	0	0	0
LEAACVGTVESGK_1320.6464	23800	20389	TRUE	0.541772	19036	26178	24887	22713	21077	15834	19701	28329					0	0	0	0
GILAIDESNATCGK_1448.705	3801.5	4489	TRUE	0.541778	3807	3561	3796	5257	4560	3467	4418	5416			Y		0	0	0	0
VLQAQDDIVNAMKDQAAK_1958.0012	9510.5	9851	TRUE	0.542135	8222	10006	9015	10085	10727	9070	8679	10632			Y		0	0	0	0
IINEPTAAAIAYGLDKK_1787.9902	109022	95221	TRUE	0.543002	115504	102539	82059	136857	124152	85233	89945	100497					0	0	0	0
FLQGPETDLTTVK_1448.7631	6854	7719	TRUE	0.543015		5685	6854	7407	7719	5730		8377			Y		0	0	0	0
QSLLTQTSR_1033.5636	12502.5	10599.5	TRUE	0.543341	14511	12641	12364	6848	11171	7974	10028	12314					0	0	0	0
LWDLAAGVSTR_1188.6371	8646.5	10771	TRUE	0.544021	7715	8130	9163	14073	11001	9025	10541	12776			Y		0	0	0	0
AILQTILDAEAK_1285.7362	3774	4106	TRUE	0.544174		3774	3582	5195		4106	4057	6023			Y		0	0	0	0
HTGAGILSMANSGPNTNGSQFFICTDK_2826.2822	16035	16997	TRUE	0.544571	15594	14685	16726	16476	18432	15597	14072	18397			Y		0	0	0	0
LYKEPIPVTQLVR_1555.9206	10776.5	11189	TRUE	0.545206	11164	8995	10389	12069	10846	11532	9694	12965			Y		0	0	0	0
IFFVAWSPDTAR_1409.7212	27033.5	27049	TRUE	0.545296	27899	26168	25932	36529	31501	21676	23011	31087			Y		0	0	0	0
WMQDSLITWESK_1523.7199	11536	10554.5	TRUE	0.545737	13126	10562	10137	12510	13316	7729	8317	12792					0	0	0	0
FHGHSPAVVTGKPIDLGGSLGR_2202.1778	10010	5828	TRUE	0.546554	13748	9959	10061	4861	14455	6041	5615	5178					0	0	0	0
DVTELIGNTPLVYLNNVAEGCVGR_2604.2974	6744.5	6881	TRUE	0.546817	5902	6869	6620	8025	6973	6789	6551	8864			Y		0	0	0	0
LGKNGVEEVLDLGPLSDFEK_2160.107	8596.5	8347	TRUE	0.546914	9104	8401	7047	8792	8524	8170	5768	8772					0	0	0	0
LIHFSTCEVYGK_1453.7144	17155	18600	TRUE	0.546959	14850	15994	18316	22867	18945	18255	17881	22091			Y		0	0	0	0
YLSSVLFDELRK_1469.7999	10611	10689	TRUE	0.547433		9672	10611	12503		8747	10689	11159			Y		0	0	0	0
DLAVEGNEIIR_1228.6532	131482	139083	TRUE	0.547549	151719	111244	107235	152044	186966	110640	123917	154249			Y		0	0	0	0
KYEPTIGVEVHPLDFFTNCGK_2451.2013	30580.5	27786	TRUE	0.547661	29781	31380	25340	38006	34006	18693	21566	36948					0	0	0	0
FSTAGDIGTANIVLR_1534.8224	3342	3384	TRUE	0.548266		3342	3238	4640	3987	2701		3384			Y		0	0	0	0
TVPAAVPAIVFLSGGQSEEEATR_2329.2034	17968	18278.5	TRUE	0.548556	17670	18266	16523	22652	19447	18487	14864	18070			Y		0	0	0	0
AGAEMLVMAYGR_1268.6126	2611	2539	TRUE	0.54958		2611	2477	2953	2539	2056		2895					0	0	0	0
VVANPANTNALILK_1437.8424	2634	2169	TRUE	0.549943	1434	2608	2660	2759	1362	2388	1950	2686					0	0	0	0
IVGEEHYETAQQVK_1630.8071	35160	25164	TRUE	0.550407	32349	37971	40060	17878	24642	19790	25686	40976					0	0	0	0
KMDLTAEELKEEK_1563.7935	10104.5	9820	TRUE	0.550517	9756	10255	9954	11627	11932	7255	9041	10599					0	0	0	0
IDGFVSGIGTGGTITGAGK_1707.8912	12335	12077.5	TRUE	0.550957	11161	10974	13509	17155	13546	10609	9396	14508					0	0	0	0
LFKPFDEQFVDSK_1599.8053	19083	18322	TRUE	0.551573	17310	20856	15749	23071	18223	18421	16883	19103					0	0	0	0
LPGFHCCVGSGGEK_1504.6672	12908	13198	TRUE	0.552056		12908	12103	17319	13999	10556	12397	14967			Y		0	0	0	0
AAVEEGILPGGGVALLYAAR_1927.0647	9213	8963.5	TRUE	0.552067	8125	8483	9943	11156	8399	9528	6681	10415					0	0	0	0
QEVHDELRK_1153.596	2661	3343	TRUE	0.552565	2661	3803		2173	2641	3796	3343				Y		0	0	0	0
EVDEQILNIQNK_1442.7485	3690	3677	TRUE	0.55277		3690	3281	4659	3784	3570	2662	4187					0	0	0	0
SWLAFAAQK_1021.5465	22358	26253	TRUE	0.55306	19587	21544	23172	32310	27711	22329	24795	30014			Y		0	0	0	0
VLEQLSGQTPVFSK_1514.8213	2365.5	2863	TRUE	0.553353	1368	2426	2305	3834	1938	3939	2548	3178			Y		0	0	0	0
FTHVLYNLSPAELYEQAIK_2236.1648	28049.5	27960.5	TRUE	0.553443	26588	29511	25453	35100	27707	28214	22911	30969					0	0	0	0
TSLPDVYAIGDVATFPMK_1924.9725	7739.5	7818	TRUE	0.553751	6843	8291	7188	10324	7386	8250	5354	8898			Y		0	0	0	0
VFDQEISSGQLLVVPQGFSVMK_2408.253	17850.5	18330	TRUE	0.554281	16876	18825	15460	21190	18042	18684	11793	18618			Y		0	0	0	0
VFMADFEDALSPSWENLMR_2274.0206	5918	10650	TRUE	0.554299		5918	5740	14997	9207	12093	7891	14057			Y		0	0	0	0
SRECLPLVLIIR_1468.8669	7847	7153.5	TRUE	0.554575	7143	8442	7252	8882	7598	6462	6709	9104					0	0	0	0
GDLKEVSEEVAK_1303.674	12283.5	12216	TRUE	0.555363	12056	11820	12511	15109	11890	11008	12542	13693					0	0	0	0
SLEGLQTNVQR_1244.6593	28709	25159.5	TRUE	0.555801	26876	30334	27084	36013	27195	23124	22372	37454					0	0	0	0
AVIVATNMLESMIVHPTPTR_2180.1566	5440	5922	TRUE	0.556235		5440	5093	5992	6763	4961		5922			Y		0	0	0	0
AIASNIDANFLK_1276.6896	4417	4273	TRUE	0.556236	3275	4428	4406	4802	3965	4107	4439	5669					0	0	0	0
VGEGPVAQCISGFIALDVAPPR_2253.1697	6817.5	6953.5	TRUE	0.556799	6616	7019	5523	7184	7181	6726	5560	8774			Y		0	0	0	0
IIDGTLLTQIER_1371.7842	3169	3141	TRUE	0.556839		2941	3169	3911	2587	3141		3525					0	0	0	0
EGSTNPTFLYFAHGLK_1781.8857	34170	31613	TRUE	0.557017	28428	34302	34038	44595	29918	33308	26812	40286					0	0	0	0
VTVVPSAAALVIK_1267.7984	42062.5	37677.5	TRUE	0.557818	43191	34597	40934	45591	40935	34420	33622	46012					0	0	0	0
AVDYLNSLEK_1151.5943	12950.5	13894	TRUE	0.557968	12776	12813	13088	15441	18057	13755	11871	14033			Y		0	0	0	0
YNSGAVPGFDPSTK_1439.6801	20043	18896.5	TRUE	0.558139	18444	18244	21642	30041	26471	13475	12970	24318					0	0	0	0
NQVAMNPVNTVFDAK_1647.8159	32271	31211.5	TRUE	0.558458	30691	32964	31578	38549	32850	24008	29573	38611					0	0	0	0
DSYTVMHLDLASLDSVR_1921.9324	70556.5	67586	TRUE	0.55862	82763	65708	64290	75405	79574	59805	55307	75367					0	0	0	0
ISVEPAVLNFK_1216.6936	3540	4595	TRUE	0.558703		3307	3540	5900	4259	4604	4586	5435			Y		0	0	0	0
AMLGEWAEAAK_1176.5718	6073.5	5549	TRUE	0.559021	5995	6470	5694	6152	7035	4261	4317	6781					0	0	0	0
GNNILVMCDAYTPAGEPIPTNKR_2531.2381	4462.5	4904.5	TRUE	0.559619	3702	4855	4070	5533	5323	4486	4110	5558			Y		0	0	0	0
IAVLVGTITDDLR_1385.7999	17749	17158	TRUE	0.559734	15924	18943	16555	25697	19769	13417	14547	21912					0	0	0	0
GGVLEQICEGK_1189.5882	5155	4909	TRUE	0.559968	4640	4995	5862	5315	4909	3606		5904					0	0	0	0
KTPNSYMLQQFDNPANPK_2093.012	3548	3287	TRUE	0.560662		3330	3548	4203	3713	2861	2828	4227					0	0	0	0
FIAPVFADLAK_1191.6772	55854	55319.5	TRUE	0.560744	53868	56721	54987	78144	60163	50476	49035	66551					0	0	0	0
MMCAAEVHLGTK_1347.6218	14652	12372	TRUE	0.561415		10703	14877	14652	12372	13654		11337					0	0	0	0
TIAECLADELINAAK_1631.8309	29410.5	29889	TRUE	0.561764	23919	26501	32320	47850	25164	28291	31920	31487			Y		0	0	0	0
GASINNLEAGSDGR_1360.6451	13665.5	11394	TRUE	0.561982	10458	14034	13297	14301	12709	8386	10079	16207					0	0	0	0
KEPGANDQYLPPFVIVDESGK_2303.1554	4337	4245.5	TRUE	0.562032	4276	4234	4398	5973	4737	3754	3266	5517					0	0	0	0
EIVDLCLDR_1132.5667	44804.5	40704.5	TRUE	0.56205	47747	37378	42509	47100	47352	34057	32583	48721					0	0	0	0
ASDKITQLTDNVYVCR_1882.9328	10862.5	10426.5	TRUE	0.562327	10645	11080	9700	11598	11648	8507	9683	11170					0	0	0	0
LAEMPADSGYPAYLAAR_1795.8683	20652.5	20279	TRUE	0.562689	19059	21829	19476	24671	18334	22224	11784	24997					0	0	0	0
VGICELPFHPISSEEIGGVGGTCVIR_2783.3856	11886	11963	TRUE	0.562853	11395	12377	10765	15005	11741	12431	10717	12185			Y		0	0	0	0
SNYMSAGQINVPIVFR_1795.916	5688	6624	TRUE	0.563319	5791	5585	5497	8086	6777	6471	5308	8691			Y		0	0	0	0
TLDQFYSR_1029.5	12738	12218	TRUE	0.563624	11252	11527	13949	16180	12291	12145	10497	14507					0	0	0	0
GGAGLEVVQGK_1014.5578	16676	16887	TRUE	0.564019	12476	17250	16102	20309	17032	15072	16742	23144			Y		0	0	0	0
PTWAFDHQK_1129.5425	1038	1168	TRUE	0.564867	925	1045	1031	1338	1073	1263	935	1397			Y		0	0	0	0
LDQVQLLLK_1069.6616	8613	8294.5	TRUE	0.565408	8268	7971	8958	11031	9534	8263	8310	8279					0	0	0	0
VLEEAGLKEDIGSASR_1673.8705	7840	7143.5	TRUE	0.565507	6525	6051	9533	9155	6255	8032	5987	8369					0	0	0	0
TLSDQFEAK_1038.5102	11997	12251	TRUE	0.566069		10998	11997	12860	13411	10541	11091	17478			Y		0	0	0	0
AEMYTGDEICR_1344.5559	23401	20097.5	TRUE	0.566216	21370	25432	20567	27472	30608	13884	16031	24164					0	0	0	0
GSLDYESFR_1073.4898	8235.5	7646.5	TRUE	0.566261	6938	7247	9224	9566	8968	6325	5191	9497					0	0	0	0
LVPGWTKPICIGR_1496.8407	11946	13136.5	TRUE	0.566526	13450	10956	11946		14663	11610	10173	16390			Y		0	0	0	0
VWLDPNESSDISMANSR_1920.8756	4564	5733	TRUE	0.566907		4564	3982	6528	5733	5041		5811			Y		0	0	0	0
WLVLIGIAPGSPERPQLVK_2073.2219	2942.5	2331	TRUE	0.567083	3765	3082	2803	1978	3221	2331		2231					0	0	0	0
GLVTEEVR_902.4942	13304	10897.5	TRUE	0.567151	9389	14584	12030	14578	11529	8887	10266	15377					0	0	0	0
RNDDFPEPSGYMK_1555.6846	10941	10276	TRUE	0.567368	8868	10515	11367	12357	11707	8845	7688	11793					0	0	0	0
NMIIVPEMIGSIIGVYNGK_2049.0759	12261.5	11443	TRUE	0.567678	11581	14186	12942	9992	13101	9785	7938	13862					0	0	0	0
YHASAIHVPGPEVAR_1603.834	13567	12248	TRUE	0.567942	10099	12272	14862	17891	12021	12475	11799	14503					0	0	0	0
EVSLTSMPLTADVAGK_1618.8356	5798.5	4451	TRUE	0.568003	4409	5579	6018	6058		3876	4451	6671					0	0	0	0
NVIIEQSWGAPK_1341.7161	3638	3332.5	TRUE	0.568203	3638		3344	4392	4478	3254	2823	3411					0	0	0	0
AIALTVDTPR_1056.6048	10999	11006	TRUE	0.568216	10259	10459	11539	12053	10320	11121	10891	14470			Y		0	0	0	0
SGCTYPEKPDFN_1414.5944	26017	22831	TRUE	0.568864	19551	27333	24701	32085	22658	23004	17712	31109					0	0	0	0
DVTPMGGFPHYGIVKDDYLMIK_2496.2302	18276	16535	TRUE	0.568897	19445	18204	15562	18348	18920	14150	14147	20083					0	0	0	0
LVASDPVFEK_1104.5936	5684	6851.5	TRUE	0.569045		4168	5684	8672	7668	6035	5759	8546			Y		0	0	0	0
ICDGILNLLEAHLIPAASLAESK_2448.3167	10601	10412.5	TRUE	0.569226		10715	10601	10490	11261	9564	8088	11280					0	0	0	0
MELVDAAFPLLK_1346.7388	5049.5	4871	TRUE	0.569906	4618	5059	5040	6841		4871	2843	6515					0	0	0	0
LWSLVPEDVK_1185.6514	5633.5	6208	TRUE	0.570004	5272	5155	5995	7973	6142	6274	5746	8329			Y		0	0	0	0
MLAVLEQNILWV_1410.7814	997.5	1033	TRUE	0.570091	834	1054	941	1140	1090	935	976	1175			Y		0	0	0	0
FDTEVELAYFNHGGILPYVIR_2453.25	5896	4123.5	TRUE	0.570474	7145	5896	3248		6908	4323	3304	3924					0	0	0	0
APAALGPYSQAIK_1286.7103	4754	4944.5	TRUE	0.570719	4390	3991	5118	5838	4937	4444	4952	6421			Y		0	0	0	0
VLACFSNNLLR_1307.6777	7579	6579.5	TRUE	0.571068	6320	7088	8070	8848	6310	6849	5998	9051					0	0	0	0
VNVGVGAYRDDNGKPVVLECVR_2417.2242	15057.5	14212	TRUE	0.57141	13813	13621	16302	16565	14578	13846	13249	16202					0	0	0	0
GVNWASFHPTLPLIVSGADDR_2252.1458	6371	6297	TRUE	0.572414		5741	6371	7646	6297	5192		6889					0	0	0	0
LFGVTTLDVVR_1219.7045	10665.5	10015.5	TRUE	0.572822	9821	9879	11452	13905	11638	8393	7956	13257					0	0	0	0
AVAMSATEGLK_1077.5609	6233.5	6000	TRUE	0.573142	3677	5770	6697	9661	6000	3483		6812					0	0	0	0
MGYAPFSAPAEEAAISALKR_2080.0532	27791.5	27238	TRUE	0.573337	26534	28435	27148	37039	32475	20329	22001	34112					0	0	0	0
NYVPTWAFDHQK_1505.7172	12027	12769	TRUE	0.573848	11832	10579	12222	13323	14062	11926	10657	13612			Y		0	0	0	0
TNDSAGDGTTTASILAR_1650.7929	7966	6863	TRUE	0.573911		6084	7966	8760	6863		5288	8443					0	0	0	0
LYQMQQNGTLLFPAINVNDSVTK_2596.2963	15792	13706.5	TRUE	0.574233	16079		13967	15792	15338	12075	9549	18476					0	0	0	0
EFSFLLSHQLAEDLGK_1833.9381	7372	8395	TRUE	0.574443		7372	6982	8991	7491	8787		8395			Y		0	0	0	0
IEVWDHHAPQLR_1500.7706	63324.5	68844.5	TRUE	0.574519	61797	46765	64852	71340	74612	63238	50728	74451			Y		0	0	0	0
VASPAQAQEVHDELRK_1777.9191	61352	58370	TRUE	0.574816	60306	64430	62398	48476	61760	54292	54980	82231					0	0	0	0
FLPYMDFVFGNETEAR_1935.8946	2503	3393	TRUE	0.575444		2503	2424	4119	3622	3080		3393			Y		0	0	0	0
GVLQGNAMVLPK_1226.6926	28607	31953	TRUE	0.576076	30988	25262	26226	35796	35409	30724	26311	33182			Y		0	0	0	0
KGSITSVQAIYVPADDLTDPAPATTFAHLDATTVLSR_3842.9811	3203.5	2846	TRUE	0.576507	2859	2964	6980	3443	5275	2494	2533	3159					0	0	0	0
IAPEEHPVLLTEAPLNPK_1968.0801	10760	9436.5	TRUE	0.576557		8614	10760	11916	9119	9754	8612	11575					0	0	0	0
LGETSLFVLVK_1205.714	7840.5	8343	TRUE	0.576605	8466	7657	8024	7463	8522	8164	7102	8862			Y		0	0	0	0
STKDNVPLIDVTQHGFFK_2046.0655	15189.5	13614.5	TRUE	0.576642	12672	14895	15484	15601	14412	12653	12817	16228					0	0	0	0
LMDAVDEYIPDPVR_1632.7938	1930	1822	TRUE	0.577967		1752	1930	2136	1822		1543	2099					0	0	0	0
AHGLAPEIPEDLYHLIK_1916.0276	13813	14933.5	TRUE	0.578099	13939	13687	13531	16969	14067	15800	12751	19404			Y		0	0	0	0
TFLAGEENLLSNLNPAATR_2031.0505	6811.5	7402	TRUE	0.578463	5017	6397	7226	8978	6545	8259	6509	8657			Y		0	0	0	0
AIQDVFPNESELVVK_1687.8901	8088	6458	TRUE	0.578779	6122	8501	7675	8629	6680	6211	6236	9505					0	0	0	0
LLEPVYMVEIQAPEGALGGIYSVLNQK_2931.5536	40146	29485	TRUE	0.578872	42345	42077	38215	10082	30948	32636	22124	28022					0	0	0	0
DEEINYYPSK_1257.5634	4031	3548	TRUE	0.579286	3529	4196	3866	6093	3733	3363	3274	5499					0	0	0	0
GLTVFAPSDEAFKAEGVPDLTK_2292.1758	12403	12487	TRUE	0.57939	10857	12779	12027	14319	12411	12563	11991	15594			Y		0	0	0	0
MELIDAAFPLLK_1376.7494	5434.5	7347.5	TRUE	0.580152	3750	5029	5840	11106	5086	8514	6181	10733			Y		0	0	0	0
LNTEVLGVSVDSVFSHLAWVQTDR_2672.3679	4356	3560	TRUE	0.580756	4149	4857	4563	2453	4820	3799	2345	3321					0	0	0	0
TEEGKPLVLNVVR_1453.8373	22637	20481.5	TRUE	0.581052	18908	21308	23966	24887	19523	21231	19732	24458					0	0	0	0
FSITTFSPAGVAITSTGTK_1885.9906	13325	14601.5	TRUE	0.58107	14184	11679	12466	18727	15513	13690	13604	18939			Y		0	0	0	0
IEDVTPIPTDSTR_1443.7326	15999	14068.5	TRUE	0.582475	11844	15754	18781	16244	15033	13104	9296	19314					0	0	0	0
WTVQQAAELSVAAPTIAASLDCR_2458.2395	4901.5	4674	TRUE	0.582584	4737	5130	4258	5066	5138	4210	3372	5325					0	0	0	0
QIGVIGWGSQGPAQAQNLR_1980.041	22917	22456	TRUE	0.582702	29260	18842	20582	25252	40202	21619	23293	20823					0	0	0	0
AAVEEGIVPGGGVALLYASK_1901.0379	2695	2968	TRUE	0.583024	2382	2037	3008	3291	2968		2188	3786			Y		0	0	0	0
IDSWFGTR_981.4789	5794	6912	TRUE	0.583207	5719	5830	5758	7653	7190	6634	5363	7269			Y		0	0	0	0
VNIP_407.2289	4927	4175	TRUE	0.583244	3992		4927	5905		3717	4175	5541					0	0	0	0
YFNVPFGHAAIELVAGK_1832.9694	12125	11430	TRUE	0.583254	10775	12584	11666	13126	11411	11430		15578					0	0	0	0
PVEGPYKPVHYR_1441.7587	2227.5	2099.5	TRUE	0.583339	1895	2560	1843	3089	2345	1854	1759	2600					0	0	0	0
VTIVQSSTVYNDTPATIDKAEK_2380.2242	7721.5	7346.5	TRUE	0.584131	6824	8352	7091	9774	8097	6596	5547	9325					0	0	0	0
NIIHFYNLANQAVER_1801.9344	14760.5	15234	TRUE	0.584169	14589	13365	14932	16593	15696	13638	14772	18017			Y		0	0	0	0
SEGHEDYGLLVSEK_1562.7333	7566	6910	TRUE	0.584558	6737		7566	9323	7405	6415	5272	9511					0	0	0	0
FDDGWENR_1038.4275	5440	5293	TRUE	0.584773	5015	5738	5142	6287	5293	4892		5745					0	0	0	0
FYCWDTAGQEK_1404.5889	23172	20923	TRUE	0.584821	19084	21851	24493	26460	23737	18109	16952	26622					0	0	0	0
SEAGQIEYWDHNHPQLR_2079.9631	111512	109800	TRUE	0.584967	119482	105703	112317	110708	117835	103575	97797	116024					0	0	0	0
VFDIIYEFIPK_1383.7559	34713.5	38062.5	TRUE	0.585101	24431	33665	35762	44149	45848	28817	34448	41677			Y		0	0	0	0
PHLADAIHAVVTK_1371.7743	5926	5466	TRUE	0.58513	4655		5926	6097		5466	4241	5802					0	0	0	0
IPSTDEIADR_1116.5531	8598	7821	TRUE	0.585395	5907	8405	8791	12621	6728	7889	7753	9828					0	0	0	0
LLEDNLPLESVYK_1532.8207	5403	4604	TRUE	0.585453		4448	5403	5461	4604	3659		5802					0	0	0	0
INVDQAGFYR_1182.5902	4278	4567	TRUE	0.585711		4278	3751	6036	4567		3246	4762			Y		0	0	0	0
VTEFVSELR_1079.5732	7379	7099.5	TRUE	0.586853	7069	7379	7760		6989	6441	7210	8001					0	0	0	0
VFDGQVSQGQLIAVPQGFSVVK_2303.2394	39251.5	46706.5	TRUE	0.587237	36763	40010	38493	62271	43685	49728	43096	56562			Y		0	0	0	0
LRDLSDIIITPSPVMFQEDHDVWNVQLFR_3483.7729	3906	2075	TRUE	0.587585		4304	3906	779	2075	1992		2889					0	0	0	0
GYLFPEGAAR_1080.5473	7970.5	8216	TRUE	0.587659	6958	7534	8407	9025	8823	7609	6428	12009			Y		0	0	0	0
VQQLLQDFFNGK_1437.7372	11208.5	14414.5	TRUE	0.588236	13005	8706	9412	19484	16015	10658	12814	17849			Y		0	0	0	0
VVDLIVHMSK_1140.6445	15074	17609.5	TRUE	0.58868	15173	14408	14975	16554	18605	16648	11336	18571			Y		0	0	0	0
IVSFLDPDGWK_1276.6572	18850.5	18973.5	TRUE	0.589005	17882	18683	19018	27841	20258	17689	12637	24920			Y		0	0	0	0
TMIWEK_807.4069	1433	1370	TRUE	0.589275	1274	1267	1592	1665	1482	1325	1347	1393					0	0	0	0
WTQVETFGVRPSER_1691.85	20815.5	23101.5	TRUE	0.589726	15021	18881	22750	25419	23411	22792	18132	23704			Y		0	0	0	0
ISAAEIAAICQEAGMHAVR_1997.9896	4058	3673	TRUE	0.589746		3892	4058	4755	3673	3184		4859					0	0	0	0
FNTLETTLTR_1195.6317	67303	65633	TRUE	0.589789	69410	65196	61953	74487	71958	57172	59989	71277					0	0	0	0
TVVSIPNGPSALAVK_1453.8261	9633.5	14697	TRUE	0.59007	8318	8226	10949	23260	15521	13873	11347	18924			Y		0	0	0	0
VLDKEGTGFVAVADLR_1689.917	4495	4335	TRUE	0.590225		2187	4495	4543	4688	3982	3297	4764					0	0	0	0
GTFDLWELDFK_1370.6627	11789.5	12454	TRUE	0.590783	12016	11563	9926	13294	12483	12425	10060	14390			Y		0	0	0	0
DSTTLIADAASKDELQAR_1904.956	3675.5	4675	TRUE	0.59109	2229	3030	4321	7062	4670	3981	4680	5874			Y		0	0	0	0
VALVVVTGDR_1028.6099	4092.5	3664	TRUE	0.591113	3181	4205	3980	4538	3440	3664		4161					0	0	0	0
VSEDDKLVEYDALLLDR_1993.0124	10386	8799	TRUE	0.591256	7971	10610	10162	10744	9127	8156	8471	11484					0	0	0	0
AILLWTLEPGER_1397.7787	7717.5	7849.5	TRUE	0.591366	7781	7369	7654	11330	9355	6344	5224	9876			Y		0	0	0	0
AIELPNAMENAGAALIR_1753.9265	8088	9359	TRUE	0.591485	6531	7968	8208	13113	8186	9586	9132	12919			Y		0	0	0	0
VNVYYNEASCGR_1431.6322	5825.5	5749.5	TRUE	0.591536	5002	5703	5948	8257	6328	3975	5171	7186					0	0	0	0
EPYTATIVSVER_1364.7056	6517	6020.5	TRUE	0.591604	5240	6290	6744	7594	6718	5323	5222	7062					0	0	0	0
VTSVASFFVSR_1199.6419	2701	3164.5	TRUE	0.591729	1839	2436	2966	4273	3375	2548	2954	4008			Y		0	0	0	0
LVLEVSHHLGQNVVR_1699.9602	19673	18596	TRUE	0.59263	20944	16433	18402	22114	22295	11850	15087	22105					0	0	0	0
FFEVPTGWK_1110.5619	3851	4111	TRUE	0.592684	2667	3633	4069	5214	4111		3587	5277			Y		0	0	0	0
IIGFDNTR_935.4945	84871.5	85779.5	TRUE	0.593056	91557	75312	80302	89441	113462	82159	72972	89400			Y		0	0	0	0
ILDMASITLNK_1218.6762	3415	3197	TRUE	0.593212		2911	3415	3531	2268	3197		3622					0	0	0	0
VFEVSLADLQGDEDNAYRK_2169.0459	7974	7450	TRUE	0.59347	7902	6763	8046	9829	7578	7322	6961	8948					0	0	0	0
GILAMDESNATCGK_1466.6614	14279.5	12771.5	TRUE	0.593817	9535	13713	16215	14846	15182	9123	11464	14079					0	0	0	0
LEMMEPCSSVK_1310.5789	16699.5	15590.5	TRUE	0.594112	13778	15851	17548	18801	17747	13749	14252	16929					0	0	0	0
IKFNTLETTLTR_1418.8002	2535	2821	TRUE	0.594356	2106	2657	2413	3344	2787	2855	2225	3480			Y		0	0	0	0
LSDKYQEYITDSER_1746.8181	5019	4295	TRUE	0.594437		4303	5019	5195	4049	4295		5340					0	0	0	0
PAGSSSSFGK_924.4421	1116	1245	TRUE	0.594634		1116	1112	1309		980	1245	1686			Y		0	0	0	0
KKFETLSYLPDLSDVELAK_2178.1693	2112.5	1929	TRUE	0.594721	2260	1816	2513	1965	2514	1933	1925	1643					0	0	0	0
GVCSNFLCDLKPGDEAK_1891.8678	1309	1356	TRUE	0.594892		1309	1025	1836	825	1412	1300	1432			Y		0	0	0	0
YGLAAGILSQDIDLINTVSR_2119.1394	5204	5095.5	TRUE	0.595881		4633	5204	6194	4803	5150	5041	5446					0	0	0	0
FTYGYEMPVDILAK_1646.8135	4810.5	4629.5	TRUE	0.595951	4635	4967	4654	6258	4698	4561	3426	6265					0	0	0	0
SSACDHIR_945.4207	3252	3448	TRUE	0.595961	2431	3607	2897	3704	2681	4068	3024	3872			Y		0	0	0	0
MFVDYSEPESK_1331.5824	5589	4856	TRUE	0.596242	3967	5498	5680	6323	4917	4795	4097	6180					0	0	0	0
GDKLPLGAPSLMMSPQDVNMGK_2286.1291	8032	7727	TRUE	0.596529	7821	7184	8243	9095	7447	6785	8007	8796					0	0	0	0
HLNLDFQLIKDPETGK_1867.9912	11393.5	13279.5	TRUE	0.597169	12663	10124	7788	15719	13277	13282	10073	13928			Y		0	0	0	0
TPLVFLNK_931.5611	10797	11060.5	TRUE	0.597297	9678	9951	11643	16093	11499	11756	10069	10622			Y		0	0	0	0
DHQFILGATNPSLR_1568.818	47534	57485	TRUE	0.597332	52933	42135	37680	72004	65040	44882	49930	65609			Y		0	0	0	0
GQGSIQQLLAAEVEAQHIVNAAR_2403.2739	11262	12891.5	TRUE	0.598518	10436	12045	10479	14707	12657	13126	10418	14346			Y		0	0	0	0
ENGSLFDVAHMCGLSLK_1878.8725	6464.5	6786	TRUE	0.598589	6664	6265	5748	7696	6820		4989	6786			Y		0	0	0	0
SLLSDLVNLNLTDATGK_1815.9699	4151	4584.5	TRUE	0.598633		4151	4426	3165	5655	4132	2689	5037			Y		0	0	0	0
AGLQYVGPDLDAMK_1477.7355	2932	3629	TRUE	0.598807		2442	3017	2932	3629	2021		3740			Y		0	0	0	0
EAFSLFDKDGDGCITTK_1903.8743	61283	58793	TRUE	0.599453	61064	50775	61502	73098	65152	52434	46169	67511					0	0	0	0
SSFVFVSDFR_1190.584	10715.5	11565	TRUE	0.59976	11396	10017	10035	12221	13605	9525	9008	15052			Y		0	0	0	0
LVSVEDIVR_1029.5939	8331.5	8741.5	TRUE	0.599958	7897	7093	8766	11179	8399	9084	7870	12683			Y		0	0	0	0
RAEGGFLGADVILQQLK_1815.0123	9570.5	9701	TRUE	0.599997	8916	10365	9373	9768	9600	9802	7539	10037			Y		0	0	0	0
NYENVCTLR_1168.5416	10159	9072	TRUE	0.600182	9318	11000	8890	11456	9776	8368	8301	11897					0	0	0	0
ADVYKPSLGR_1105.6	18084	19210	TRUE	0.60026	17876	17680	18292	31712	20301	16192	18119	22721			Y		0	0	0	0
ATPEQVAAYTLK_1291.6892	17470	17050	TRUE	0.60064	15680	19260	15274	20611	20508	15770	10730	18330					0	0	0	0
GHVFEEMQRPGTPLYNIK_2098.0539	3137	2772	TRUE	0.600819		2612	3408	3137		2772	2329	3396					0	0	0	0
IWAFGPETTGPNMVVDMCK_2152.9865	25429.5	24162.5	TRUE	0.60088	25705	23922	25154	29722	27142	21183	19396	30458					0	0	0	0
ITLEVPTDLVALSNMPIMEEK_2343.2186	4139	4633	TRUE	0.601493		4139	4759	3826	4633	3530		5741			Y		0	0	0	0
KFLDGIYVSEK_1298.6991	5055.5	4885.5	TRUE	0.601566	5357	4621	5118	4993	5386	4442	4173	5329					0	0	0	0
DVNWPLGWPIGGFPGPQGPYYCSIGADK_3048.4349	5312	5931	TRUE	0.602278	5049	4830	5575	5863	6610	5551	4157	6311			Y		0	0	0	0
DQSDYVSIPIEGPYKPPHYR_2361.151	52512.5	57772	TRUE	0.602998	54831	41864	50194	64712	64774	52808	45617	62736			Y		0	0	0	0
EVWDHHAPQLR_1387.6866	11364.5	12901	TRUE	0.603484	11713	9175	11016	16351	14518	11105	11284	15496			Y		0	0	0	0
VPVLETPEGSVFESNAIAR_2015.0444	12162.5	12412	TRUE	0.603558	9636	12339	11986	16239	12006	12732	12092	17548			Y		0	0	0	0
SFGVLIHDQGIALR_1525.8485	20877	19270.5	TRUE	0.603854	17019	22244	19510	23594	17321	21220	15251	23416					0	0	0	0
PDFWLIALK_1102.6295	1997	1645	TRUE	0.603984		1997	1871	2323		1645	1522	2472					0	0	0	0
TSTPGIFAIGDVAAFPLK_1804.9844	22774	20550.5	TRUE	0.604533	18465	24196	21352	32622	22565	17145	18536	29408					0	0	0	0
NISFTVWDVGGQDK_1565.7594	16827	19290.5	TRUE	0.604538	16744	16100	16910	21049	22755	15826	14644	23030			Y		0	0	0	0
GSPNIEMDEHTFMVNR_1876.8316	21750.5	24449.5	TRUE	0.604766	23688	19562	19813	26527	30207	17837	20851	28048			Y		0	0	0	0
TIAMDGTEGLVR_1262.6409	10476.5	9166	TRUE	0.605225	10689	10264	10711	9397	11291	6850	7041	12605					0	0	0	0
AFVVVGDGNGHVGLGVK_1625.8646	14225.5	13890	TRUE	0.605653	14199	14018	14252	14600	13808	13972	13388	18565					0	0	0	0
YGVSGFPTLK_1068.5724	9573	11145.5	TRUE	0.605684	9021	7633	10125	13154	8186	12091	10200	12884			Y		0	0	0	0
GANLWDDGSTHDAVTK_1686.7718	59801	50585.5	TRUE	0.605946	52791	55117	64485	70124	78608	46183	43172	54988					0	0	0	0
LVDTNGAGDAFVGGFMSQLVK_2127.0427	8244	8368.5	TRUE	0.606075	7057	8482	8588	8006	8126	8611	7143	9600			Y		0	0	0	0
NTLLSTPAVSAVIR_1441.8373	2907.5	2914.5	TRUE	0.60625	2895	2861	2920	4077	3170	2659	2309	3694			Y		0	0	0	0
GFDNTR_709.3264	15754.5	17751.5	TRUE	0.606349	12053	13484	18025	23232	16720	18783	15631	21913			Y		0	0	0	0
LAQVVADPSLTK_1241.71	13126.5	12382	TRUE	0.606495	11085	11345	16196	14908	14997	9481	9943	14821					0	0	0	0
KVYVGQAQDGISAVK_1562.8537	22362.5	21799	TRUE	0.60727	17851	23491	21234	26999	21194	22404	17652	23354					0	0	0	0
LKEVEAVCNPIITAVYQR_2103.1267	56035.5	54240.5	TRUE	0.607427	55640	53079	56431	65672	57011	50268	51470	63285					0	0	0	0
EAIDGAYIDSK_1181.5685	8673	8260	TRUE	0.607609	6901	9236	8110	13358	8260	6659		10215					0	0	0	0
ALFAEYVSCK_1187.5766	2828	3483	TRUE	0.60816	2477	2860	2796	5205	4043	2923	2758	5567			Y		0	0	0	0
VQGPFGVIRPPLR_1435.8532	45925.5	44280	TRUE	0.60875	50228	41623	36748	54811	45324	43236	38043	47034					0	0	0	0
ETPSVAGIINPGSEGFQK_1830.9232	8264	7703.5	TRUE	0.608761	6723	8328	8200	9461	8444	6072	6963	9264					0	0	0	0
VSAAVDGDELTVEER_1589.7653	7105.5	6572.5	TRUE	0.608929	5217	7195	7016	7475	7022	6123	4707	7361					0	0	0	0
LLEDYHLVEK_1258.6678	2730	2333	TRUE	0.609935	1838	2546	2914	3460	2250	2325	2341	3015					0	0	0	0
TLTSVHEAMLEDVAYPAEIVGK_2373.2006	2359	2592.5	TRUE	0.610274		2359	2290	3217	2833	1550	2495	2690			Y		0	0	0	0
VVVVGIFPK_957.6132	9395	8818.5	TRUE	0.610423	10190	8638	9452	9338	8802	5968	8835	11494					0	0	0	0
AVDSLVPIGR_1026.5942	4274.5	4365.5	TRUE	0.610748	3657	4071	4478	5164	4776	3955	3847	6107			Y		0	0	0	0
LADLVGVTLGPK_1182.7093	17258	17808.5	TRUE	0.611465	13738	18130	16386	20089	17343	18274	16098	20014			Y		0	0	0	0
TFAAVGVDPAIMGIGPAVAIPAAVK_2336.3047	24451	27990.5	TRUE	0.612164	23671	24431	24471	28870	32608	25437	19572	30544			Y		0	0	0	0
VQAMPTFIFMK_1312.6792	36033.5	41261.5	TRUE	0.612437	37711	34038	34356	46331	43107	39416	33603	44299			Y		0	0	0	0
YAGMLQYDGELKLPSR_1840.9262	18663.5	16802.5	TRUE	0.612511	15577	21080	17733	19594	21525	15458	14686	18147					0	0	0	0
VTAAVPSGASTGIYEALELR_2005.06	8804.5	8335	TRUE	0.612536	8668	8941	7522	9836	9570	7137	6843	9533					0	0	0	0
FYAEEEKNDPEFAK_1716.7752	13925.5	13156	TRUE	0.61263	12923	14928	11592	15026	14926		10370	13156					0	0	0	0
IIYGGSVNGGNCK_1339.6311	29612.5	29357.5	TRUE	0.61327	26731	29951	29320	29905	33036	24546	25679	40864					0	0	0	0
AGKFPTLVSHQESLEAK_1841.9756	14263	17125	TRUE	0.613279	11939	15890	15589	12937	17125		10809	17895			Y		0	0	0	0
DLAELIAAGR_1028.5735	2511	2200	TRUE	0.613329		2156	2511	2941	2186	2200		2743					0	0	0	0
SLGGNPTQAQLK_1213.6535	9104	7316	TRUE	0.61362		9104	9192	8138	6972	7660	6750	11172					0	0	0	0
VGALSIVCK_946.5391	26978.5	28520.5	TRUE	0.614512	24006	26039	27918	33874	30217	26305	26824	34551			Y		0	0	0	0
YGAGIGPGVYDIHSPR_1658.8285	114004	106894	TRUE	0.614801	128359	94954	105842	122165	126574	87215	78210	127481					0	0	0	0
IPDWFLNR_1060.5574	37223	36089	TRUE	0.615112	40058	34388	34335	45647	41008	31170	28936	43724					0	0	0	0
VHGWETEDVEQIAIK_1753.8755	7462.5	6742	TRUE	0.615113	7079	5939	7959	7846	8593	6353	4802	7131					0	0	0	0
VCNMLTMQEFHR_1565.7022	52449	49654	TRUE	0.615362	49779	54539	53475	51423	57847	44291	44458	54850					0	0	0	0
ILDWENTSPK_1202.6052	6047.5	6595	TRUE	0.615392	5914	5991	6104	7963	6595		4682	6885			Y		0	0	0	0
IALTDNSIVEQALGK_1571.8639	28852.5	27295	TRUE	0.615598	28009	28497	29208	36224	32572	22018	21887	36566					0	0	0	0
SLNTVWAQHLSEEVRR_1924.9988	18396	22223	TRUE	0.615734	18087	17733	18705	26794	22773	21673	17684	24747			Y		0	0	0	0
EAEGIVTYLK_1122.6041	14802.5	13779.5	TRUE	0.615879	13376	14066	15539	17352	14545	13014	11456	17872					0	0	0	0
IALTDNSIVDQALGK_1557.8483	12239.5	13467	TRUE	0.616405	10436	12149	12330	15631	14526	12408	10917	15994			Y		0	0	0	0
SNLVGMGIIPLCFK_1548.8277	23098	28964	TRUE	0.616418	24506	20944	21690	35233	29845	28083	21858	30747			Y		0	0	0	0
GIETVTTYDPK_1223.6154	4151.5	4288.5	TRUE	0.616444	3294	3564	4739	5111	4186	4391	3428	6292			Y		0	0	0	0
VVDLLAPYR_1045.6041	3837	3839	TRUE	0.616736		3257	3837	5765	3839	4256	3479				Y		0	0	0	0
KSQYLDDIAILTGATVIR_1977.1015	14322.5	12986.5	TRUE	0.617131	14071	11979	14574	15132	13691	12282	10772	16185					0	0	0	0
YTTPLQGLAGTVSTTYLPGCSNVACAVADVAGATK_3514.7193	6518	6135.5	TRUE	0.617272	5920	6518		7204	7277	4900	5116	7155					0	0	0	0
SGVADMVNTGGR_1163.5473	7435	7655.5	TRUE	0.617338	7858	5351	7012	9711	10450	6768	7073	8238			Y		0	0	0	0
QSAPCVLFFDELDSIATQR_2197.0594	4988.5	6137	TRUE	0.617356	8608	4977	4791	5000	9242	4661		6137			Y		0	0	0	0
IFNTNNLWVNLK_1475.8005	5776.5	7149	TRUE	0.6174	5715	5838	4933	9525	8516	5870	5891	8407			Y		0	0	0	0
EFAPSIPEK_1017.5251	48333.5	46962.5	TRUE	0.617471	50415	44417	46252	52334	51478	43009	41247	50916					0	0	0	0
GDFAIDIGR_963.4894	17335	16770.5	TRUE	0.617567	18565	16105	16049	19626	19351	14848	14068	18693					0	0	0	0
AAPVWYNMLK_1192.6183	9286	9408	TRUE	0.617711	9005	9131	9441	14762	12385	7567	7098	11249			Y		0	0	0	0
IPCVGPHPTNVILLACDAFGVLPPVSK_2871.526	6059.5	8099	TRUE	0.618608	3167	8598	3521	12698	7046	5336	9152	12114			Y		0	0	0	0
IGVQIIQNALK_1196.7361	15253	15344	TRUE	0.618898	14046	14731	15775	20950	16022	14447	14666	16870			Y		0	0	0	0
VLNTGAPITVPVGR_1393.8162	12483.5	11967.5	TRUE	0.61892	11425	10284	13542	17615	13512	10423	10155	14655					0	0	0	0
CSGFAFER_973.4197	3062	3461	TRUE	0.618983	5066	2834	3062		7154	3279	3227	3643			Y		0	0	0	0
LKGVLVESGSPEEFQLLPK_2070.1481	12814.5	11592	TRUE	0.619019	10607	11896	13733	15041	10643	12171	11013	14654					0	0	0	0
WLTHAR_783.426	1427.5	1297.5	TRUE	0.619328	1321	1432	1423	2618	1276	1319	1129	2237					0	0	0	0
AGVHIEDQSSVTK_1370.691	4420	4542.5	TRUE	0.619792	3673	4420	4511		4005	5155	5080	3632			Y		0	0	0	0
NCAPIMVR_960.4754	6409.5	5872	TRUE	0.619994	6018	6383	6436	8401	6664	3375	5080	9269					0	0	0	0
EQLTQLVEFAK_1305.7049	2777	3221.5	TRUE	0.620205		2777	2720	4050	3051	3157	3286	4277			Y		0	0	0	0
LFEEALKDPLNDSVVPDGYQEYLRPVLQQQLR_3772.9545	3170	3499	TRUE	0.620509	2899	3888	3170		3596	3402	3059	3901			Y		0	0	0	0
GDANIVECAYVASHVTELPFFASK_2625.2654	4184	4253	TRUE	0.620722		4184	3366	4689	4244	4262	3576	5400			Y		0	0	0	0
VIYASQITAKPR_1346.7791	13619.5	13514.5	TRUE	0.620945	10364	11254	15985	21492	12562	10198	14467	15943					0	0	0	0
GHYLNATAGTCEEMIKR_1932.9055	10576	12955.5	TRUE	0.621472	9734	10773	10379	17009	14192	11719	10016	16588			Y		0	0	0	0
ELDYLVGAVSNPK_1404.7369	3610	4337	TRUE	0.621633	3563	3394	3657	5838	4607	4067	3697	5544			Y		0	0	0	0
YYGGNEFIDEIENLCR_1991.8804	11581.5	12197.5	TRUE	0.621696	11285	11878	9755	12998	12081	12314	9695	14209			Y		0	0	0	0
LAADTPLLTGQR_1255.7005	24222.5	23016	TRUE	0.62184	21452	21812	26633	27108	26281	19751	18723	26822					0	0	0	0
DLVGVLEDAIR_1199.663	30375	29807.5	TRUE	0.621914	29011	31739	26923	42352	31443	28172	22879	37874					0	0	0	0
TNLNPSEVGDIVVGTVLAPGSQR_2323.2252	19490.5	20860	TRUE	0.622247	18676	20305	15881	25934	19421	22299	17248	28562			Y		0	0	0	0
KLAPTIGIAVDHR_1390.8165	19324.5	19710.5	TRUE	0.622559	18862	19787	17086	28498	21984	18421	17049	21000			Y		0	0	0	0
EAVTVQQCYMELSK_1685.7874	12820	11922.5	TRUE	0.622652	13228	11248	12412	15514	16265	7080	8474	15371					0	0	0	0
DVTELIGNTPLVYLNNVAEGCVGR_2603.3134	3887	4077	TRUE	0.622654	3459	3880	3894	4857		4077	3241	5931			Y		0	0	0	0
SQGATGWLVNTGWSGGSYGVGNR_2311.085	8260.5	10428.5	TRUE	0.62268	8368	7442	8153	13381	11885	8972	8003	12013			Y		0	0	0	0
IELPTWTDIVK_1314.7304	11461	10249.5	TRUE	0.622752		9391	11461	13675	10176	10323	9297	13214					0	0	0	0
WFDTNYHYIVPELGPEVK_2207.0808	8691	9563.5	TRUE	0.622921		8432	8691	10644	9225	9902	8305	11792			Y		0	0	0	0
MGFMPYSAPAEEGAISTLKR_2156.0515	15037.5	14015	TRUE	0.623328	12074	14026	16049	16824	14725	13305	12343	15868					0	0	0	0
IAPSELGILMR_1199.6817	9928	8689.5	TRUE	0.62375	8898	9506	10350	10363	9241	8078	8138	11742					0	0	0	0
FEYVNGSQVVVGDEHGK_1864.8712	11316.5	11471	TRUE	0.62378	11231	11402	11213	13899	12007	10935	9405	13238			Y		0	0	0	0
AVYECLR_910.4452	49392.5	46084	TRUE	0.623786	45258	56260	42501	53527		46084	40086	53952					0	0	0	0
TETPLDVLVCNAAVYFPTAK_2209.121	19070.5	18399	TRUE	0.623805	16267	18699	19442	26996	21486	14678	15312	23352					0	0	0	0
VKDMSQADFGR_1253.5943	15951.5	11147	TRUE	0.624797	15490	16413	19363	5155	11433	8351	10861	18090					0	0	0	0
MMMTSGEAVK_1084.4836	16714	12875.5	TRUE	0.624996	16934	16494	20870	7195	13943	11808	11432	17656					0	0	0	0
VNQAYVIGTSTK_1280.6845	31256	31223	TRUE	0.625054	30373	29950	32139	43582	31764	26922	30682	38407					0	0	0	0
GQLVVIPQGFAYVVQSHGNK_2141.1502	39429.5	38244.5	TRUE	0.625264	39169	38190	39690	54965	45699	30790	30353	51457					0	0	0	0
NNWVLVEIACTRPALELIK_2239.2268	4314.5	4973.5	TRUE	0.625352	4254	5756	4113	4375	6181	5189	3690	4758			Y		0	0	0	0
VLLEMFTANK_1165.6286	6001	4901	TRUE	0.625825		5984	6001	6605	4901	4688		7523					0	0	0	0
AIVQAVTNYR_1134.6266	4319	4759	TRUE	0.626126	4139	4319		6376	4759	3892		4939			Y		0	0	0	0
EQHTLIIYDDLSK_1574.8061	4456	6040	TRUE	0.626399		4236	4456	7578	6011	6069	4504	7512			Y		0	0	0	0
FNVEYIAGGATQNSIK_1711.865	5215	6545.5	TRUE	0.626537		4811	5215	8410	5830	6523	6568	7901			Y		0	0	0	0
ELINSPANVLTPAVLAEEAAK_2150.1703	8668	9342	TRUE	0.626788	6194	7124	10212	11599	8499	10185	7724	11966			Y		0	0	0	0
DDLFNINAGIVR_1346.7063	15688.5	13570.5	TRUE	0.6268	14729	12479	16648	18760	15006	12135	10693	19825					0	0	0	0
HLPQSNLNDISDVSDEYR_2101.9785	11835	12728	TRUE	0.626832		11835	10742	12394	12728		10655	12979			Y		0	0	0	0
DTDSEEELKEAFR_1568.7075	14602	13559.5	TRUE	0.627092	13616	13355	15588	15932	14994	11949	12125	16699					0	0	0	0
ENYELGLPIIEK_1417.7573	1937.5	2162.5	TRUE	0.627185	1764	1824	2051	2802	1774	2112	2213	3099			Y		0	0	0	0
TEEVR_633.3202	3942.5	3264.5	TRUE	0.627324	2553	3996	3889	5309	3508	2442	3021	5127					0	0	0	0
IGIAHSPAWFEAHDLADSQDGASIDR_2761.2965	1428.5	1474.5	TRUE	0.627663	1454	2243	1325	1403	1724	1674	1275	1243			Y		0	0	0	0
TQGCCNGVTNLK_1352.5934	1956.5	2359.5	TRUE	0.628367	962	2619	2552	1361	1122	2844	2783	1936			Y		0	0	0	0
GHYLNATAGTCEEMIKR_1933.8895	10374	10301	TRUE	0.628459	7992	9713	12262	11035	10980	9622	9606	13401					0	0	0	0
GYIPLSTYLR_1182.6517	7468	9495	TRUE	0.628546	6741	7078	7858	11743	9495	9610	8153				Y		0	0	0	0
GLSPLAGSNEESWCQGLDGLASR_2404.1198	3905	4831.5	TRUE	0.62867	3818	3905		5961	5338	3927	4325	6507			Y		0	0	0	0
GVSFETVNVDLMK_1438.7246	4872.5	5197	TRUE	0.62889	3592	4958	4787	7117	5103	5291	5069	6677			Y		0	0	0	0
FGYNAATGKYEDLMAAGIIDPTK_2446.1959	3854.5	3321.5	TRUE	0.628965	3753	3828	3881	4774	4064	2579	2443	5576					0	0	0	0
KGDLLLGDVAFQSR_1518.8275	6019.5	6125.5	TRUE	0.62901	5375	5917	6180	6122	5470	5732	6544	6519			Y		0	0	0	0
IGRIEDVTPIPTDSTR_1769.9392	2253	2106.5	TRUE	0.629929	2063	2304	2202	2399	2055	2158	1889	2547					0	0	0	0
QGQQGQPWEGQGQQGQQGFR_2229.018	6834.5	7361	TRUE	0.630109	13079	7088	5986	6581	16061	6141		7361			Y		0	0	0	0
VISELGDSAFEDQCGR_1782.7963	9757.5	8873.5	TRUE	0.63015	8824	6800	10691	11388	10278	9356	7198	8391					0	0	0	0
YCPHALINMISNPVNSTVPIAAEIFKK_3027.5795	22487.5	21975.5	TRUE	0.630961	23150	22220	22755	20825	23542	20409	16964	24451					0	0	0	0
AQISIYDPQVTEEQIQR_2018.0189	5726	5556	TRUE	0.631034	5726	5623		6277	5959	5153	5011	6474					0	0	0	0
NLLCPSTPFFFNTLYDPYREGADFVR_3139.4983	7586	7876	TRUE	0.631345	5516	8496	6872	8300	8377	7375	6371	8855			Y		0	0	0	0
EAAYQIINDELMLDGNPR_2061.991	4615	4349	TRUE	0.631844		4972	4615	4557	4349		3681	5339					0	0	0	0
VTNPLFER_975.5258	7348	7017.5	TRUE	0.632212	6128	6961	7735	9476	7668	6367	5011	9005					0	0	0	0
QTEAVPPIASK_1140.6259	2807	3286	TRUE	0.633021	3527		2807	2590	3286		2544	3813			Y		0	0	0	0
AFADASMNTAYEK_1418.6257	12071.5	11568.5	TRUE	0.633043	9104	10953	13190	16999	13236	9901	8872	13997					0	0	0	0
GEEGKPVEGADVYVGGR_1718.8344	5670	4623	TRUE	0.633643		5923	4897	5670	4591	4467	4655	6822					0	0	0	0
VDLSMLGTCK_1123.5486	6047	5807.5	TRUE	0.633996	5737	6129	5965	8809	6449	4631	5166	8233					0	0	0	0
AGIALSDKFVK_1148.6674	23281	19458	TRUE	0.634238	24249	14300	22313	25518	27453	10055	13618	25298					0	0	0	0
MASTFIGNSTSIQEMFR_1919.899	3630	3653.5	TRUE	0.634304	3298	3630		4829	4506	2947	2380	4360			Y		0	0	0	0
EAGSTMDVVAAQTK_1407.6784	51372.5	50581	TRUE	0.63433	48684	54061	47310	64806	63022	36175	44335	56827					0	0	0	0
TCNYLTSAAR_1156.5416	4590	4052	TRUE	0.634651	4206	4593	4587	6599	4349	2503	3755	7138					0	0	0	0
VLAESESSAFEDQCGR_1784.7756	13904	11744	TRUE	0.63474	10963	13112	14696	17144	10347	13141	10033	17910					0	0	0	0
EILHIQGGQCGNQIGSK_1838.9178	4112.5	4533	TRUE	0.63534	4182	4043	962	6425	4757	4054	4356	4710			Y		0	0	0	0
DYTYDGKK_989.4575	5980	5162.5	TRUE	0.635522	4569	6208	5980		6191	3547	4134	6510					0	0	0	0
INWICNPVHK_1280.6569	17249	16762.5	TRUE	0.635585	18079	16419	15275	20845	19919	14139	12844	19386					0	0	0	0
TLLFGEKPVTVFGIR_1676.9734	98503	106728	TRUE	0.636138	93479	96147	100859	115340	107322	106133	89393	118330			Y		0	0	0	0
IELPLWTDIVK_1326.7668	10340	11982	TRUE	0.636515	10298	10382	9715	16288	12589	11375	10579	16041			Y		0	0	0	0
SFGVLIPDQGIALR_1485.8424	4658.5	4668	TRUE	0.636675	4875	4442	4331	7619	5041	4295	3019	6730			Y		0	0	0	0
LTLADALVYACNQGVDK_1850.9317	12016	12608	TRUE	0.63727	10487	11374	12658	15463	13413	11803	11708	15987			Y		0	0	0	0
AFPSITYMAVNK_1341.6871	3705	4523	TRUE	0.637564	3151		3705	5285	4523	3947		4708			Y		0	0	0	0
SIITGELPAGWEK_1400.742	21291.5	19693	TRUE	0.637876	21335	19307	21248	25122	20926	18460	16417	26329					0	0	0	0
MGAFTLGVNR_1065.551	6125	6558.5	TRUE	0.638681	5373	5903	6347	7246	6800	5521	6317	7320			Y		0	0	0	0
AEGAMYLFPCLHLPQK_1874.9292	5470	5115	TRUE	0.639627		6016	5470	5275	6700	5269	4085	4961					0	0	0	0
TPLVPASVVFDLGGR_1527.853	17148.5	18521.5	TRUE	0.640504	15696	16075	18222	19627	18668	18375	14409	21593			Y		0	0	0	0
GYISPYFITNPK_1399.7256	3011	2895.5	TRUE	0.641086	2918	2423	3104	3357	2948	2875	2654	2916					0	0	0	0
IAIQAGAAGIIVSNHGAR_1718.966	11606	9624	TRUE	0.64159	9282	12158	11076	12136	9770	9478	8906	13897					0	0	0	0
ALPNQQTVDYPSFK_1649.817	18737	16725.5	TRUE	0.641669	17080	18025	19449	20730	16562	16889	14124	23482					0	0	0	0
DTLGQEINVTCEVQQLLGNNR_2401.1776	2787	3201	TRUE	0.641736	2663	2768	2806	3792	3960	3201	2547				Y		0	0	0	0
LVVETTANQDPLVTK_1627.8901	3582	4352	TRUE	0.641957		3582	3381	5574	4352	4219		5098			Y		0	0	0	0
LLDTILVPAAASGDSK_1570.8687	21673.5	21657.5	TRUE	0.642406	15128	20674	22673	28399	20598	21028	22287	29762					0	0	0	0
AYTSYLQLDLGHVEPCISGPK_2348.1591	5440	4886	TRUE	0.642684		5440	4796	5745	6222	4276	4018	5496					0	0	0	0
NIVEQAAIR_1013.5738	14311	14044	TRUE	0.643719	13126	13862	14760	17282	14456	13632	11924	16471					0	0	0	0
KFETLSYLPDLTDVELAK_2082.1005	8904	10328	TRUE	0.644961	8759	8359	9049	11637	9936	10720	7445	12076			Y		0	0	0	0
YLSGEAQHIEWSK_1547.7489	25965	24593.5	TRUE	0.645233	25255	23841	26675	29626	30450	21360	20455	27827					0	0	0	0
VFAEGIAVK_933.5404	16213.5	16411.5	TRUE	0.645293	10923	14732	17695	18397	15758	17065	13551	19443			Y		0	0	0	0
APGVQTPVIVR_1136.6786	82823	87535.5	TRUE	0.645863	83240	71993	82406	98453	105069	73421	79820	95251			Y		0	0	0	0
DQDGSICPNIR_1274.5794	2342	3321	TRUE	0.64621	1826		2342	3372	3321	1835		3398			Y		0	0	0	0
YSQVVSNALDMK_1354.6671	12342.5	14462.5	TRUE	0.646247	12855	11830	10873	16049	15116	13809	10040	15977			Y		0	0	0	0
FQWVEFK_983.4985	46064	48552.5	TRUE	0.646339	45956	39410	46172	53114	50653	46452	42630	51639			Y		0	0	0	0
YLSTQLFQSIR_1355.7318	3074	2736.5	TRUE	0.647265	3004	2863	3164	3144	2709	2428	2764	3717					0	0	0	0
AAYPIEFIPNAK_1333.7151	19872	21513	TRUE	0.64751	20826	18918	17727	27276	21877	21149	20875	25411			Y		0	0	0	0
GLMSFPLDGNNSTDFIEDWVK_2385.1067	7081.5	5339	TRUE	0.647588	6059	6789	7374	7566	5324	5339		8692					0	0	0	0
SASDIATAELAPTHPIR_1749.913	9947.5	10148	TRUE	0.648096	8896	7828	10999	12005	10073	10223	9710	11749			Y		0	0	0	0
VLSFEEVSK_1037.5514	6801	5920	TRUE	0.648188		5107	6801	7288	5666	5609	6174	6878					0	0	0	0
MYEVKDPNAIFVFK_1700.8716	20792	19390.5	TRUE	0.648944	19398	19269	22186	22576	17178	19557	19224	24173					0	0	0	0
SQLQELIPEQQDR_1583.8024	3857	3374.5	TRUE	0.649019		3832	3857	4750	3762	2556	2987	5643					0	0	0	0
ATTNVWLQVEGQQFDPNASK_2233.0884	11266.5	11575	TRUE	0.649098	10454	9998	12079	13725	11957	10971	11193	14324			Y		0	0	0	0
TSVVGVFAAGDVQDKK_1620.8592	9370.5	8702	TRUE	0.649223	9407	7900	9334	12571	9717	7687	7598	11590					0	0	0	0
FTSLTTSLSELLK_1439.7992	10854	11601.5	TRUE	0.64946	10649	10924	10784	13313	11603	11600	10023	14662			Y		0	0	0	0
LAGSTFMEYLPMGGSAK_1759.8394	7593.5	7327.5	TRUE	0.649589	7607	7580	7013	9072	8522	6133	5940	8955					0	0	0	0
TIEFYTEVFGMK_1464.7079	2837	2997.5	TRUE	0.649889	2607	2834	2840	2846	3165	3078	2339	2917			Y		0	0	0	0
FTSSR_597.2991	1154	1297	TRUE	0.65003	990	986	1318	1615	1137	1097	1457	1586			Y		0	0	0	0
ALQESLASELAAR_1358.7274	4650	5077	TRUE	0.650137	4400	4616	4684	5693	5361	4793	3990	6341			Y		0	0	0	0
NAVFGDSSALAPGGVR_1517.7707	4320.5	4199.5	TRUE	0.650162	3815	4077	4564	5295	4941	3484	3378	4915					0	0	0	0
QTGSLYSDWDLLPAKK_1821.9381	11161	9573	TRUE	0.650297	17434	10863	9694	11459	17587	7080	7833	11313					0	0	0	0
FLFCAEAIYK_1261.6286	94099.5	94674	TRUE	0.650304	88143	91956	96243	113784	97589	81117	91759	105160			Y		0	0	0	0
VYSSYLELNLDDVEPCISGPK_2398.1483	10708	11813	TRUE	0.651537	10528	10211	10888	11156	12054	11572	8689	12055			Y		0	0	0	0
AFGMLAGGSGITPMFQVAR_1910.9615	4038.5	4594	TRUE	0.652344	3788	3141	4289	4508	4594	3268		4687			Y		0	0	0	0
FEPLEAGSGYEFK_1473.6896	2879	2521.5	TRUE	0.652694	2879		2991	2765	2884	2159	2128	3563					0	0	0	0
VVEVNALAK_942.5619	29473	36310.5	TRUE	0.653236	23996	31260	27686	45624	39293	33328	24475	43293			Y		0	0	0	0
EAVNVSLANLLTYPFVR_1906.0433	17884	20107.5	TRUE	0.653699	16193	17485	26693	18283	28577	21529	18686	16547			Y		0	0	0	0
DCWIVIDGK_1105.5347	5671	5731.5	TRUE	0.653824	5759	5770	5583	4614	7164	4386	5095	6368			Y		0	0	0	0
QFVDNFR_907.4421	2027	1892	TRUE	0.653826	2027		1703	2185	3058	1771	1785	1999					0	0	0	0
SDFFVAAQNCWVK_1571.7312	17856.5	18659	TRUE	0.653879	18211	17217	17502	25002	19717	17601	12535	22732			Y		0	0	0	0
AYLPVVESFGFSSQLR_1799.9327	53677	56449.5	TRUE	0.654518	51781	50334	55573	56216	57573	55326	43912	66118			Y		0	0	0	0
LAFDFWNLR_1181.6102	6052	5919.5	TRUE	0.654727		6052	5215	6716	5834	6005	3685	6803					0	0	0	0
GAAGVHIEDQSSVTK_1498.7496	21795	21612	TRUE	0.655032	20588	21795	23426		20067	20563	22661	29524					0	0	0	0
MVNHFVQEFK_1278.63	25529.5	22968	TRUE	0.655311	19508	25963	25096	28595	24854	21082	17791	29498					0	0	0	0
VGLTGLTVAEYFR_1425.7736	35047	38831.5	TRUE	0.656052	31332	33721	36373	45919	42928	34735	31553	47149			Y		0	0	0	0
GFIFGPPIALAIGAK_1471.8672	7221	7873	TRUE	0.656797	6363	8079	5949	9825	6913	8503	7243	9567			Y		0	0	0	0
AFDLGSKPEGTSTPTK_1635.8224	12675.5	14422	TRUE	0.657415	12813	12538	12463	16398	15725	11159	13119	17313			Y		0	0	0	0
GVLVESGSPEEFQLLPK_1828.9691	5291	5277.5	TRUE	0.657504	4410		5291	7726	5280	5275	4534	6371					0	0	0	0
ISLCDALIVR_1159.6504	6465.5	6101	TRUE	0.65767	5739	6277	6673	6654	6392	5252	5810	7059					0	0	0	0
GVAFETIPVDLMK_1419.7552	9208.5	10248.5	TRUE	0.657845	9378	9039	8734	12439	10544	9953	8629	12715			Y		0	0	0	0
VSDIRPGQDVTVTTDSGK_1874.9454	5259	5738	TRUE	0.658333		5146	5259	8453	5722	4904	5754	6844			Y		0	0	0	0
AITLNPTSAIMYGNR_1621.8367	9420.5	8717	TRUE	0.658367	9566	8963	9275	10914	9780	7654	6875	12090					0	0	0	0
FGVNEFVNPK_1150.5891	5039	5128	TRUE	0.658845		3700	5039	5819	4393	5128		6194			Y		0	0	0	0
VYDVTPFMDDHPGGDEVLLSSTGK_2579.197	10623.5	9950	TRUE	0.659547	9299	11259	10646	10601	10983	8917	7577	12250					0	0	0	0
MPISSDLNNPR_1243.6099	4847.5	4453.5	TRUE	0.661278	3799	4328	5367	5905	4374	4533	3673	5656					0	0	0	0
APLGQNTVLLR_1181.7001	51141	50231.5	TRUE	0.661326	47068	52893	49389	60316	50790	47970	49673	55194					0	0	0	0
FKFPVDSVELYAEK_1671.8629	22889	21756	TRUE	0.662355	20518	23816	21962	29084	22927	20585	18874	27989					0	0	0	0
FDVGNVVMVTGGR_1350.6834	23960	24127	TRUE	0.66332	18360	21763	26157	29052	24120	21866	24134	30794			Y		0	0	0	0
STYQVAALPLNAK_1375.758	5675.5	6218.5	TRUE	0.663405	5457	4776	5894	8419	6605	5832	5260	8917			Y		0	0	0	0
EFVIVGGGNAAGYAAR_1552.7754	4859	4635.5	TRUE	0.664356	4396	4669	5199	5049	4441	4830	3584	5618					0	0	0	0
GHYTEGAELIDSVLDVVR_1972.9974	50183	48490.5	TRUE	0.664507	50706	49660	39053	57539	52273	44708	35225	54243					0	0	0	0
TSPGQTYTLSFVVGDAK_1770.8909	7556	6995	TRUE	0.66522	5877	7785	7327	8398	7533	5642	6457	8308					0	0	0	0
YFSPVYLFDEGSTISWIPCGR_2494.1748	3325	2946	TRUE	0.665551		3325	3448	3196		2946	2603	3878					0	0	0	0
VFAETLLTNPGASK_1447.7791	9099	8364.5	TRUE	0.665796	7873	7219	10325	10746	9018	7711	7042	10323					0	0	0	0
TVFIIGATNRPDIIDSALLRPGR_2495.4093	6116	6741	TRUE	0.666256	5621	6611	5418	7193	6741	5451		7383			Y		0	0	0	0
DAHAVCVLTEWDEFK_1819.832	3545.5	2825	TRUE	0.666361	3298	3071	3793	3894	2825	2738		4311					0	0	0	0
SDIIVSPSILSANFAK_1661.9109	6209	6915	TRUE	0.666502	6104	6314	5467	7859	6933	6897	4873	8743			Y		0	0	0	0
LYQMQETGALLFPAINVNDSVTK_2552.3065	3374	3536.5	TRUE	0.666545	3034	3374		4425	3746	3327	2432	3965			Y		0	0	0	0
GRDTLGQEINVTCEVQQLLGNNR_2614.3002	5397.5	6574	TRUE	0.666866	5611	4941	5184	7634	7483	5995	4414	7153			Y		0	0	0	0
IPSSEEIADR_1116.5531	56448	55821.5	TRUE	0.667606	55651	45680	68207	57245	54786	56857	54528	71793					0	0	0	0
YLIR_564.3504	910	873	TRUE	0.667669		794	910	1059	779	999	817	929					0	0	0	0
NLIEQAEQDYEKEK_1736.8337	26156	24461.5	TRUE	0.667708	26320	20076	25992	29310	25570	23353	20359	27883					0	0	0	0
FLVFACSDSR_1201.5671	11468.5	12079	TRUE	0.66832	10469	11155	11782	14944	12003	12155	11352	15199			Y		0	0	0	0
EAEVASQVVK_1059.5681	10845.5	10200	TRUE	0.668613	9350	12341	13315	3430	9514	9895	12731	10505					0	0	0	0
IHVPEGYDYELYNR_1767.8337	5382	5941.5	TRUE	0.668888	5468	5031	5296	6468	6467	4645	5416	6782			Y		0	0	0	0
ADVEDFLASGSK_1238.5899	1886	1954	TRUE	0.669255		1877	1886	2696	1954	2243	1854				Y		0	0	0	0
LTSLDQYIK_1080.5936	8462	9843.5	TRUE	0.669298		8462	8129	11763	9067	9492	10195	11040			Y		0	0	0	0
WSGANYYDR_1131.4854	42022.5	47338.5	TRUE	0.670365	37888	42392	41653	59671	64085	36871	41236	53441			Y		0	0	0	0
AIVNIISNPVNSTVPIAAEVFKK_2424.3861	14513.5	16601.5	TRUE	0.67045	13448	15579	12452	21218	16089	17114	13490	20326			Y		0	0	0	0
EIEDAVADLR_1130.5688	2767	2684	TRUE	0.671507	1907	3125	3130	2409	2728	2684	1964						0	0	0	0
ILTDPR_714.4145	885	1007	TRUE	0.671515	897	784	873	1266	899	1006	1008	1112			Y		0	0	0	0
KVEMLDGVTIVR_1359.7664	6358	6389.5	TRUE	0.671791	6597	6119	5877	8064	7641	5799	4822	6980			Y		0	0	0	0
LHLGK_567.3613	5678.5	5755	TRUE	0.67198	3753	4886	6471	7113	4729	5755		7759			Y		0	0	0	0
YSQVVSNALDMK_1355.6511	5713	5445.5	TRUE	0.67209	5039	5880	6225	5546	6555	4107	4695	6196					0	0	0	0
KLSSALSAASSACDHIR_1773.8912	70370.5	70699	TRUE	0.672364	74410	63961	66331	87512	77143	64255	54114	82025			Y		0	0	0	0
AGLYIQSLK_992.5775	5526	5024.5	TRUE	0.672674	4583	5138	5914	6266	4760	5072	4977	6206					0	0	0	0
SFDLIVLPGGLNGAQR_1657.8908	5184.5	5414	TRUE	0.672799	5476	4724	4893	6740	6278	5221	3350	5607			Y		0	0	0	0
LSTPSFGDLNHLISATMSGVTCSLR_2664.312	10566	10984	TRUE	0.67289	10169	11115	10963	8853	13702	9275	8006	12693			Y		0	0	0	0
ARFEELNMDLFR_1523.7311	2410	2190	TRUE	0.672941	1909	2311	2511	2509	2493	1887	1874	2568					0	0	0	0
TLDTVHHDDFHQPNFTGAAITK_2465.1844	30907	32187	TRUE	0.673402	32523	27969	29291	33874	35214	26610	29160	37908			Y		0	0	0	0
KLFGVTTLDVVR_1347.7995	18628	17318	TRUE	0.673504	16990	18086	19170	21585	15916	18720	14746	22824					0	0	0	0
SPANVEIDVSPSK_1342.6849	4998	4918	TRUE	0.673854		3999	4998	5933	4918	4857		6090					0	0	0	0
FFDNAIGVNVPR_1349.6848	3997.5	3316	TRUE	0.67396	3618	4622	3903	4092	3316		2910	5119					0	0	0	0
TVFASATER_981.5	3390	3652.5	TRUE	0.674301	3877	2903	5637	2476	3617	3380	3688	5797			Y		0	0	0	0
GLEELKNESEQAENKR_1873.925	11460	10490	TRUE	0.674302		11460	11269	14636	10105	10490		14392					0	0	0	0
VPIDVFAGITDEDAAK_1660.8428	10964	10137	TRUE	0.6748	9113	10849	11079	12188	11563	8711	7523	12955					0	0	0	0
GLYLPSFFNTAK_1357.7151	43946.5	53625	TRUE	0.675248	44227	43666	40529	71542	52462	54788	47001	59204			Y		0	0	0	0
NLQYYEISAK_1228.6208	18108.5	20789	TRUE	0.675502	16501	16772	19445	24127	25240	16338	15661	25241			Y		0	0	0	0
GVSFMVDNCSTTAR_1544.6832	9335.5	9670.5	TRUE	0.676071	9140	8756	9531	13253	11256	8085	6663	11830			Y		0	0	0	0
NNAIVCNIGHFDNEIDMLGLETYPGVKR_3189.5456	23228	22981	TRUE	0.676233	23881	22575	19628	23938	23139	22823	14173	25238					0	0	0	0
TFANLLVSSGVLK_1348.7835	11523.5	11571.5	TRUE	0.677639	11095	11952	10918	15252	11841	11302	9674	14038			Y		0	0	0	0
FTTVQFTGEVLK_1369.7362	15594	15003.5	TRUE	0.677802	12325	15913	15275	16506	16305	13592	13702	19263					0	0	0	0
TNDLAGDGTTTSVVLAQGFIAEGVK_2464.2566	4052	4256.5	TRUE	0.677933	3212	4052		4156	3960	4553	2806	4988			Y		0	0	0	0
VPVLETPEGPIFESNAIAR_2039.0808	18562	19653.5	TRUE	0.678517	16106	18017	19107	26267	18376	19714	19593	26969			Y		0	0	0	0
EYPGAFIR_952.4887	20908	23313	TRUE	0.678961	18771		20908	25215	26088	20538	18408	26534			Y		0	0	0	0
ALAGQKDEALFSANAAALASR_2076.072	3472	2801.5	TRUE	0.679154	5254		2341	3472	2495	5194	2053	3108					0	0	0	0
DTTLNGAVEQMYTEMASR_2017.8841	6451	7070	TRUE	0.679249	6243	6659	5840	8072	7070		5543	8773			Y		0	0	0	0
LVDLALASGK_986.5881	7393	7137	TRUE	0.679442	6381	7161	7625	8859	7033	7241	5840	8584					0	0	0	0
ILSQPLADIGGK_1211.6994	9660	9456	TRUE	0.679617	9097	8124	10223	12611	9665	9247	8418	10835					0	0	0	0
NQTVDLVLTAHPTQSVR_1879.0032	26717	25848.5	TRUE	0.679868	22943	27632	25802	32749	25869	25828	22912	30114					0	0	0	0
RGMLA_529.2915	2569.5	2933	TRUE	0.680241	2172	2154	3548	2967	3221	2951	2408	2915			Y		0	0	0	0
GLISEIISR_987.5833	18927	17531	TRUE	0.680533	18705	18691	19149	19343	18494	14996	16568	22870					0	0	0	0
IQTPTDEIVVPYEK_1631.8527	13472	14124.5	TRUE	0.680689	13696	12887	13248	17634	14215	14034	13398	18636			Y		0	0	0	0
TNPSNPSIELGPEFK_1629.8119	8026	9371.5	TRUE	0.681579	8209	7651	7843	11084	10251	8492	7336	10627			Y		0	0	0	0
MIWEK_706.3593	1894.5	1865	TRUE	0.68186	1868	1873	1916	2520		2167	1865	1829					0	0	0	0
IVMELYTDK_1111.5704	15177	13084.5	TRUE	0.682179	10989	15399	14955	18286	13888	12281	11439	18329					0	0	0	0
ENFINELIR_1147.6106	2035	2461	TRUE	0.682435		2035	1729	3734		2461	2399	3613			Y		0	0	0	0
IPDMTIINR_1072.5819	2471	2971	TRUE	0.682668	2436	2506	2216	2778	2971		1782	3212			Y		0	0	0	0
SYTVTGVEMFQK_1389.6719	12017	13597	TRUE	0.682813	8329	11449	12585	16341	9925	13597		16237			Y		0	0	0	0
DNGLLLHIHR_1170.6378	2354	2631	TRUE	0.683169	2305	2403	1832	2913	2581	1772	2681	3008			Y		0	0	0	0
VCPSHVLDFQPGDAFVVR_2043.0117	29081.5	30830	TRUE	0.683182	27688	26935	30475	36388	32244	29416	26854	38676			Y		0	0	0	0
GTLFPMCGMNLAFDR_1729.7859	5986.5	6620.5	TRUE	0.683426	5918	6055	5744	8495	7141	6100	3173	7736			Y		0	0	0	0
FCDALISIR_1094.5663	2968.5	2473	TRUE	0.683711	2029	2788	3149	3420	2473	2182		3297					0	0	0	0
QFVDNFR_925.4526	11908	10851.5	TRUE	0.683726	12075		10255	11908	17710	10022	10381	11322					0	0	0	0
QVEIPFKPAR_1184.6786	5497	4686.5	TRUE	0.68377	5600	4282	5529	5465	6826	3611	3067	5762					0	0	0	0
TVSCADILTLAAR_1390.7359	4883	4702.5	TRUE	0.684333	4442	3986	5324	6244	5229	4026	4176	5503					0	0	0	0
SGPFGQIFRPDNFVFGQSGAGNNWAK_2798.3434	4214	4071	TRUE	0.684708	3837	4591	4733	3773	4062	3410	6694	4080					0	0	0	0
TLEEEDPIIK_1186.6202	10592.5	10182.5	TRUE	0.685825	9248	10511	10674	13866	10057	10308	8259	13251					0	0	0	0
SGKIELPLWTDIVK_1598.9152	6321	6996	TRUE	0.685915	6205	6273	6369	8400	7907	6459		6996			Y		0	0	0	0
ELAPYDPDWYYIR_1700.7955	3214	4426	TRUE	0.686479	2911		3214	5968	3296	4426		5998			Y		0	0	0	0
VCIVGSGPAAHTAAIYASR_1900.9698	21969.5	20358	TRUE	0.686651	18993	22005	21934	22856	22489	15758	18227	25397					0	0	0	0
VDVDELNTVAEEFK_1589.7693	1088.5	883	TRUE	0.686804	781	1071	1596	1106		813	883	1396					0	0	0	0
FVFELPTSTSVLGLPIGQHISCR_2558.3436	7441.5	7414	TRUE	0.688094	6900	7983	6334	9576	7269	7559	5727	8661					0	0	0	0
TLDKNLATSLFK_1350.7627	17979.5	16017	TRUE	0.688206	15681	20278	12321	22574	15967	16017		17636					0	0	0	0
ISVLNDALK_972.5724	25006	25590.5	TRUE	0.688816	22998	24032	25980	27506	25265	25916	23621	27986			Y		0	0	0	0
LELELAEVEMPGLMACR_1960.9541	68622	68431	TRUE	0.688918	85181	78990	58254	52882	75807	68638	45412	68224					0	0	0	0
EVWDHHAPQLR_1369.676	6978	7737	TRUE	0.689686	6978		6623	12650		5736	7737	9836			Y		0	0	0	0
GLDGHVMEHLK_1235.6201	20150	20277	TRUE	0.689894	19956	17673	20344	21817	25454	17068	19502	21052			Y		0	0	0	0
ILIDVNKIDMATTVLGFK_1991.1246	7041	6264	TRUE	0.689972	6704	8576	3879	7378	6950	6264		5085					0	0	0	0
SPEEIFDALK_1148.5834	7599	6682	TRUE	0.690493	6674	6930	8268	9873	6682		6605	9117					0	0	0	0
ILGLGDLGCQGMGIPVGK_1784.9398	5326	5863	TRUE	0.690713	5098	5326		7138		5863	5075	8028			Y		0	0	0	0
FETLSYLPDLTDSELAK_1941.9692	10483.5	11125.5	TRUE	0.691038	9410	8860	11557	16808	11566	10685	8142	12799			Y		0	0	0	0
FYSLPALNDPR_1292.6634	11104.5	11127.5	TRUE	0.691509	10998	9343	11211	16094	12142	9140	10113	13351			Y		0	0	0	0
GGSTR_477.2416	2468.5	2551.5	TRUE	0.691645	1904	2491	2446	4490	2806	2297	2279	2959			Y		0	0	0	0
ALGQISER_873.4789	23744.5	17247.5	TRUE	0.692288	21022	26467	26691	6731	15061	15536	18959	22992					0	0	0	0
IVDNETISVDGK_1289.6583	5693	4863	TRUE	0.692293	4483	6788	5719	5667	4399	5024	4702	7213					0	0	0	0
KVLQFAGIDDVFTSSR_1782.9385	54277.5	53345	TRUE	0.692957	52701	48692	55854	58496	57603	43920	49087	58380					0	0	0	0
IKDAVVTVPAYFNDAQR_1907.0021	21586.5	23935	TRUE	0.693961	22045	20832	21128	25722	26796	22097	18650	25773			Y		0	0	0	0
NIFNGFGPEVIAQALK_1718.9112	29045.5	32178	TRUE	0.694079	28142	29949	27259	38497	32258	32098	26444	39067			Y		0	0	0	0
IHFMLSSYAPVISAEK_1808.9251	7943.5	9096	TRUE	0.694102	6787	7914	7973	12321	7603	9492	8700	11666			Y		0	0	0	0
TNIQEYWR_1109.5374	48179.5	50539.5	TRUE	0.694636	50404	42411	45955	53596	54242	48393	42876	52686			Y		0	0	0	0
LANPTFGDLNHLISATMSGVTCCLR_2748.3267	26509	24578	TRUE	0.695133	26181	26278	29398	26740	25156	23375	24000	32407					0	0	0	0
VLIDVPNSR_1012.5786	3960	3690	TRUE	0.695557	2551	4055	3958	3962	3690	3578		4193					0	0	0	0
SGYEAYLVTHNLLISHAEAVEAYR_2706.3522	12034.5	11582.5	TRUE	0.69594	10163	14546	10997	13072	12133	11032	10150	13455					0	0	0	0
GCTIKPK_803.4444	2190	1897	TRUE	0.695978	1114		2190	2643	1423	1897	2012						0	0	0	0
LDDLKK_731.4298	3767	3591.5	TRUE	0.696068	3767	2663	4411		3772	2919	3411	5766					0	0	0	0
AGALGDSVTITR_1160.627	22088	21987	TRUE	0.696233	21825	21414	22351	27203	22319	21655	20103	25763					0	0	0	0
VNDMTSEMITFLSIK_1728.8547	5467	5838	TRUE	0.69695		5467	3994	5936	5737	5939	4069	5990			Y		0	0	0	0
VVTITDCGQLS_1192.5878	22198	21276	TRUE	0.697094	21068	18831	23328	29171	23907	15952	18645	28153					0	0	0	0
ELESICNPIIAK_1386.7298	18019.5	19557	TRUE	0.69722	18509	17530	15950	21671	20010	19104	15809	21527			Y		0	0	0	0
TAFGFDLVR_1025.5415	1144	1357	TRUE	0.697293	1078	1210	1078	1857	1357		1097	1811			Y		0	0	0	0
VPIICTGNDFSTLYAPLIR_2151.1155	4700	4603	TRUE	0.697499		4700	3749	5728	4603	4485		6041					0	0	0	0
TAGETGFEWISFK_1472.7056	4061.5	5432	TRUE	0.697612	4030	4093	4011	6594	5783		3932	5432			Y		0	0	0	0
KIWAFGPETTGPNMVVDMCK_2297.0763	7909.5	10034	TRUE	0.698635	6701	8122	7697	15588	8939	9660	10408	12670			Y		0	0	0	0
VSGVSLLALFK_1133.6929	13919	12987.5	TRUE	0.69865	12553	15258	12580	16607	11698	14277	9453	18128					0	0	0	0
TILPCNLPR_1083.598	11339	10506	TRUE	0.699008	8979	12144	10534	15518	11289	9723	8232	14727					0	0	0	0
[truncated: 3,977 more rows]

## Sheet: Dataset S1C. Comparison_P300
peptide.Marker	DMSO_P300	DAPIA_P300	P300_DMSO_vs_DAPIA	T-test	DMSO_P300_0	DMSO_P300_1	DMSO_P300_2	DMSO_P300_3	DAPIA_P300_0	DAPIA_P300_1	DAPIA_P300_2	DAPIA_P300_3	significant,	1100	of	5975	only DMSO	only H45				P0
SFELLSLLPK_1146.6769	11110.5	29209.5	TRUE	4.26972e-07	11358	10863	9604	12202	29979	28709	27532	29710	Sign.		Y		0	0	0	0		P300
FSTVIHER_988.5211	6107.5	9895.5	TRUE	1.99071e-06	6157	6058	5495	6426	9874	10238	9780	9917	Sign.		Y		0	0	0	0		P300
NNAIVCNIGHFDNEIDMLGLETYPGVK_3033.4445	15031.5	23777.5	TRUE	6.07351e-06	15274	14497	15820	14789	23964	23591	23116	25576	Sign.		Y		0	0	0	0		Both
NLLCPSSPFFFNTLYDPYREGADFVR_3125.4826	2608	6870	TRUE	9.18918e-06		2608	2574	2770	6254	6895	7134	6845	Sign.		Y		0	0	0	0		P300
FIDTASIFGHGR_1320.6695	14871	23653.5	TRUE	1.78488e-05	14492	13309	15281	15250	22657	23530	25518	23777	Sign.		Y		0	0	0	0		Both
LIHFSTCEVYGK_1453.7144	13793	22782	TRUE	2.01055e-05		12146	13793	13962	22440	23124	22167	23559	Sign.		Y		0	0	0	0		P300
LANPTFGDLNHLISATMSGVTCCLR_2748.3267	18406.5	38621	TRUE	2.41314e-05	18175	20278	18638	15134	38993	38249	33891	39652	Sign.		Y		0	0	0	0		P300
LIGLEYIVTEK_1277.7351	4707	11364.5	TRUE	2.66949e-05	4227	4500	4929	4914	11558	11171	10561	13300	Sign.		Y		0	0	0	0		P300
VAVICGYGDVGK_1237.6246	67736.5	104922	TRUE	3.18003e-05	67738	67735	64085	75110	104979	104866	98391	109209	Sign.		Y		0	0	0	0		Both
EGNFDLVGNNTPVFFIR_1920.9603	1038	1812.5	TRUE	3.25334e-05		955	1073	1038	1780	1924	1735	1845	Sign.		Y		0	0	0	0		P300
NGDWSIVQGLPIDEVSR_1884.945	7174	3307	TRUE	5.16678e-05	7408	6759	6940	7744	3956	2905	2665	3709	Sign.				0	0	0	0		P300
LAEVLDVYEAQLSK_1577.8421	6878	11376	TRUE	5.38558e-05	6992	6918	6804	6838	11906	10190	10846	11927	Sign.		Y		0	0	0	0		P300
KVVISAPSKDAPMFVVGVNEHEYK_2644.3803	31488	19058	TRUE	6.37765e-05	31456	33749	29419	31520	17507	19495	18621	21633	Sign.				0	0	0	0		P300
ELIGPAMYFGLMGDGQPIGR_2122.046	3675	7875.5	TRUE	8.39168e-05	3507	2844	3843	3960	8300	6885	7451	8511	Sign.		Y		0	0	0	0		P300
LTSLPFQQCK_1221.6297	8936	12890.5	TRUE	8.40856e-05	9385	8162	9061	8811	13911	13158	12267	12623	Sign.		Y		0	0	0	0		P300
IDFLSLSYCR_1273.6246	2864.5	6263	TRUE	8.59869e-05	3028	2701	2690	3406	7045	5929	5650	6597	Sign.		Y		0	0	0	0		P300
AVNALEQHIK_1122.6266	5187	11421.5	TRUE	8.94314e-05	5378	4850	4996	5730	11744	11099	9321	11904	Sign.		Y		0	0	0	0		P300
YAGVGAAIEYAVLHLK_1674.9214	12604.5	26764.5	TRUE	8.97982e-05	14797	11511	13566	11643	27068	22610	27948	26461	Sign.		Y		0	0	0	0		P300
DQIGSFFYFPSLHFQR_1988.9654	4781	7653.5	TRUE	9.17067e-05	4781	4501		4921	7650	7630	7657	8506	Sign.		Y		0	0	0	0		P300 Unique
AFVVVGDGNGHVGLGVK_1625.8646	10740.5	17033.5	TRUE	0.000100234	9975	12208	10271	11210	15808	17284	16783	17820	Sign.		Y		0	0	0	0		Both
EAVNVSLANLLTYPFVR_1888.0327	934	1862	TRUE	0.00011043	938	930	778	1153	2166	1870	1836	1854	Sign.		Y		0	0	0	0		P300
LLLIGDSGVGK_1071.6408	8784	16426.5	TRUE	0.000111536	8307	8110	10448	9261	17233	16633	14477	16220	Sign.		Y		0	0	0	0		P300
ELGVPIVMHDYLTGGFTANTSLSHYCR_3038.4499	33017	62503.5	TRUE	0.000115164	32351	37004	33683	28712	69342	57306	58693	66314	Sign.		Y		0	0	0	0		P300
HLIPSSNAVESTVFFYK_1938.996	4871.5	10700	TRUE	0.000116471	4944	4799	4218	5358	11886	8964	10832	10568	Sign.		Y		0	0	0	0		P300
EAVNVSLGNLLSYPFVR_1878.012	5729.5	10713.5	TRUE	0.000119023	6860	5410	5569	5890	11721	9617	10608	10819	Sign.		Y		0	0	0	0		P300
FTEIDKLVSYGTEVTAIVETGK_2400.2544	17217	26181.5	TRUE	0.000119813	16731	17911	16868	17566	26700	24014	25663	28716	Sign.		Y		0	0	0	0		P300
TISTQGMLAVYNSLSEEGKK_2156.0904	4094	10010	TRUE	0.000122134		4094	4081	4984	10460	9560	9200	10891	Sign.		Y		0	0	0	0		P300
GVSQAGVQFYHDLIDELIK_2132.1022	19755.5	40921.5	TRUE	0.000123869	19100	20411	17411	24108	46108	38527	37904	43316	Sign.		Y		0	0	0	0		Both
MDEEYEVIVLGTGLK_1737.8616	1653	2919.5	TRUE	0.000137341	1688	1565	1618	2096	2930	2909	2747	3052	Sign.		Y		0	0	0	0		P300 Unique
EGNFDLVGNNFPVFFIR_1984.9916	10176.5	17413.5	TRUE	0.000139792	8788	10811	9542	11279	17486	17341	16706	19906	Sign.		Y		0	0	0	0		P300
FTNKDIVAQIVSASIAGDIVK_2189.2176	16323.5	28942.5	TRUE	0.000144201	16260	16360	16287	18397	30078	27297	27807	33516	Sign.		Y		0	0	0	0		P300
ATIANMSPEYGATMGFFPVDHVTLQYLK_3101.5111	14552	27898.5	TRUE	0.000157763	14388	12928	14716	18962	28421	27376	25895	29350	Sign.		Y		0	0	0	0		Both
SRECLPLVLIIR_1468.8669	4564	9581	TRUE	0.000159249	4925	4096	4251	4877	9992	7847	9170	10155	Sign.		Y		0	0	0	0		P300
DNGLLLHIHR_1187.6644	3598	7999.5	TRUE	0.000160845	3450		3598	4213	8419	7580	7350	8634	Sign.		Y		0	0	0	0		P300
LVVSTSCSLLHTAVDLINETKLDDEIK_3013.5762	7436	15831.5	TRUE	0.000175682		8563	7436	6103	15514	16149	15043	17536	Sign.		Y		0	0	0	0		P300
MLICGSEGPFK_1238.5908	12344.5	24780.5	TRUE	0.000186823	13144	12388	12301	11461	26765	22796	22469	28819	Sign.		Y		0	0	0	0		P300
INPLVPVDLVVDHSIQVDFAR_2346.2816	4463.5	7508	TRUE	0.000186871	5067	4066	4861	3576	7093	7626	7390	7803	Sign.		Y		0	0	0	0		P300
NNWVLVEIACTRPALELIK_2239.2268	2600.5	6898	TRUE	0.000197988	4155	2509	2692	2179	7983	6689	6834	6962	Sign.		Y		0	0	0	0		P300
ICDGILNLLDSHLVPTASLAESK_2466.2909	5339	9977	TRUE	0.000205422	5179	5499	4399	5552	9977	9875		11549	Sign.		Y		0	0	0	0		P300
IACYVTVR_981.5186	13338.5	23524	TRUE	0.000209534	13127	14654	12739	13550	24191	22857	20412	25935	Sign.		Y		0	0	0	0		P300
PCVEFELEHGFVYR_1781.8316	1297	4534	TRUE	0.000218881	1392	1296	1298	1046	5805	4399	4534		Sign.		Y		0	0	0	0		P300
SASDIATAELAPTHPIR_1749.913	11576.5	18662.5	TRUE	0.000220271	11463	10734	11690	12119	18201	19285	15868	19124	Sign.		Y		0	0	0	0		P300
APGVQTPVIVR_1136.6786	63199.5	88957	TRUE	0.000239338	62131	66354	60210	64268	91627	95585	81822	86287	Sign.		Y		0	0	0	0		P300
AHMMEIQINGGTIAQK_1742.8564	4359	9510.5	TRUE	0.00024657	4995	4359	4180		9637	9384	8297	10262	Sign.		Y		0	0	0	0		P300
AAGATWIQLDEPVLVMDLEGQK_2384.2166	9294.5	23582.5	TRUE	0.000253826	11365	9231	8633	9358	30588	22264	22898	24267	Sign.		Y		0	0	0	0		P300
YPIGVASEGDITELPGFEFFPDTK_2629.2708	6801.5	8408.5	TRUE	0.000255566	6903	6903	6700	6041	8806	8268	8298	8519	Sign.		Y		0	0	0	0		P300
NEGRDLAVEGNEIIR_1684.8613	20357.5	9396	TRUE	0.00027622	20633	18276	20082	23093	9070	9722	7105	12232	Sign.				0	0	0	0		P300
VVAVSDITGAIR_1200.6947	6585.5	11651	TRUE	0.00027889	7104	6144	5680	7027	12018	11284	9927	12452	Sign.		Y		0	0	0	0		P300
VCNDILSVIDK_1275.6613	3926.5	7547	TRUE	0.000287229	4180	3737	3669	4116	8071	7023	7006	9095	Sign.		Y		0	0	0	0		P300 Unique
LPLQDVYK_975.551	14000.5	23048	TRUE	0.000298378	13497	14504	13325	16318	23512	22584	21536	26198	Sign.		Y		0	0	0	0		P300
AMQLLESGLK_1089.5973	22530	34987.5	TRUE	0.00030989	21886	21145	23174	24676	39565	32193	35234	34741	Sign.		Y		0	0	0	0		Both
IELPLWTDIVK_1326.7668	5569	12769	TRUE	0.000316221	6045	5429	5569		13885	11866	11230	13672	Sign.		Y		0	0	0	0		P300
GDLGMEIPIEK_1201.6133	2749	4517	TRUE	0.000326	2882		2675	2749	4417	3982	4649	4617	Sign.		Y		0	0	0	0		P300
SGYEAYLVTHNLLISHAEAVEAYRK_2834.4472	20511	34002.5	TRUE	0.000329561	20257	20475	20547	25360	33932	32737	34073	38682	Sign.		Y		0	0	0	0		P300
IGVIESLLEK_1100.6562	6387.5	11467.5	TRUE	0.000332739	6399	6376	6209	7992	11937	10998	10091	12025	Sign.		Y		0	0	0	0		P300
GFDNTR_709.3264	10195	20206	TRUE	0.000346474	9493	10577	9813	13354	20090	20322	19742	24522	Sign.		Y		0	0	0	0		P300
TEEGKPLVLNVVR_1453.8373	18203	23981	TRUE	0.000346845	17775	15576	18631	19251	23994	23968	23526	25143	Sign.		Y		0	0	0	0		P300
GIFWQEDIIPFFQSAK_1925.9796	8050.5	14895	TRUE	0.000349972	7115	8792	7309	9713	17875	14425	14861	14929	Sign.		Y		0	0	0	0		P300
SLDIERPTYTNLNR_1691.8711	15374.5	25265	TRUE	0.000352138	16062	14687	14312	17186	25745	26496	21630	24785	Sign.		Y		0	0	0	0		P300
VFLESSLPVIHYYEAK_1894.9949	5950	10105.5	TRUE	0.000357589	5729	6111	5789	6322	10123	10088	9153	11947	Sign.		Y		0	0	0	0		P300
VETLLNLDTKPYSDR_1763.9174	10769.5	15471.5	TRUE	0.000358748	10018	11162	11661	10377	14907	16036	14064	16171	Sign.		Y		0	0	0	0		P300
GHYLNATAGTCEEMIK_1794.815	6532.5	15932.5	TRUE	0.000380215	5159	6825	6240	9817	18050	15770	14262	16095	Sign.		Y		0	0	0	0		P300
WIPCVEFELEHGFVYR_2080.995	43894	107235	TRUE	0.000406131	53539	45198	42590	37808	136100	99983	97016	114487	Sign.		Y		0	0	0	0		Both
GHYTEGAELIDAVLDVVR_1957.0025	18535.5	28201.5	TRUE	0.000409486	20325	18225	17553	18846	29268	27135	25252	30648	Sign.		Y		0	0	0	0		P300
VLTIYAPLFASSK_1409.8039	6544.5	13215	TRUE	0.000411036	6845	6435	6207	6654	13642	12788	12474	17050	Sign.		Y		0	0	0	0		P300
SESINHSFTYESPLPVGR_2019.977	4151.5	8446.5	TRUE	0.00041631	4155	4015	4148	5790	8331	8562	7337	8812	Sign.		Y		0	0	0	0		P300
DTASIFGHGR_1060.517	5772.5	11024	TRUE	0.000418299	5963	5582	5280	7293	11024		10829	12257	Sign.		Y		0	0	0	0		P300
LITPSILSDR_1114.6466	26641	35997	TRUE	0.000421298	25301	23175	28734	27981	35365	34924	37388	36629	Sign.		Y		0	0	0	0		P300
LGLDPEKINVNGGAMAIGHPLGATGAR_2630.3719	9708	17307.5	TRUE	0.000437887	9789	9282	9627	11100	18648	15696	15967	19836	Sign.		Y		0	0	0	0		P300
FGFSSTLLGR_1084.5786	5258.5	8910	TRUE	0.000447821	5177	5116	5842	5340	8849	8971	7327	9294	Sign.		Y		0	0	0	0		P300
AIVNIISNPVNSTVPIAAEVFK_2296.2911	4121.5	8157	TRUE	0.000457163	4057	4186	3778	5121	7712	7019	8602	9160	Sign.		Y		0	0	0	0		P300
ALGVDTVPVLVGPVSYLLLSK_2140.2628	77322	119320	TRUE	0.000466681	78082	76562	69669	80101	130107	111468	106550	127173	Sign.		Y		0	0	0	0		P300
EGNFDLVGNNTPVFFIR_1938.9708	27711.5	55577.5	TRUE	0.000479348	27967	22931	27456	34610	60768	50630	49087	60525	Sign.		Y		0	0	0	0		Both
VVCDAFGVNLIELLK_1689.9244	4064	6320	TRUE	0.00048591	3397	4031	4097	4708	6792	5896	6135	6505	Sign.		Y		0	0	0	0		P300
VAVICGYGDVGKGCAAAMK_1926.9235	19009.5	10801	TRUE	0.000496657	18437	18694	19325	22564	11350	10252	8994	13141	Sign.				0	0	0	0		P300
GAAGVHIEDQSSVTK_1498.7496	19084	35183	TRUE	0.000497123	17677	18777	19391	26263	36451	35651	34715	32651	Sign.		Y		0	0	0	0		P300
IMGPNYIPGEK_1218.6187	8771	20841	TRUE	0.000504365	8849	7750	8693	11423	21711	19971	16726	23699	Sign.		Y		0	0	0	0		P300
LYSLEAGSIIHSLCFSPNR_2164.0856	2900	6951	TRUE	0.00053171		3088	2636	2900	6870	7032	6289	8412	Sign.		Y		0	0	0	0		P300 Unique
RVFIMDNCEDIIPEYLGFVK_2458.2146	7301	11719	TRUE	0.000534387	7300	7302	7543	7117	12525	10913	10510	13333	Sign.		Y		0	0	0	0		P300
NALEQHIK_952.5211	6256	12210	TRUE	0.00056279	5750	6739	5773	7556	12455	11965	11651	15414	Sign.		Y		0	0	0	0		P300
GQKIPLFSAAGLPHNEIAAQICR_2491.3239	11413.5	7403	TRUE	0.000585333	11720	11107	10514	12658	7959	6205	6847	8068	Sign.				0	0	0	0		P300
APTPAMDSLK_1030.5238	2688	4575.5	TRUE	0.000607794	2548	2828	2344	3120	4811	5020	4028	4340	Sign.		Y		0	0	0	0		P300 Unique
TNENAQVNTLAGR_1387.6924	10376.5	15975.5	TRUE	0.000608027	10740	10041	10232	10521	17558	15049	13982	16902	Sign.		Y		0	0	0	0		P300
DTLGQEINVTCEVQQLLGNNR_2401.1776	2338.5	3951	TRUE	0.000609862	2253	2324	2353	2720	4443	3443	3831	4071	Sign.		Y		0	0	0	0		P300
YYEIILVDPAHNAVR_1772.933	24602.5	39726	TRUE	0.000611695	25449	23756	20230	27327	40604	35375	38848	44235	Sign.		Y		0	0	0	0		Both
VFDGQVSQGQLIAVPQGFSVVK_2303.2394	33302.5	52753	TRUE	0.00062425	33866	32016	32739	34249	56000	51042	43733	54464	Sign.		Y		0	0	0	0		P300
TALSHVDNLISGVTR_1582.8547	8217.5	14706	TRUE	0.000627265	6742	7547	8888	10026	15264	13093	14148	16076	Sign.		Y		0	0	0	0		P300
DAEGQDVLLFIDNIFR_1864.944	5392.5	24690.5	TRUE	0.000656292	9936	5778	4593	5007	30497	26478	18521	22903	Sign.		Y		0	0	0	0		P300
LSDFGVPGADAK_1176.5895	2429	5476	TRUE	0.000670122		2069	2429	2694	5476	4793		5546	Sign.		Y		0	0	0	0		P300
VVDLIVHMSK_1140.6445	13701	27300	TRUE	0.000670263	13532	13870	12916	17882	31434	24250	25315	29285	Sign.		Y		0	0	0	0		P300
VLATLYEK_936.5401	10471	17131	TRUE	0.000670266	9708	11234	9440	11707	16261	18001	14717	18002	Sign.		Y		0	0	0	0		Both
VLACFSNNLLR_1306.6937	9438.5	14026.5	TRUE	0.000676977	8673	8983	9894	10193	14481	13572	12968	15994	Sign.		Y		0	0	0	0		Both
VNFTTGYIDYDKLEEK_1934.9382	17937.5	31444	TRUE	0.000678997	17595	16750	18280	23093	30579	32309	27454	32414	Sign.		Y		0	0	0	0		P300
WVFPDTNSGIIVLAEGR_1873.9807	4512	9069	TRUE	0.000683988	4667	3662	4357	5409	10104	7367	8769	9369	Sign.		Y		0	0	0	0		P300
TDGIAGLYR_965.5051	3887	8852.5	TRUE	0.000690708	3311	3949	3825	4578	9790	7722	7915	10903	Sign.		Y		0	0	0	0		P300
FNIVSKDEGVPLVAFSLK_1963.0899	5745.5	8038.5	TRUE	0.000705703	5532	5959	5118	6287	8704	8278	7799	7493	Sign.		Y		0	0	0	0		P300
TVLIMELINNVAK_1457.8396	13046.5	22917	TRUE	0.000715873	13342	11071	12751	16869	22691	21884	23143	26462	Sign.		Y		0	0	0	0		P300
PHLADAIHAVVTK_1371.7743	3635	5869.5	TRUE	0.000748537		3505	3635	3925	6675	5495	5916	5823	Sign.		Y		0	0	0	0		Both
YIFTIDDDCFVAKDPSGK_2090.974	8133	17889.5	TRUE	0.000756976	8915	7351	7349	9378	20116	15170	15663	20665	Sign.		Y		0	0	0	0		Both
RGMLAYVER_1094.5775	11961.5	18667	TRUE	0.000763099	12381	11143	13619	11542	19093	19750	16049	18241	Sign.		Y		0	0	0	0		Both
GHYLNATAGTCEEMIKR_1932.9055	9826.5	16040.5	TRUE	0.000773151	10296	8933	9357	11111	15574	16507	13655	17384	Sign.		Y		0	0	0	0		P300
IIGGGLPVGAYGGR_1286.7215	12943.5	20809.5	TRUE	0.000806045	12761	12722	13126	15167	22242	20231	17813	21388	Sign.		Y		0	0	0	0		P300
VLALDVYNDK_1149.615	3825	7060.5	TRUE	0.000812298	4008	3052	3642	4040	7167	5837	6954	8235	Sign.		Y		0	0	0	0		P300 Unique
LTSLDQYIK_1080.5936	6518	11538.5	TRUE	0.000815879		5800	6518	7079	10352	11228	11849	12938	Sign.		Y		0	0	0	0		P300
LVLNISVGESGDR_1358.7274	6253.5	9109	TRUE	0.000820916	6053	6582	6454	5657	9388	8929	7757	9289	Sign.		Y		0	0	0	0		P300
TVVSIPNGPSALAVK_1453.8261	5150.5	14262	TRUE	0.000828007	5657	4345	4644	6461	15297	13227	11851	18524	Sign.		Y		0	0	0	0		P300
IPVLVDGDYK_1118.6092	9419.5	21952	TRUE	0.000831488	5573	8982	9857	11718	21223	19367	22681	27837	Sign.		Y		0	0	0	0		P300
ILVDHSIVEGFAQGGR_1697.8969	14741	26957	TRUE	0.000835808	15182	17082	14300	14235	25825	23092	28089	31727	Sign.		Y		0	0	0	0		P300
IGFDNTR_822.4104	1440	3005	TRUE	0.000836192	1269	1312	1568	1791	2929	3081	2332	3192	Sign.		Y		0	0	0	0		P300
GPLWILGDVFMGK_1432.7657	6753.5	11867.5	TRUE	0.000848847	6997	6510	6140	7574	15014	11210	11468	12267	Sign.		Y		0	0	0	0		P300
LSLTDIVIDINR_1371.7842	2129.5	5643	TRUE	0.00085324	3569	2089	2059	2170	7381	5587	5699	5481	Sign.		Y		0	0	0	0		P300
VISSHGEEFVADVVLFATGR_2133.0975	2140	4496	TRUE	0.000865152	2738	2140	1976		4836		4496	4477	Sign.		Y		0	0	0	0		P300
ISLCDALIVR_1159.6504	6054.5	8932.5	TRUE	0.000867083	6148	5746	5999	6110	10350	8005	8735	9130	Sign.		Y		0	0	0	0		P300
VPTPTNSYTGIR_1305.6797	12495.5	25810	TRUE	0.00087293	12569	12422	10487	16179	25496	26124	20361	27424	Sign.		Y		0	0	0	0		P300
EYPNAFIR_991.4996	6893	13470	TRUE	0.00087342	6916	6452	6870	8571	14431	12509	11397	15391	Sign.		Y		0	0	0	0		P300
VYVGQAQYGIAFVK_1542.8315	3310	6326.5	TRUE	0.000889327	3044	2977	3794	3576	6459	5929	6194	8193	Sign.		Y		0	0	0	0		P300 Unique
GAELVLFPEGFIGGYPR_1821.9534	6967.5	10835.5	TRUE	0.000894053	6972	5708	6963	8304	11154	10517	10157	11828	Sign.		Y		0	0	0	0		P300
FVIEPQGLFLPTFLNAGK_1991.1001	19503.5	34390	TRUE	0.000897274	17262	20376	18631	23341	40408	32115	31250	36665	Sign.		Y		0	0	0	0		P300
VCENIPIVLCGNK_1515.7659	8525.5	16340.5	TRUE	0.000910261	8739	6990	8394	8657	18339	15080	12999	17601	Sign.		Y		0	0	0	0		P300
NPILPSDPYLR_1284.6947	2395.5	6330	TRUE	0.000912897	2387	2061	2404	2997	6732	4706	5928	7430	Sign.		Y		0	0	0	0		P300
ELISNSSDALDK_1291.6376	4795	10110	TRUE	0.000931873	4554	5036	3768	5128	9913	10307	8722	13087	Sign.		Y		0	0	0	0		P300
SEIPAFLEIHDIAGLVR_1880.0276	8014.5	11742	TRUE	0.00093411	8274	6827	7755	8997	12340	11144	11036	12889	Sign.		Y		0	0	0	0		Both
LNVRPSI_798.4832	16653	21006	TRUE	0.000941357	17201	16139	14982	17167	22525	20621	19802	21391	Sign.		Y		0	0	0	0		Both
GGAGLEVVQGK_1014.5578	11758.5	21923.5	TRUE	0.000943754	11693	11824	9726	13324	22793	21203	17007	22644	Sign.		Y		0	0	0	0		P300
VFAEGIAVK_933.5404	13994.5	19815	TRUE	0.00094553	12859	13588	15232	14401	18210	20911	18719	21591	Sign.		Y		0	0	0	0		P300
AGLYIQSLK_992.5775	4761	6943	TRUE	0.000948251	3816	4933	4589	5102	7184	6604	6702	7917	Sign.		Y		0	0	0	0		P300
FTQANSEVSALLGR_1492.7754	6619	11986.5	TRUE	0.000954603	7355	4953	5883	7622	12227	11746	11273	14798	Sign.		Y		0	0	0	0		P300
LLEPVYMVEIQAPEGALGGIYSVLNQK_2947.5485	4254	7802	TRUE	0.000981789		4359	3676	4254	7750	7854	7364	9483	Sign.		Y		0	0	0	0		P300 Unique
SQYLDDIAILTGATVIR_1849.0066	3126	5527.5	TRUE	0.00101985	3635	3126	2133		5547	5508	5807	5431	Sign.		Y		0	0	0	0		P300
GGLDFTKDDENVNSQPFMR_2169.987	98316	143054	TRUE	0.00105251	106317	89884	92044	104588	152301	126817	136366	149743	Sign.		Y		0	0	0	0		Both
EVAAFAQFGSDLDAATQALLNR_2308.1568	16342	34573.5	TRUE	0.00105408	16904	18117	15780	14542	35726	34986	24604	34161	Sign.		Y		0	0	0	0		P300
TIFHLNPSGR_1141.6113	13123	20615	TRUE	0.00108264	12303	10184	13943	15190	21038	21058	18472	20192	Sign.		Y		0	0	0	0		Both
LVDAFSELMGR_1237.6245	6875.5	11035	TRUE	0.00109012	7124	6003	6627	7693	11762	10308	9783	12465	Sign.		Y		0	0	0	0		Both
LYSLEANSVIHALCFSPNR_2191.0965	3144	9650.5	TRUE	0.00109126	3874		2917	3144	11720	8588	8503	10713	Sign.		Y		0	0	0	0		P300
GSLFLGDVATQVK_1334.7314	5317	9297.5	TRUE	0.00109259	5504	5130	4879	6896	9267	9164	9328	11490	Sign.		Y		0	0	0	0		Both
AAQDIANSELAPTHPIR_1803.9348	6323.5	17337.5	TRUE	0.00109822	8800	5246	5573	7074	19051	15624	13028	19508	Sign.		Y		0	0	0	0		P300
VFIMDNCEDIIPEYLGFVK_2302.1134	6662	11271	TRUE	0.00110582	7863	5461	5316	8099	10730	11323	11315	11227	Sign.		Y		0	0	0	0		P300
EYPNAFIR_1009.5102	21924	39765	TRUE	0.00112907	22315	20073	21533	26837	43943	36035	34367	43495	Sign.		Y		0	0	0	0		P300
YYCTVIDAPGHR_1451.6736	40524.5	66877	TRUE	0.00113432	42357	38692	34129	44077	71850	57885	61904	75107	Sign.		Y		0	0	0	0		Both
FVIEPQGLFLPTFLNAGK_1992.0841	5132	8256	TRUE	0.00114223	5132		5640	4437		8435	7939	8256	Sign.		Y		0	0	0	0		P300
VLMESIHK_956.5234	5457	10405.5	TRUE	0.00116021		5457	5077	7384	11156	10717	9995	10094	Sign.		Y		0	0	0	0		P300
VIENANVIMATYEDPLLGDVQVYPEK_2920.4649	2805	5887	TRUE	0.00116186		2252	3253	2805	6113	5661	5339	6997	Sign.		Y		0	0	0	0		P300
SGYEAYLVTHNLLISHAEAVEAYR_2706.3522	8022.5	15949.5	TRUE	0.00116903	8083	9231	7478	7962	17268	14631	14141	20229	Sign.		Y		0	0	0	0		P300
VGALSIVCK_946.5391	21277	32020	TRUE	0.00118683	18765	22088	20466	25171	30521	33519	30063	35443	Sign.		Y		0	0	0	0		P300
VLELSLEEAR_1158.6365	1938	4587.5	TRUE	0.00120942		1604	1938	2285	4276	4899	4190	5622	Sign.		Y		0	0	0	0		P300 Unique
YLAEFSSGAER_1229.5797	4619.5	9663.5	TRUE	0.00121175	4574	4427	4665	5656	10502	8825	7906	11412	Sign.		Y		0	0	0	0		P300
AFDPVETIK_1019.5408	4027	5509	TRUE	0.00122805	4027	3863	4107		5509		5409	6018	Sign.		Y		0	0	0	0		P300
GIFTNVTSPTAK_1235.663	3008	5673.5	TRUE	0.00124317	3105	2872	2911	3837	6170	5366	4637	5981	Sign.		Y		0	0	0	0		P300 Unique
GGLDFTKDDENVNSQPFMR_2185.9819	11682	24093.5	TRUE	0.00124482	10947	11064	12300	14462	25439	22748	19878	29034	Sign.		Y		0	0	0	0		P300
ESTLGFVDLLRDDYVEK_1999.0019	10566	18055.5	TRUE	0.00128626	10915	10067	10217	12799	18417	14709	17694	18933	Sign.		Y		0	0	0	0		P300
KGDLLLGDVAFQSR_1518.8275	4198	6458	TRUE	0.00130724	4433	3605	3963	4964	6652	5792	6264	6910	Sign.		Y		0	0	0	0		P300
MKFNVANPTTGCQK_1595.7669	12573.5	8887.5	TRUE	0.00130901	12694	11252	12453	13730	8633	9142	7184	9304	Sign.				0	0	0	0		P300
VDFAYSFFEK_1252.5885	16361.5	31744.5	TRUE	0.0013101	17351	15372	14872	17937	37031	27870	26768	35619	Sign.		Y		0	0	0	0		Both
IFTLAGLTVK_1062.6558	4503.5	8973	TRUE	0.00133129	4508	4499	4269	5713	10738	8021	7882	9925	Sign.		Y		0	0	0	0		P300
KFETLSYLPDLSDVELAK_2068.0849	52380	72036	TRUE	0.00135578	51002	52346	52414	62607	76709	70939	68866	73133	Sign.		Y		0	0	0	0		Both
GTVHLIGLLSDGGVHSR_1717.9344	5347.5	8931.5	TRUE	0.00136048	5964	5501	4619	5194	8824	8446	9039	11430	Sign.		Y		0	0	0	0		P300
LNLPILPTTTIGSFPQTVELR_2310.3068	7504	13463	TRUE	0.00138477	9123	7795	7213	5842	14935	12471	14455	11581	Sign.		Y		0	0	0	0		P300
ALVLHTYK_986.567	12238.5	22479	TRUE	0.00139249	9170	12440	12037	13638	25027	19931	19683	26266	Sign.		Y		0	0	0	0		P300 Unique
ELDYLVGAVSNPK_1404.7369	4318.5	7788	TRUE	0.00140197	4233	4201	4404	5098	7403	6202	8173	8508	Sign.		Y		0	0	0	0		P300
RVEPYVTYGFPNLK_1682.8901	6144.5	9582	TRUE	0.00140208	6268	6021	5093	6793	9423	9307	9741	12016	Sign.		Y		0	0	0	0		P300
YCPHALINMISNPVNSTVPIAAEIFK_2899.4845	5877.5	10667.5	TRUE	0.00141308	5758	5997	5278	7397	10528	10807	9795	13361	Sign.		Y		0	0	0	0		P300
IAQIPVSEAYLGR_1416.7845	22411	30155	TRUE	0.00142463	23622	20209	21200	25162	30875	29435	28369	31801	Sign.		Y		0	0	0	0		P300
LWDLAAGVSTR_1188.6371	5533.5	10113.5	TRUE	0.00143768	5502	4932	5565	7011	11330	10047	8336	10180	Sign.		Y		0	0	0	0		P300
LLHIHR_788.489	1589	3647.5	TRUE	0.0014378	1364		1589	2148	3895	3400	3250	4113	Sign.		Y		0	0	0	0		P300
TPFVDYLKPIIADGDTGFGGTTATVK_2684.3818	20501.5	37986	TRUE	0.00144456	21627	17265	19376	23530	39993	31526	35979	45056	Sign.		Y		0	0	0	0		Both
AGAGSATLSMAYAAVEFADACLR_2303.0795	5840	10532.5	TRUE	0.00145286	6264	5416	5329	6895	11381	9684	8974	12155	Sign.		Y		0	0	0	0		P300
NLMPGGVNSPVR_1240.6467	6631	12505	TRUE	0.00145495	6998	6264	5640	8452	13708	11487	10523	13523	Sign.		Y		0	0	0	0		P300
SLSSLLAEGMTVGK_1408.7352	6130	11055	TRUE	0.00146964	6958	5302	4325	7706	10556	11071	11039	13254	Sign.		Y		0	0	0	0		P300
TVVSVPCGPSALAVK_1484.8142	4370.5	9707	TRUE	0.00148473	4112	4148	4593	6559	8653	10623	8791	11545	Sign.		Y		0	0	0	0		P300
VFDGQVSQGQLIAV_1442.7638	1023.5	1488	TRUE	0.00150953	1024	1023	968	1089	1547	1429	1410	1808	Sign.		Y		0	0	0	0		P300 Unique
FDGILGLGFQEISVGK_1679.9003	3785	8105	TRUE	0.001519	3785		3417	4124	8925	6598	7514	8696	Sign.		Y		0	0	0	0		P300
TYPEEMIQTGISTIDVMNSIAR_2469.2	8368	10999	TRUE	0.00153785	8722	8014	7632	9153	12072	10408	10731	11267	Sign.		Y		0	0	0	0		P300
IMGLDLPSGGHLTHGYYTSGGK_2261.1019	6917.5	13927	TRUE	0.00154444	7481	5308	6354	8301	14021	11784	13833	17507	Sign.		Y		0	0	0	0		P300
FEYVNGSQVVVGDEHGK_1864.8712	7067	12693.5	TRUE	0.00155765	6137		7067	8289	13778	11700	11576	13687	Sign.		Y		0	0	0	0		P300
LLANMLYSYR_1243.6504	4879.5	8222.5	TRUE	0.00156324	4723	5036	4300	6069	8044	8401	7138	9284	Sign.		Y		0	0	0	0		Both
VGLTALTMAEYFR_1471.7614	7338	14990.5	TRUE	0.00156605	7636	6147	7040	8677	15961	11358	14020	16699	Sign.		Y		0	0	0	0		P300
TNANAQINTLAGR_1343.7026	23353.5	34747.5	TRUE	0.00159772	23075	23632	20749	26585	33480	35069	34426	42320	Sign.		Y		0	0	0	0		P300
SLIANLSAANCYK_1424.7203	12969.5	22706.5	TRUE	0.00160017	13471	11646	12468	17703	23488	21925	20654	24997	Sign.		Y		0	0	0	0		P300
SAPAFIELDTK_1191.6256	9145	15050.5	TRUE	0.00160897	8842	9448	8823	11759	13914	15801	14300	17231	Sign.		Y		0	0	0	0		P300
LVDLALASGK_986.5881	5850.5	8925	TRUE	0.00161925	4352	5572	6129	6943	9076	8774	8393	9110	Sign.		Y		0	0	0	0		P300
MFVDYSEPESK_1331.5824	3663.5	5922	TRUE	0.00162426	3677	3786	3432	3650	6451	5393	5370	7229	Sign.		Y		0	0	0	0		P300
DVTELIGNTPLVYLNNVAEGCVGR_2603.3134	3195	5270.5	TRUE	0.00162878	3186	3199	3191	3568	6003	4515	4832	5709	Sign.		Y		0	0	0	0		P300
NIIHFYNLANQAVER_1801.9344	9057	16656.5	TRUE	0.00168217	9327	8386	8787	10367	18248	13351	15065	18366	Sign.		Y		0	0	0	0		P300
APLGQNTVLLR_1181.7001	38404.5	55110	TRUE	0.00168358	41123	35686	35056	43900	59487	58436	51784	51369	Sign.		Y		0	0	0	0		P300
ELDELPSR_958.484	2739.5	3973	TRUE	0.00170418	2685	2916	2505	2794	3973		3900	4714	Sign.		Y		0	0	0	0		P300
LGEHNIDVLEGNEQFINAAK_2211.104	19945.5	33266	TRUE	0.00170513	19949	18606	19942	21597	36746	29786	28426	37698	Sign.		Y		0	0	0	0		Both
LPLFGCTDSAQVLK_1548.8091	129898	185080	TRUE	0.00171237	141332	119570	132065	127730	220394	176820	175285	193340	Sign.		Y		0	0	0	0		Both
VFMADFEDALSPSWENLMR_2274.0206	5082	8380	TRUE	0.00174542		5082	5314	4767	8380	8315		9793	Sign.		Y		0	0	0	0		P300
CTVIDAPGHR_1125.547	1965	3735	TRUE	0.00174905		1948	1965	2523	3735		3704	4108	Sign.		Y		0	0	0	0		P300
GVNTFSPEGR_1063.5167	2335	3868.5	TRUE	0.00178341	2433	2237	2041	2866	3826	3911	3220	4060	Sign.		Y		0	0	0	0		P300
DNGLLLHIHR_1170.6378	1234	3744	TRUE	0.00178499	1251		1018	1234	4186	2629	3766	3722	Sign.		Y		0	0	0	0		P300
GSAITGPIGK_900.5149	6882	9477.5	TRUE	0.00181275	6385	7550	7379	6184	9820	8556	9876	9135	Sign.		Y		0	0	0	0		Both
YTLDVDLK_966.5142	9894	14360.5	TRUE	0.00183554	8513		9894	11117	14401	13290	14560	14320	Sign.		Y		0	0	0	0		P300 Unique
LPGFHTCVGGGGER_1443.6798	13212.5	18032	TRUE	0.00188098	13374	13051	11166	15330	18160	17904	17418	19312	Sign.		Y		0	0	0	0		P300
LSIFETGIK_1007.5772	10915.5	17465.5	TRUE	0.00188199	11353	10478	8959	11750	18664	14836	16267	19774	Sign.		Y		0	0	0	0		P300
APVSLDFETSVFK_1439.7417	3413	7550.5	TRUE	0.00188818	3564	3344	3205	3482	8913	6321	6016	8780	Sign.		Y		0	0	0	0		P300
DLIVHMSKA_1013.5448	9294	12830	TRUE	0.00189891	9067	8189	9521	10107	13540	11750	12120	14132	Sign.		Y		0	0	0	0		P300 Unique
LSLTDIVIDINRVPK_1696.0003	23749.5	36051.5	TRUE	0.00190274	23616	22265	25013	23883	38591	33512	32429	43011	Sign.		Y		0	0	0	0		P300
FVNSGTEACMGVLR_1540.7247	3584	6491.5	TRUE	0.00192066		3584	3253	4528	6672	6311	6177	7551	Sign.		Y		0	0	0	0		P300
DDLFNINAGIVK_1318.7001	32947.5	42097.5	TRUE	0.00193733	33904	31809	31991	34714	41920	42275	38821	46746	Sign.		Y		0	0	0	0		P300
LVVSTSCSLLHTAVDLINETK_2300.2167	11747	21355.5	TRUE	0.00198257	12155	11339	11333	13219	22628	20083	17414	25595	Sign.		Y		0	0	0	0		P300
AFSHMLNLANLAEEVQIAHR_2264.1604	8114	11547	TRUE	0.00200781	8392	8799	6878	7836	11809	11285	11115	13989	Sign.		Y		0	0	0	0		P300
VGALLLCDMAHISGLVAAQEAANPFEYCDVVTTTTHK_4002.9399	7820	11910	TRUE	0.00201393	7363	10246	8277	7227	11794	12016	11804	12799	Sign.		Y		0	0	0	0		Both
KISATSIYFESLPYK_1746.9313	3900	6440.5	TRUE	0.00202108	4189		3900	3509	6136	6217	6664	7801	Sign.		Y		0	0	0	0		P300
EGVIQHSTINNLGIGR_1707.9137	5660.5	11206	TRUE	0.00202492	5704	6313	5250	5617	12156	10360	8185	12052	Sign.		Y		0	0	0	0		P300 Unique
IFEPVLLLGK_1128.7027	14817	28245.5	TRUE	0.00204252	15308	13952	14326	15448	39239	29328	26090	27163	Sign.		Y		0	0	0	0		P300
GVSFETVNVDLMK_1438.7246	3526	7146.5	TRUE	0.00204452	3526		3004	3924	6515	6093	7778	8137	Sign.		Y		0	0	0	0		P300
IGVNEPSQLAIHENAYGLAR_2152.1145	6818.5	9860	TRUE	0.00205927	7613	5969	6024	7827	10350	9370	9343	10436	Sign.		Y		0	0	0	0		P300
FQGTSPYIYPLYGLGELPQAFAR_2588.3184	2523	3996	TRUE	0.00208378	2690	2356	2204	2841	4955	3882	3680	4110	Sign.		Y		0	0	0	0		P300
ASSVAQVVTSLQER_1474.786	3762	7776.5	TRUE	0.00208687	4191	3333	2912	4880	8751	6594	6802	8955	Sign.		Y		0	0	0	0		P300
NIVEQAAIR_1013.5738	12797	18415.5	TRUE	0.00208872	13554	12040	11814	14114	17995	19123	15635	18836	Sign.		Y		0	0	0	0		Both
FSPNTLQPTIVSASWDK_1890.9596	8171	15265.5	TRUE	0.00210653	8347	7995	6903	9263	17387	11914	14068	16463	Sign.		Y		0	0	0	0		P300
IFENMQKPAFVFDGR_1798.8945	5354	7706	TRUE	0.00211984	5767	4867	5354		7706	7244	7890		Sign.		Y		0	0	0	0		P300 Unique
EGIQEQLER_1101.5535	10945	15798.5	TRUE	0.00212192	10475	11415	8956	12016	16255	15743	13565	15854	Sign.		Y		0	0	0	0		P300
LNGCPIELFQPEILR_1799.9361	17844	30529	TRUE	0.00216236	19679	14246	17844		30849	27073	30209	34941	Sign.		Y		0	0	0	0		P300 Unique
GGFLFMPGVPEAIQR_1618.841	4086	7855.5	TRUE	0.00217162	3801	4081	4091	4847	8688	7023	6330	9108	Sign.		Y		0	0	0	0		Both
TETPLDVLVCNAAVYFPTAK_2209.121	13726	21629	TRUE	0.00218186	13898	13554	15404	13519	25545	19733	19422	23525	Sign.		Y		0	0	0	0		P300
IPLGVVLAIPPFNYPVNLAVSK_2321.3632	2141	4987.5	TRUE	0.00219907	2141		2024	2625	5561	4414	4184	5571	Sign.		Y		0	0	0	0		P300
NLFFSTDVEK_1199.5943	6321	12339.5	TRUE	0.00223398	5632	6542	6100	7314	13158	10543	11521	16072	Sign.		Y		0	0	0	0		P300
NVGPSGVTIVIIR_1324.7947	3556	5222	TRUE	0.00223957	3281	3540	3572	4146	5318	5126	4987	6329	Sign.		Y		0	0	0	0		P300
VTSVNSYTLPILEYVR_1854.0007	22052	46807	TRUE	0.00227387	26074	20690	23414	20371	51937	37712	41677	58197	Sign.		Y		0	0	0	0		Both
NLLCPSTPFFFNTLYDPYREGADFVR_3139.4983	3583	7893	TRUE	0.00229467	2843		3610	3583	9850	6733	7383	8403	Sign.		Y		0	0	0	0		P300
GIELYCAPTADGSK_1481.6941	5664.5	10628	TRUE	0.00230513	5786	5543	5355	6715	12078	8283	9847	11409	Sign.		Y		0	0	0	0		P300
NFVPGYNQVVK_1264.6684	3770	8843	TRUE	0.00230721	4035	3770	3725		8843		7346	9693	Sign.		Y		0	0	0	0		P300 Unique
NDGIYIFNLGK_1253.6525	5960	9817	TRUE	0.00230774	6286	5464	5634	6904	10675	8554	8959	11403	Sign.		Y		0	0	0	0		P300
FVADGVFYAELNEVLTR_1942.9909	3168.5	5991	TRUE	0.00231758	3923	3555	2770	2782	6488	5470	5494	7691	Sign.		Y		0	0	0	0		P300
FGLYYVDFK_1151.5772	18402.5	34992.5	TRUE	0.00233537	20312	16493	13548	23952	35258	30851	34727	43295	Sign.		Y		0	0	0	0		P300
VILQDFTGVPVLVDLASMR_2073.1413	2811	5274	TRUE	0.00236004	2676	2765	2857	3809	5647	5027	4242	5521	Sign.		Y		0	0	0	0		P300
ITYIAPAGQYSLK_1424.7784	1976	4558	TRUE	0.00237235		1976	1714	2918	5151	3983	4551	4565	Sign.		Y		0	0	0	0		P300 Unique
DGLILPVCIPNR_1366.7512	4628	8464.5	TRUE	0.00238361	4917	4225	4339	5881	8804	6937	8125	9806	Sign.		Y		0	0	0	0		P300
KSGGLGDLNYPLISDVTK_1877.0015	3551.5	5776	TRUE	0.00240254	3222	3716	3387	3976	5866	4515	5686	6113	Sign.		Y		0	0	0	0		P300
LTGMSFR_793.4025	1040	1563	TRUE	0.00242749	897		1126	1040	1601	1563		1472	Sign.		Y		0	0	0	0		P300 Unique
EVATLDALQSK_1174.6314	10396	16354.5	TRUE	0.002455	10801	9991	8317	12208	15222	17442	15267	19506	Sign.		Y		0	0	0	0		P300
LADTYGSGELR_1181.5797	6640.5	9794	TRUE	0.00248127	6864	6417	6089	7653	10065	9053	9523	11692	Sign.		Y		0	0	0	0		P300
ISKDTHGYVGADLAALCTEAALQCIR_2833.3972	6371.5	2959	TRUE	0.00249555	6865	5878	5594	7459		2886	2959	3848	Sign.				0	0	0	0		P300
DYLLR_679.3774	2892.5	4628.5	TRUE	0.00251056	2861	2648	2924	2981	4833	4424	3710	5296	Sign.		Y		0	0	0	0		P300
EILHIQGGQCGNQIGSK_1838.9178	5142.5	8329	TRUE	0.00256155	4789	4420	5506	5496	8329	7016		8680	Sign.		Y		0	0	0	0		P300
IYHLACPASPIFYK_1679.8614	4951.5	8147.5	TRUE	0.00257708	4662	4344	5241	5865	8983	8080	6625	8215	Sign.		Y		0	0	0	0		P300
TALAFVTLR_991.5935	6359.5	11141.5	TRUE	0.00262472	5889	6784	5935	7860	11530	10131	10753	14281	Sign.		Y		0	0	0	0		P300
DIIMVDHMR_1129.5493	4193.5	9317.5	TRUE	0.00263373	4617	3709	3938	4449	10413	8222	6821	11074	Sign.		Y		0	0	0	0		P300
TVVDQYGQTILDLLLSETQPK_2361.2548	16815.5	30252	TRUE	0.00267519	19402	15957	12890	17674	35121	27400	24832	33104	Sign.		Y		0	0	0	0		P300
AAVGAPDHLGDCPFSQR_1797.8337	8433	11507.5	TRUE	0.00270728	8828	8038	7499	9410	10872	12143	10648	12603	Sign.		Y		0	0	0	0		P300
NIANMVPPFDK_1245.6296	10494.5	17235.5	TRUE	0.00274607	11473	10054	10041	10935	15516	16998	17473	22368	Sign.		Y		0	0	0	0		P300
IWDLESK_890.4618	4506	8239	TRUE	0.00276245	4282	4730	4278	5652	9861	7519		8239	Sign.		Y		0	0	0	0		P300
LTLADALVYACNQGVDK_1850.9317	9473.5	13246	TRUE	0.0027625	9925	9022	7869	10541	14688	12787	12060	13705	Sign.		Y		0	0	0	0		P300
TNPSNPSIELGPEFK_1629.8119	6784.5	10196.5	TRUE	0.00277988	7582	5593	5987	7719	10591	9802	9457	11849	Sign.		Y		0	0	0	0		P300
LLEPVYMVEIQAPEGALGGIYSVLNQK_2931.5536	26782.5	48318.5	TRUE	0.00282556	29575	34817	21681	23990	53498	48615	39710	48022	Sign.		Y		0	0	0	0		P300
EVAEVVQSSVLPDMFK_1777.9041	1808	3182.5	TRUE	0.00284451		1808	1658	2019	3396	2969	2655	3431	Sign.		Y		0	0	0	0		P300 Unique
ANGHIFNVGNPNNEVTVR_1952.9573	7778	13741.5	TRUE	0.00284805		7778	7322	8286	14225	13258	11134	15102	Sign.		Y		0	0	0	0		P300
PNAFIR_717.4042	3529.5	7247.5	TRUE	0.00287846	2969	3205	3854	5149	7510	6985	6367	9109	Sign.		Y		0	0	0	0		P300
ADEISNIIR_1030.5527	4704.5	7346.5	TRUE	0.00288716	3485	4943	4466	5150	7415	7278	5954	7595	Sign.		Y		0	0	0	0		P300
DLVNHPNFDAIIAAGTR_1823.9399	4122	6619.5	TRUE	0.00289379	4361	4136	4108	4082	6981	6258	5334	7590	Sign.		Y		0	0	0	0		Both
DVNAAVGTIK_987.5469	19546.5	25616	TRUE	0.0029017	18556	19992	19101	22821	25374	25858	24849	28490	Sign.		Y		0	0	0	0		P300
TVIINSEGVTR_1188.6583	3313	6966	TRUE	0.00291634	3285	3341	2428	4637	6263	7669	5876	8449	Sign.		Y		0	0	0	0		P300
YWLCAATEHGIK_1448.6991	10081	20921.5	TRUE	0.00302832	9895	9978	10184	11535	28950	18374	18830	23013	Sign.		Y		0	0	0	0		P300
EYADFVFQEYGGK_1552.6955	7970.5	16295.5	TRUE	0.0030306	8984	7129	7475	8466	18265	14206	14326	22070	Sign.		Y		0	0	0	0		P300
LVSQVISSLTASLR_1455.853	1017	1693	TRUE	0.00305541	947	1080	954	1430	1696	1617	1690	1926	Sign.		Y		0	0	0	0		P300
TAGTCEEMIKR_1295.6083	2039	4181	TRUE	0.00305786	1981	1634	2097	2475	4127	4235	2997	4813	Sign.		Y		0	0	0	0		P300
VLIDVPNSR_1012.5786	2672	4029.5	TRUE	0.00306025		2672	2500	3034	3854	4568	3760	4205	Sign.		Y		0	0	0	0		P300 Unique
SLLQSDDLYQYILETSVYPR_2403.2078	14377	20658	TRUE	0.00308947	14359	12604	14395	16635	21404	19912	19102	24217	Sign.		Y		0	0	0	0		P300
TNVIGTLNMLGLAK_1444.8192	2550	5318.5	TRUE	0.00311337	2623	2270	2477	3332	5719	4233	4918	6635	Sign.		Y		0	0	0	0		P300
KVSGPVVVADGMAGAAMYELVR_2220.1515	3537.5	5059.5	TRUE	0.00315028	3440	3389	3635	4282	5484	4730	4706	5389	Sign.		Y		0	0	0	0		P300
GLVPLVGSNNESWCQGLDGLSSR_2445.1827	3804	7518.5	TRUE	0.0031575	4056	3552	3079	4239	10219	6629	6660	8377	Sign.		Y		0	0	0	0		P300
ALEYEDFDKFDR_1547.7013	5641.5	9815	TRUE	0.00318042	5919	5364	5040	7013	9038	8728	10592	12194	Sign.		Y		0	0	0	0		P300
FYNVVVEELPSNVADLL_1920.9953	7569.5	12624	TRUE	0.00321912	7357	7782	5730	9653	13444	11275	11804	14332	Sign.		Y		0	0	0	0		P300
YVSESFETNTLHLVGLLSDGGVHSR_2717.3529	15611	29428	TRUE	0.00323748	16654	15639	12668	15583	35793	25436	23812	33420	Sign.		Y		0	0	0	0		P300
ILAEEFGWDKDLAK_1634.8425	55836	69322.5	TRUE	0.00324105	56839	55331	44325	56341	70839	67192	67806	76714	Sign.		Y		0	0	0	0		Both
AVNIFCEIGR_1178.5987	3673	5067.5	TRUE	0.00334232	3611	3488	4152	3735	5177	4484	4958	5645	Sign.		Y		0	0	0	0		P300
TAVNIDEAVR_1087.5742	3387	4330.5	TRUE	0.00334519	3060	3423	3388	3386	4115	4546	3853	4683	Sign.		Y		0	0	0	0		P300
LAYGGAQEYFGITPDLTTLGK_2215.1281	6592.5	9239	TRUE	0.00336403	5246	6730	6549	6636	9781	8697	7958	10115	Sign.		Y		0	0	0	0		Both
WTQVETFGVRPSER_1691.85	13328.5	25144.5	TRUE	0.00338749	13231	13426	12350	15433	26365	23924	19102	30179	Sign.		Y		0	0	0	0		P300
STGISLYYEMTDESLK_1836.8572	9326	15452	TRUE	0.00341687	10750	9251	8432	9401	16943	12952	13961	17957	Sign.		Y		0	0	0	0		P300
FNVANPTTGCQK_1336.6314	9112.5	19852.5	TRUE	0.00344385	8406	9819	7277	13318	18410	21373	15008	21295	Sign.		Y		0	0	0	0		P300
STVGELACSYAVMILEDEGIAITADK_2798.3475	4043	8614.5	TRUE	0.00345549	4704	5358	2806	3382	9558	8513	6330	8716	Sign.		Y		0	0	0	0		P300
LLDTILVPAAASGDSK_1570.8687	12004.5	21237.5	TRUE	0.00345782	12188	11527	11821	15177	21928	18744	20547	27303	Sign.		Y		0	0	0	0		P300
RQETVEDVPCGNTVAMVGLDQFITK_2807.3703	9691.5	16238.5	TRUE	0.00346164	10968	8322	8415	11094	20512	15251	14548	17226	Sign.		Y		0	0	0	0		P300
AFDLLHEGTCLR_1431.7049	9698	14479.5	TRUE	0.00347757		8559	9698	10519	15265	13796	12591	15163	Sign.		Y		0	0	0	0		P300
EAVTVQQCYIELSK_1667.8309	8263.5	14116	TRUE	0.00349326	9319	7208	6994	11509	14569	13073	13663	15026	Sign.		Y		0	0	0	0		P300
LIDDMVAYALK_1251.6653	9490.5	22689.5	TRUE	0.00349883	10402	7672	9109	9872	29464	17360	18986	26393	Sign.		Y		0	0	0	0		P300
SLNTVWAQHLSEEVRR_1924.9988	11440	17953.5	TRUE	0.00350667	11782		10975	11440	20592	18259	15435	17648	Sign.		Y		0	0	0	0		P300
GFIFGPPIALAIGAK_1471.8672	5888	10291.5	TRUE	0.00354436	6142	5634	4607	8069	9687	9749	10834	12576	Sign.		Y		0	0	0	0		P300
IHFMLSSYAPVISAAK_1734.9247	12430	18615	TRUE	0.00356651	11073	12658	12202	13145	19891	16914	17339	23281	Sign.		Y		0	0	0	0		P300
GHYLNATAGTCEEMIKR_1933.8895	5901.5	14227	TRUE	0.00361831	5757	6046	5330	8426	14941	13598	9409	14856	Sign.		Y		0	0	0	0		P300
SLLADLVNLDISDNSEK_1887.9546	3996	8542.5	TRUE	0.0036301	4056	3936	3903	4922	10438	7116	6929	9969	Sign.		Y		0	0	0	0		P300
LLSSIPEFAAFGK_1379.7569	8002	12049	TRUE	0.00364855	7614	8050	7954	9713	12702	10900	11396	14079	Sign.		Y		0	0	0	0		P300
MPSAVGYQPTLSTEMGTLQER_2296.0948	11832.5	17510.5	TRUE	0.00368703	11400	10398	12265	12774	17710	16373	17311	22519	Sign.		Y		0	0	0	0		P300
FEAIIYVLK_1095.6449	8058	11843.5	TRUE	0.00370097	9358	8809	7297	7307	11122	10825	12565	13599	Sign.		Y		0	0	0	0		P300
IVVELIVPVACEQGMR_1828.966	3827	5434	TRUE	0.00370414		3827	3453	3876	5126	5593	5275	6458	Sign.		Y		0	0	0	0		P300 Unique
YGLNHVTYLIEQNK_1691.8751	15212	27529.5	TRUE	0.00374456	13646	14609	15815	17393	30928	24131	23934	35260	Sign.		Y		0	0	0	0		P300
LDQLQLLIK_1083.6772	7501.5	13471.5	TRUE	0.00376663	7947	7056	6326	8361	13200	9567	13743	14131	Sign.		Y		0	0	0	0		P300
NPSADMLLRPDELNLDLIR_2195.1489	5214	8498.5	TRUE	0.00377323	5653	4419	4775	5792	8532	7230	8465	10602	Sign.		Y		0	0	0	0		P300
NCDPDGPLMLYVSK_1608.7397	12994.5	21623.5	TRUE	0.00385724	14224	11765	11276	15953	23581	19666	18362	23918	Sign.		Y		0	0	0	0		P300
ALPTYTPDSPGDATR_1561.7493	2182	1814	TRUE	0.00389321	2216		2056	2182	1814	1710		1828	Sign.				0	0	0	0		P300
GMLTGPVTILNWSFVR_1806.9571	7783	16464.5	TRUE	0.00389982		7394	7783	10542	19110	14773	14608	18156	Sign.		Y		0	0	0	0		P300
SAQDIALADLAPTHPIR_1788.9603	1647	4214.5	TRUE	0.00399642		1647	1378	2102	4209	4220	3840	5854	Sign.		Y		0	0	0	0		P300
ARFEELNMDLFR_1540.7577	11031.5	22142.5	TRUE	0.00400939	12197	9866	9468	12584	26645	18090	18286	25999	Sign.		Y		0	0	0	0		P300
FFCPIVNLDK_1252.6395	3539	6557.5	TRUE	0.00401021		3539	3251	3718	7258	5857	5788	7934	Sign.		Y		0	0	0	0		P300
HAIVSAIAATAVPALVMAR_1862.0681	17844	26167	TRUE	0.00402345	18838	16850	16632	19947	28357	25090	21711	27244	Sign.		Y		0	0	0	0		P300
GPVLLEDYHLIEK_1525.8261	93390.5	125668	TRUE	0.00404095	96666	90115	86420	107053	127011	110945	124324	130682	Sign.		Y		0	0	0	0		P300
GQLVVIPQGFAYVVQSHGNKFEWISFK_3078.62	4771.5	8502.5	TRUE	0.0040434	3819	5242	5603	4301	9241	6756	7764	9817	Sign.		Y		0	0	0	0		P300
SYHAFLASESVIK_1451.7529	8587	12827.5	TRUE	0.00410208	9045	8587	8182		13708	11592	11947	14595	Sign.		Y		0	0	0	0		P300
NAVVTVPAYFNDSQR_1680.834	13381.5	20211.5	TRUE	0.00410699	13470	12615	13293	15126	21102	19321	16836	23123	Sign.		Y		0	0	0	0		P300
VPVFLDGGVR_1058.5993	9102	15027	TRUE	0.00413198	7858	8301	9903	11122	16202	13782	13852	18879	Sign.		Y		0	0	0	0		P300
TWGGRPENVNAAQTTLLAR_2055.073	13608	23452	TRUE	0.00413581	8747	13397	13819	17740	28461	23201	21287	23703	Sign.		Y		0	0	0	0		P300
IPCVGPHPTNVILLACDAFGVLPPVSK_2871.526	3373.5	8270.5	TRUE	0.00414447	1943	4398	4612	2349	6028	8502	8039	10032	Sign.		Y		0	0	0	0		P300
LLVSLVTSYR_1150.683	5670	10748.5	TRUE	0.00417147	6574	5670	4342		10717	10780	9353	13254	Sign.		Y		0	0	0	0		P300
AAVAAAENGLAPTHPVR_1645.8656	3997	8260.5	TRUE	0.00421179	3902	3997		4934	7043	8170	8351	10282	Sign.		Y		0	0	0	0		Both
TLVSGTGQVFK_1136.631	2627	7372	TRUE	0.00421289		2411	2627	2918		7372	5731	8293	Sign.		Y		0	0	0	0		P300 Unique
EQEAVNFLEK_1206.6001	3265	4673	TRUE	0.00421418	3421		3250	3265	4518	5097	4070	4828	Sign.		Y		0	0	0	0		P300 Unique
GLIGEVICR_1016.5558	22441.5	28688	TRUE	0.00425781	23123	21760	21051	26482	31397	28555	28504	28821	Sign.		Y		0	0	0	0		P300
TLPGPVTDPSK_1111.5994	3430.5	6735	TRUE	0.00425871	3974	2546	2887	4393	7591	6698	5050	6772	Sign.		Y		0	0	0	0		P300
GLNGVPDVIECSYVQSTITELPFFASK_2972.4598	7022	10047	TRUE	0.00432733	7313	7298	6746	5309	11939	9454	9014	10640	Sign.		Y		0	0	0	0		P300
GYLFPEGAAR_1080.5473	6728.5	10222	TRUE	0.00432893	6584	6873	5719	6924	10129	10315	8645	12684	Sign.		Y		0	0	0	0		P300
IVVVDSEMPSR_1231.6351	5107.5	9736.5	TRUE	0.00435048	4804	5812	4457	5411	10077	9396	6626	10218	Sign.		Y		0	0	0	0		P300
YIISVK_722.4447	874	1218.5	TRUE	0.00437054	854	882	866	992	1255	1182	1097	1427	Sign.		Y		0	0	0	0		P300
IIQVVSNR_928.5574	4875.5	6935	TRUE	0.00438295	4678	4549	5073	6047	6647	7861	6600	7223	Sign.		Y		0	0	0	0		P300
EGLPAFPMGNIDQTR_1645.8003	5975	12109.5	TRUE	0.00443322	6723	5227	5155	7500	13176	9517	11043	15241	Sign.		Y		0	0	0	0		P300
LNTLDSYNIVDKK_1504.8006	1554.5	2170	TRUE	0.00444598	1588	1521	1509	1845	2631	2203	2090	2137	Sign.		Y		0	0	0	0		P300
GHYLNATAGTCEEMIKR_1951.9001	23055	45694	TRUE	0.00449037	24901	18002	22459	23651	53280	40052	33021	51336	Sign.		Y		0	0	0	0		P300
IDISGVNTEK_1075.563	5131	8780.5	TRUE	0.00449806	4143	5289	4973	6520	7191	8443	9118	10142	Sign.		Y		0	0	0	0		P300 Unique
FALLLDDLK_1047.6085	8049.5	11471	TRUE	0.00451265	7879	7439	8395	8220	11471		9611	11636	Sign.		Y		0	0	0	0		Both
TTGIVLDSGDGVSHTVPIYEGFSLPHAILR_3151.6422	15603	31637.5	TRUE	0.00452157	16651	13119	14555	18539	36403	24179	26872	37095	Sign.		Y		0	0	0	0		P300
SIERPTYTNLNR_1463.7601	1825	2832	TRUE	0.00452272	1557	1827	1823	2278	2980	2524	2684	3297	Sign.		Y		0	0	0	0		P300
ELVKDDAWLDGEFISTVQQR_2349.1721	15518	10533	TRUE	0.00453511	15102	15428	16065	15608	13662	9326	9555	11511	Sign.				0	0	0	0		P300
LVSQVISSLTASLR_1473.8635	15731	22479.5	TRUE	0.00454536	15999	14157	15463	18273	24694	19606	21260	23699	Sign.		Y		0	0	0	0		P300
DSAAVFAWK_994.4993	13068.5	22407.5	TRUE	0.00456013	13905	12029	12232	16146	27289	19281	20233	24582	Sign.		Y		0	0	0	0		P300
EYPGAFIR_952.4887	14976.5	25231	TRUE	0.00456206	14945	15008	14170	17272	25231	19974		25244	Sign.		Y		0	0	0	0		P300 Unique
TAFEGWGTNEDLIISILAHR_2243.1455	3930	16113.5	TRUE	0.00460845	9225	3930		2378	18542	15034	13213	17193	Sign.		Y		0	0	0	0		P300
LAEEGISAEVINLR_1513.822	5166	8295	TRUE	0.00461565	5084	5248	4402	6882	7619	8231	8359	9861	Sign.		Y		0	0	0	0		P300
IAVLVGTITDDLR_1385.7999	14732.5	25074	TRUE	0.0046199	16058	13357	14981	14484	28755	21393	20825	29282	Sign.		Y		0	0	0	0		P300
LNVRPSI_781.4567	1471.5	2426	TRUE	0.00465892	1412	1531	1321	1837	1986	2557	2295	2735	Sign.		Y		0	0	0	0		P300
GLVDSDTLPLNVSR_1485.7907	6394.5	10457.5	TRUE	0.00468432	6702	6087	5706	7717	11539	9038	9376	12326	Sign.		Y		0	0	0	0		P300
VIMSSPLSTDLR_1318.7035	11591	14204	TRUE	0.00472339	11573	10955	11609	11972	13904	14504	12959	15811	Sign.		Y		0	0	0	0		P300
ATGIVVVPGSGFR_1259.7106	3054	4629	TRUE	0.00476373		3054	2662	3532		4476	4629	4888	Sign.		Y		0	0	0	0		P300 Unique
ARFEELNMDLFR_1523.7311	1109	2197	TRUE	0.0048263	1172	1046	1023	1416		2197	2044	2943	Sign.		Y		0	0	0	0		P300
FYGEVTQQMLK_1343.6664	4643	7929.5	TRUE	0.00486864	4850	4014	4436	5814	8532	6763	7327	9715	Sign.		Y		0	0	0	0		P300
EILHIQGGQCGNQIGAK_1822.9229	14543	21324	TRUE	0.00488045	14559	14527	14245	18107	19038	22152	20496	23865	Sign.		Y		0	0	0	0		P300
SVFASAAIGK_950.5306	6176	9914.5	TRUE	0.00488469		6176	5365	7084	9833	9996	9135	12010	Sign.		Y		0	0	0	0		P300
WFDTNYHYIVPELGPEVK_2207.0808	7008	9781	TRUE	0.00489308	7225	6791	5847	7734	10666	9148	8552	10414	Sign.		Y		0	0	0	0		P300
YKPSLGR_820.4676	3300.5	4469	TRUE	0.00490314	3329	3272	3270	4159	4522	4379	4416	4741	Sign.		Y		0	0	0	0		P300
DIFYITGSSK_1130.5728	3484	6119	TRUE	0.00492459	3656	2291	3389	3579	6119	5076		6946	Sign.		Y		0	0	0	0		P300
NLNAMNQLK_1045.5459	19519	26652	TRUE	0.00493689	19488	19550	16167	22899	25781	27815	24436	27523	Sign.		Y		0	0	0	0		Both
TAFGFDLVR_1025.5415	799	1676.5	TRUE	0.00497086		799	785	821	1848	1505	1442	2155	Sign.		Y		0	0	0	0		P300
DDENVNSQPFMR_1451.622	4570.5	9116.5	TRUE	0.00497803	4590	3178	4551	5195	10441	8263	6384	9970	Sign.		Y		0	0	0	0		Both
GMLTGPVTILNWSFVR_1790.9622	26845.5	52097.5	TRUE	0.00497869	28437	25254	22316	30456	71165	45912	44063	58283	Sign.		Y		0	0	0	0		P300
IVCENTLDAR_1190.5834	11890.5	20747	TRUE	0.00499093	11069	12712	10534	17216	20134	21360	19268	25092	Sign.		Y		0	0	0	0		P300
VLENLGADPSNIR_1397.7383	2619	5480.5	TRUE	0.00500362	3041	2315	2227	2923	7194	4748	4328	6213	Sign.		Y		0	0	0	0		P300
AYLEFFCSK_1164.5394	4271	8015	TRUE	0.00501916	4466	3690	4076	5211	8721	6509	7309	10285	Sign.		Y		0	0	0	0		P300
LILGADSPAIR_1125.6626	4393	9418.5	TRUE	0.00502783	4557	4048	4229	6407	10915	7157	8456	10381	Sign.		Y		0	0	0	0		P300
HMDGSGVNTYMLINK_1679.788	9844	14695	TRUE	0.00504803	7595	8903	10785	12010	17107	13840	14229	15161	Sign.		Y		0	0	0	0		P300
IELELLQK_985.5928	5424	7713.5	TRUE	0.0050642	5642	5145	5206	6617	6844	8204	7435	7992	Sign.		Y		0	0	0	0		P300
TGMSFR_698.329	2451	4579.5	TRUE	0.00507278	2244	2133	3113	2658	4578	4581	3362	5142	Sign.		Y		0	0	0	0		P300
LSTPSFGDLNHLISATMSGVTCSLR_2664.312	6408.5	14257.5	TRUE	0.00513875	6628	6189	6052	8446	17538	12263	10672	16252	Sign.		Y		0	0	0	0		P300
LDGQPELFIHIIPDK_1734.9425	5450	9002	TRUE	0.00514262	5450	5011		5862	9156		7562	9002	Sign.		Y		0	0	0	0		P300
INPLVPVDLVIDHSVQVDVAR_2298.2816	37939	55373	TRUE	0.00518182	38089	35037	38277	37789	64572	49929	47098	60817	Sign.		Y		0	0	0	0		Both
VPTPNVSVVDLVVQVSK_1780.0215	9458.5	14597.5	TRUE	0.00522301	10302	6304	9005	9912	14896	12104	14299	16775	Sign.		Y		0	0	0	0		P300
TFAEEVNAAFR_1254.6113	3965.5	5555.5	TRUE	0.00526334	3731	3673	4200	4963	5703	5408	5406	6313	Sign.		Y		0	0	0	0		P300
SGKIELPLWTDIVK_1598.9152	6690.5	4522	TRUE	0.00530032	5874	6864	6517	7801	4588	3748		4522	Sign.				0	0	0	0		P300
VSGEVPWFGIEQEYTLLQQNVK_2564.3031	12550.5	18855.5	TRUE	0.00531405	11996	11992	13242	13105	23884	17346	16894	20365	Sign.		Y		0	0	0	0		P300
GIETVTTYDPK_1223.6154	2639	4789	TRUE	0.00531623		2401	2639	2968	4789	4604		5918	Sign.		Y		0	0	0	0		P300
IALIGLGQSVSSPVAFHSLGEAVATVSK_2738.5087	11693.5	16654	TRUE	0.00534509	10799	11227	12160	12394	14241	16106	17202	19790	Sign.		Y		0	0	0	0		Both
TGISLIYDTTDFK_1473.7472	5811.5	9912	TRUE	0.00537555	6035	5581	5588	8046	10421	8659	9403	11651	Sign.		Y		0	0	0	0		P300
FETLSYLPDLSDVELAK_1939.9899	6856	12715.5	TRUE	0.0053781	7466	5510	6246	10203	13640	11128	11791	13922	Sign.		Y		0	0	0	0		P300
EQLTQLVEFAK_1305.7049	2193	3490	TRUE	0.00539076	2193		1864	2418	3490		3073	3566	Sign.		Y		0	0	0	0		P300 Unique
DVIFVTTR_950.5306	2067	3560	TRUE	0.005398	2619		1897	2067	3843	3277	3245	4047	Sign.		Y		0	0	0	0		P300 Unique
FLFCAEAIYK_1261.6286	72920.5	97211.5	TRUE	0.00542551	70024	75817	66867	79219	98228	84715	96195	108719	Sign.		Y		0	0	0	0		P300
GGLDFTKDDENVNSQPFMR_2170.971	51276	72083.5	TRUE	0.00548021	55366	44960	47186	59065	79898	65301	67258	76909	Sign.		Y		0	0	0	0		Both
VNQAYVIGTSTK_1280.6845	26722.5	33945	TRUE	0.00549934	27349	26322	21929	27123	34925	32965	32448	40608	Sign.		Y		0	0	0	0		P300
VGLTGLTVAEYFR_1425.7736	43311.5	61836.5	TRUE	0.00553961	45383	37566	41240	45471	68589	55084	54402	70263	Sign.		Y		0	0	0	0		P300
LTGMSFR_811.4131	14408.5	22488.5	TRUE	0.00554646	15433	11713	14689	14128	22701	22276	16740	23321	Sign.		Y		0	0	0	0		P300
VTTTIGYGSPNK_1237.6423	12045.5	20115	TRUE	0.00555841	13021	11070	11023	14453	21339	18891	16327	23948	Sign.		Y		0	0	0	0		P300
IGRIEDVTPIPTDSTR_1769.9392	2754.5	1740	TRUE	0.00559159	2406	2945	2564	3277	1740		1422	1760	Sign.				0	0	0	0		P300 Unique
EVTIVNTGTVLQVGDGIAR_1942.0604	5294.5	9244.5	TRUE	0.0055961	5332	5146	5257	5913	9871	6824	8618	10621	Sign.		Y		0	0	0	0		P300
HVLVILTDMSSYADALR_1903.9946	4992	6712.5	TRUE	0.00560997	5034	5060	4950	4373	7081	6344	6205	8295	Sign.		Y		0	0	0	0		P300
TDPLQAEPGTIR_1297.6747	5864	9883.5	TRUE	0.00576421	6116	5612	5288	7253	10842	8925	7986	11146	Sign.		Y		0	0	0	0		P300
LVSVEDIVR_1029.5939	5953.5	11076.5	TRUE	0.0058289	6158	5428	5749	7970	11515	8130	10638	11676	Sign.		Y		0	0	0	0		P300 Unique
ELDEPLNLK_1070.5728	3894	5802	TRUE	0.00583416	3910	3878	3076	5142	6618	5822	5782	5730	Sign.		Y		0	0	0	0		P300
LNTVFCTDTSR_1313.6155	10590	15011	TRUE	0.00584494	10425	10718	10462	12740	15683	14339	13439	17078	Sign.		Y		0	0	0	0		Both
TLDKELSNDFER_1466.7122	9068.5	13845.5	TRUE	0.00585708	8974	9163	8874	11300	14720	12971	11945	15657	Sign.		Y		0	0	0	0		P300
LELAQYR_892.4887	5312	10304.5	TRUE	0.00589765	5728		4113	5312	9835	10774	7580	11271	Sign.		Y		0	0	0	0		P300 Unique
LNASYYQIVSPSTVVGAEISHNFTTK_2826.4308	6402.5	9301.5	TRUE	0.00589961	6072	6644	6161	7167	10175	8428	8092	10620	Sign.		Y		0	0	0	0		P300
SYSDLLIR_966.5255	8740	17165.5	TRUE	0.00592301	9090	8390	6983	11398	17218	11727	17171	17160	Sign.		Y		0	0	0	0		P300
NAVVTVPAYFNDSQR_1681.818	4832.5	8393	TRUE	0.00597252	3954	4663	5002	7182	8675	7854	8111	9824	Sign.		Y		0	0	0	0		P300
AGSGVATLGLPDSPGVPK_1622.8748	4577.5	7514	TRUE	0.00603704	4555	4600	4458	6274	6990	6783	8038	8861	Sign.		Y		0	0	0	0		P300
VVDLIVHMSKA_1211.6817	16857	23595	TRUE	0.00607666	18741	14319	14973	19278	24636	21206	22554	25545	Sign.		Y		0	0	0	0		P300
YAIFDFDFVSSEGVPR_1848.8803	6139.5	9997	TRUE	0.00610543	7467	5715	6194	6085	11881	8821	8616	11173	Sign.		Y		0	0	0	0		P300
FDGALNVDVTEFQTNLVPYPR_2395.1929	8015.5	12438	TRUE	0.0061437	8763	6405	7895	8136	14688	10587	10964	13912	Sign.		Y		0	0	0	0		Both
VENIVVIGHSACGGIK_1652.8789	12200	18944	TRUE	0.00615118	9259	11130	13270	14662	19122	18766	16557	22746	Sign.		Y		0	0	0	0		P300
VLLEMFTANK_1165.6286	4699	6767	TRUE	0.00620398		4115	4765	4699	6127	6767		7416	Sign.		Y		0	0	0	0		P300 Unique
SWLAFAAQK_1021.5465	14339.5	24883.5	TRUE	0.00621556	15297	11493	13382	18197	32190	22221	22327	27440	Sign.		Y		0	0	0	0		P300
IITHPNFNGNTLDNDIMLIK_2284.1642	9300	18831.5	TRUE	0.00627013		8892	9300	12765	23397	17389	17015	20274	Sign.		Y		0	0	0	0		P300
YEGVILNK_935.5197	17700	30684	TRUE	0.00631181	15706	19694	15179	23447	30845	30765	23975	30603	Sign.		Y		0	0	0	0		P300
GTVEIITPVELIK_1411.8407	27484.5	39221	TRUE	0.00639833	27894	25316	27075	33826	40441	36009	38001	45882	Sign.		Y		0	0	0	0		Both
GVLLYGPPGTGK_1158.6517	15675.5	24554	TRUE	0.00643727	16092	14686	15259	19427	27732	20941	22290	26818	Sign.		Y		0	0	0	0		P300
NMITGTSQADCAVLIIDSTTGGFEAGISK_2957.4231	3139.5	4520	TRUE	0.00643745	2990	3289	3803	2746	4750	4290	4175	5350	Sign.		Y		0	0	0	0		P300
ESTLHLVLR_1067.6208	10587	15941	TRUE	0.00645512	13796	8404	10684	10490	14732	17742	16351	15531	Sign.		Y		0	0	0	0		P300
LAANAFLAQR_1074.6055	12100	19426	TRUE	0.00646274	13430	10495	11297	12903	20953	19232	14368	19620	Sign.		Y		0	0	0	0		P300
DTYPDDLLAPVLR_1487.774	1524	3382	TRUE	0.00646305		1402	1524	1918	3905	2861		3382	Sign.		Y		0	0	0	0		P300
EGSTNPTFLYFAHGLK_1781.8857	25019	42812	TRUE	0.00649048	24042	24055	25983	32621	46041	34329	39583	48335	Sign.		Y		0	0	0	0		Both
TVFASATER_981.5	3439.5	5077	TRUE	0.00649865	3095	3464	3415	4141	5077	5110		4516	Sign.		Y		0	0	0	0		P300
RLDSIGLENTEANR_1587.8085	6335.5	8956	TRUE	0.00654177	4754	6422	6249	6748	8952	8960	7284	9291	Sign.		Y		0	0	0	0		P300
KTDTVSLCGPVIDEIVVSHVA_2239.1639	3248	4666	TRUE	0.00658732	3296	3200	2956	3760	4666	4197		5166	Sign.		Y		0	0	0	0		P300 Unique
IHLINLSDKPQWFLDISPQGK_2449.3238	9358.5	14994	TRUE	0.00660882	9041	10267	8659	9676	17148	13414	11864	16574	Sign.		Y		0	0	0	0		P300
SLLSDLVNLNLTDATGK_1815.9699	3325.5	7070	TRUE	0.00668772	3364	3287	2276	3753	7713	6427	4737	8756	Sign.		Y		0	0	0	0		P300
LSSPATLNSR_1046.5476	6557	11721	TRUE	0.00669014	6436	6251	6678	8684	10755	12687	9053	12956	Sign.		Y		0	0	0	0		P300
PSLR_472.2878	1039.5	1973.5	TRUE	0.00671945	1059	1020	847	1495	1902	1499	2045	2078	Sign.		Y		0	0	0	0		P300
AHTDMVTAIATPIDNADIIVSASR_2482.2606	5414.5	8229.5	TRUE	0.00671951	4791	5829	5695	5134	9024	7435	6685	9357	Sign.		Y		0	0	0	0		P300
VQLLEIAQVPDEHVNEFK_2108.1022	13390	20802	TRUE	0.00672102	12818	13962	11915	16045	21865	19739	18327	26219	Sign.		Y		0	0	0	0		P300
SIPSIVELDSLK_1300.7359	6855	12327	TRUE	0.00674012	6855	5425		7583	14219	10464	10793	13861	Sign.		Y		0	0	0	0		P300
TGQPAILQTNVFTGGK_1631.8751	5181	10353.5	TRUE	0.00675035	5691	4615	4671	5840	11791	8916	7587	12740	Sign.		Y		0	0	0	0		P300
LTTPSFGDLNHLISATMSGVTCCLR_2751.3263	20614	41925	TRUE	0.00679621	20060	21168	18720	21719	50579	34313	30715	49537	Sign.		Y		0	0	0	0		P300
LTLEDPVTVEYITR_1648.8792	3973.5	6269.5	TRUE	0.00680841	4143	3804	2810	5107	7316	5913	5698	6626	Sign.		Y		0	0	0	0		P300
AGIIVLAEGR_998.5993	32186	50845.5	TRUE	0.00693645	30053	30610	33762	42002	58407	45823	45741	55868	Sign.		Y		0	0	0	0		P300
DDLKK_618.3457	1645	2489	TRUE	0.00695265	1030	1645	1778		2348	2477	2501	2936	Sign.		Y		0	0	0	0		Both
EYQIIDMLIGPTLKDEVMK_2236.1604	12248.5	17654.5	TRUE	0.00697862	14515	11223	11130	13274	20857	16196	16398	18911	Sign.		Y		0	0	0	0		P300
IDIPYAASEDELR_1491.7326	3724	5229	TRUE	0.00701741	3016	3724		4311	5283	4949	5175	5669	Sign.		Y		0	0	0	0		P300
LGPNYLQL_899.4985	1131.5	1737	TRUE	0.00707679	1073	1190	1283	1068	1452	1917	1557	2009	Sign.		Y		0	0	0	0		P300
VLDVYEAR_964.5098	13943	21547	TRUE	0.00707728	14601	13174	13285	16875	23082	20558	17185	22536	Sign.		Y		0	0	0	0		Both
YGVELDGDGLGVR_1349.6696	17798.5	29281.5	TRUE	0.0070927	19542	13782	16899	18698	35051	23278	26209	32354	Sign.		Y		0	0	0	0		P300
VLDALFPSVLGGTCAIPGAFGCGK_2407.2149	8234	13175	TRUE	0.00711149	7527	8171	8297	10831	10882	13292	13058	14637	Sign.		Y		0	0	0	0		P300
VQATLLALAGLK_1197.7565	3443	5348	TRUE	0.00712937	3784	2989	3759	3127	5348	4383		5434	Sign.		Y		0	0	0	0		P300
RVEPYVTYGYPNLK_1698.885	4386.5	7644	TRUE	0.00723109	3367	3627	5146	5184	8312	6976	6098	9076	Sign.		Y		0	0	0	0		P300
VSEQFTAMFR_1215.5827	11757.5	18636.5	TRUE	0.00723334	11177	12191	11324	15473	22149	16731	17137	20136	Sign.		Y		0	0	0	0		P300
DTDSEEELKEAFR_1568.7075	12296.5	19984.5	TRUE	0.00724578	12572	12021	10545	15686	25901	18480	18231	21489	Sign.		Y		0	0	0	0		P300
WNYDGSSTGQAPGQDSEVILYPQAIFK_2971.4108	3644.5	5162.5	TRUE	0.0072599	3741	3404	3548	4046	6102	4759	4524	5566	Sign.		Y		0	0	0	0		P300
LAVNLIPFPR_1139.6935	25442	37379	TRUE	0.00726273	25668	25712	25216	24661	43218	30543	33891	40867	Sign.		Y		0	0	0	0		P300
GVLQGNAMVLPK_1227.6766	11045	14570.5	TRUE	0.00726966	11592	9375	10995	11095	14665	14957	12060	14476	Sign.		Y		0	0	0	0		P300
FQGSVAAAVVR_1104.616	17785	27575	TRUE	0.0073941	17019	16787	18551	20482	27753	27368	27397	39392	Sign.		Y		0	0	0	0		Both
GYIPLSTYLR_1182.6517	5700	9756	TRUE	0.00740458	5421	4849	6547	5979	10380	8101	9132	13033	Sign.		Y		0	0	0	0		P300
IPSTDEIADR_1116.5531	6378	10363.5	TRUE	0.00740652	4959	6975	5781	7724	8140	10524	10203	11570	Sign.		Y		0	0	0	0		P300
GVTAFGFDLVR_1181.6313	49784	80029.5	TRUE	0.00742839	59598	45652	50370	49198	108333	72865	75426	84633	Sign.		Y		0	0	0	0		P300
EVADADSLIASLGK_1388.7268	5741	9271.5	TRUE	0.00744269	6203	5279	4808	6471	10556	7547	8084	10459	Sign.		Y		0	0	0	0		P300
EVNALAK_744.425	2116	3518	TRUE	0.00747022	1119	2116		2134	3445	3591	2880	3974	Sign.		Y		0	0	0	0		P300
ACISSRPGQCGR_1348.6209	1074	785	TRUE	0.00747034	1013		1074	1228		796	762	785	Sign.				0	0	0	0		P300
IHFMLSSYAPVISAEK_1792.9302	21868	30190	TRUE	0.00751326	22644	19189	21696	22040	35001	26960	26584	33420	Sign.		Y		0	0	0	0		Both
LVAEVLLDEVAEK_1427.7992	4250.5	5626.5	TRUE	0.00756131	4425	4123	3527	4378	6060	5290	4814	5963	Sign.		Y		0	0	0	0		P300
SEHAFYLDWAVHSFR_1864.8765	6069	16903	TRUE	0.00764146	7713	5643	5728	6410	27915	14513	14375	19293	Sign.		Y		0	0	0	0		P300
FLKPSVAGFLMQK_1465.8236	21184.5	30966.5	TRUE	0.00764969	21596	20773	17974	23953	32327	24617	29615	32318	Sign.		Y		0	0	0	0		P300
SNLVGMGIIPLCFK_1548.8277	16126.5	28197.5	TRUE	0.00772516	17473	14780	12347	21093	31943	23748	24452	32118	Sign.		Y		0	0	0	0		P300
EDISPCIFGSIEK_1494.7145	3181	6037	TRUE	0.00774801	3325	2522	3037	3692	6690	5384	5019	8527	Sign.		Y		0	0	0	0		P300
FVESLGVEK_1007.5408	6899.5	9595.5	TRUE	0.00775326	6934	6523	6865	8535	8941	10072	9119	11001	Sign.		Y		0	0	0	0		P300
DLALIIHGSK_1066.6255	5951.5	9107.5	TRUE	0.007766	4991	5431	6472	6820	12036	8252	8789	9426	Sign.		Y		0	0	0	0		P300
VSDAVVLIDR_1086.6154	2487.5	3763	TRUE	0.00783288	2540	2435	2404	2956	4394	3255	3377	4149	Sign.		Y		0	0	0	0		P300
EAITTITGK_933.5251	5046	7756	TRUE	0.00784788	5349	5632	4046	4743	7756	6443		7789	Sign.		Y		0	0	0	0		P300
LGSDSNKINPLVPVDLVIDHSVQVDVAR_2999.616	11550	8144.5	TRUE	0.00785024	11346	11706	11394	14952	8531	7726	7758	9787	Sign.				0	0	0	0		P300
YLTASAIFR_1041.5728	3588.5	5369.5	TRUE	0.00788683	3542	3518	3635	4406	5643	4903	5096	6753	Sign.		Y		0	0	0	0		P300
IFLEDGHHIGISQSYAK_1914.9708	15853	21584.5	TRUE	0.00791124		15138	15853	17229	23903	19999	19963	23170	Sign.		Y		0	0	0	0		P300
AIASNIDANFLK_1276.6896	2807	5010	TRUE	0.00793785		2785	2807	3160	5350	3998	4670	5796	Sign.		Y		0	0	0	0		P300
DEMIDIIGVTK_1233.6395	6968	13157	TRUE	0.00793809	7974	5962	5636	9097	13647	9280	12811	13503	Sign.		Y		0	0	0	0		P300
IAGADVPMPYAANLER_1687.8472	5797	7809.5	TRUE	0.00798738	6548	4867	5046	6755	7631	7988	7488	8269	Sign.		Y		0	0	0	0		P300
GDKLPLGAPSLMMSPQDVNMGK_2286.1291	6710	9494.5	TRUE	0.00798942	7001	6419	6042	8237	10500	8639	8837	10152	Sign.		Y		0	0	0	0		P300
ILMVGLDAAGK_1087.618	2427	4898	TRUE	0.00799179	2026		2427	2485	4150	4898		5975	Sign.		Y		0	0	0	0		P300 Unique
AVALVLPNLK_1037.6717	6560	11305	TRUE	0.00800026	6504	6616	6153	9051	10719	9028	11891	12532	Sign.		Y		0	0	0	0		P300
MPNIYNALVVK_1261.6973	3861	5213	TRUE	0.00800465	3835	3861		4116	5213		5169	6104	Sign.		Y		0	0	0	0		P300 Unique
EFANQGVQPGELAVISK_1786.9334	5942.5	8882.5	TRUE	0.00803874	5707	5305	6178	7665	8444	7775	9517	9321	Sign.		Y		0	0	0	0		P300
YLFAGVVDGR_1096.5786	54258.5	74756	TRUE	0.00804437	56840	47415	51677	66065	87162	70459	72603	76909	Sign.		Y		0	0	0	0		P300
KLAPTIGIAVDHR_1390.8165	15443.5	20251	TRUE	0.00806363	17881	15415	13777	15472	19755	20747	17966	20852	Sign.		Y		0	0	0	0		P300
VVVTEVLGGGR_1085.6313	10884.5	13282.5	TRUE	0.0080828	10645	8519	11124	11538	12698	13515	13050	14280	Sign.		Y		0	0	0	0		P300
TLTAEAESFLK_1209.6361	14490	19445	TRUE	0.00812197	14920	14060	11745	15549	19992	16301	18898	20425	Sign.		Y		0	0	0	0		P300
ITYLEVEYEKDGEAK_1786.8745	3968	6068	TRUE	0.00813403	3764		3968	4534	6603	5452	5533	6915	Sign.		Y		0	0	0	0		P300 Unique
IMVDHMR_901.4383	4740.5	8254	TRUE	0.00814547	4438	5043	3780	5374	11365	7669		8254	Sign.		Y		0	0	0	0		P300 Unique
STLTDSLVAAAGIIAQEVAGDVR_2257.2034	28981.5	53033	TRUE	0.00819682	33442	24521	18203	33558	61518	41720	44988	61078	Sign.		Y		0	0	0	0		P300
YLFEDGSR_986.4578	3453.5	5086.5	TRUE	0.00820059	3509	2941	3398	3632	5431	4742	4207	6204	Sign.		Y		0	0	0	0		P300
TNENAMISTLAGR_1377.6791	28028	47232	TRUE	0.00822861	24542	27732	28324	32026	56094	42498	36111	51966	Sign.		Y		0	0	0	0		P300
EGALGNIPIIAFCDTDSPMR_2177.0366	7545	11382	TRUE	0.00831354	7841	6174	7249	8449	12171	10216	10593	14938	Sign.		Y		0	0	0	0		P300
VGEGPVAQCISGFIALDVAPPR_2253.1697	4627	6805	TRUE	0.0083763	4942	3268	4312	5034	7163	6447	6389	9065	Sign.		Y		0	0	0	0		P300
GMSFR_597.2813	4646.5	7917.5	TRUE	0.00840419	4253	3976	5040	5309	8094	7741	6063	9973	Sign.		Y		0	0	0	0		P300
RLSLTDIVIDINRVPK_1852.1015	6062	10668.5	TRUE	0.0084116	8691	5846	5408	6278	12418	9417	9341	11920	Sign.		Y		0	0	0	0		P300
FVYAHFPINASIGGDGK_1792.9017	12051	19118.5	TRUE	0.00842509	12280	8561	11822	12540	22109	17102	14825	21135	Sign.		Y		0	0	0	0		P300
VGCLSVLCEDPK_1376.6549	6785	8088	TRUE	0.00845336	5982	6756	6814	6960	8254	7922	7788	9523	Sign.		Y		0	0	0	0		P300
SIFCIIEK_1009.5387	12406	16214	TRUE	0.00848049	13777	11588	11995	12817	16407	16021	14042	17814	Sign.		Y		0	0	0	0		P300
TSPFGGGRPGR_1088.5596	2249.5	3020.5	TRUE	0.00850099	2296	2590	2148	2203	2922	3119	2844	3704	Sign.		Y		0	0	0	0		P300
LDEMIVFR_1022.5339	2136	2998	TRUE	0.00852247	2140	2136	1904			2995	2998	3683	Sign.		Y		0	0	0	0		P300 Unique
KTPVVVGNCTGFAVNR_1718.9007	8402	12801.5	TRUE	0.00856954	6397	8778	8026	9175	14961	12063	10169	13540	Sign.		Y		0	0	0	0		P300
MVNHFVQEFK_1278.63	23655	32947.5	TRUE	0.00857894	23687	23623	19769	26399	38210	29373	29833	36062	Sign.		Y		0	0	0	0		P300
SLQSVGQIIGEVLRPLDNER_2223.2092	4604.5	7316.5	TRUE	0.0085891	6004	4363	3218	4846	9354	7633	6887	7000	Sign.		Y		0	0	0	0		P300
VVITIDNQTFK_1277.71	2187	3837	TRUE	0.00862897	2326		2187	2157		3837	3052	3967	Sign.		Y		0	0	0	0		P300
DGVVLLWDLAEGK_1414.7577	1248	3673.5	TRUE	0.00864197		1247	1248	1385	4514	2995	2653	4352	Sign.		Y		0	0	0	0		P300
FTAFMGYK_964.4597	16413.5	21785	TRUE	0.00868533	15289	16952	15875	18197	24128	20622	18939	22948	Sign.		Y		0	0	0	0		P300
YYCTVIDAPGHRDFIK_1954.948	14367	25326	TRUE	0.00869366	17630	14367	13300		31299	24097	21990	26555	Sign.		Y		0	0	0	0		P300
LAEQAERYEEMVEFMEK_2131.9675	10346	15580	TRUE	0.00872425	10586	9666	10106	12130	17320	13656	13840	18727	Sign.		Y		0	0	0	0		Both
DYLIR_679.3774	2768.5	4398.5	TRUE	0.00872997	2302	2539	2998	3162	4400	4397	3419	5239	Sign.		Y		0	0	0	0		P300
SAIVQVDAAPFKQWYLSHYGVELGR_2834.4624	6134	3684	TRUE	0.00875676		6890	6134	5226	3917		3340	3684	Sign.				0	0	0	0		P300 Unique
VVEVNALAK_942.5619	25722	42169	TRUE	0.00877093	21450	25722		31915	49614	41778	37268	42560	Sign.		Y		0	0	0	0		P300
EAVNVSLANLLTYPFVR_1906.0433	14098	28637	TRUE	0.00878636	14242	13954	12487	17172	32195	26505	18320	30769	Sign.		Y		0	0	0	0		P300
FDVGNVVMVTGGR_1350.6834	16960	26397	TRUE	0.00880216	17437	14563	16483	20751	26438	26356	22393	33015	Sign.		Y		0	0	0	0		P300
FHQYQVVGR_1133.5851	5244	9930.5	TRUE	0.00882529		4818	5244	6714	9801	10401	7468	10060	Sign.		Y		0	0	0	0		P300
SDETVAMIEAYLR_1497.7254	4984.5	8254.5	TRUE	0.00884152	5852	3526	4117	6292	9969	8368	8141	7036	Sign.		Y		0	0	0	0		P300
NVRPSI_685.3991	1683	2574.5	TRUE	0.00884927	1458	1686	1680	2222	2219	2473	2676	2758	Sign.		Y		0	0	0	0		P300
TYCAEIAHNVSTK_1493.7053	14500	23502	TRUE	0.00887023	14500	14485		17490	23502	20318		23513	Sign.		Y		0	0	0	0		P300
IFEGEALLR_1047.5833	11761.5	17078.5	TRUE	0.00888464	10817	12642	10881	14609	15263	16455	17702	19912	Sign.		Y		0	0	0	0		P300
IKDEDIVTLVDQFPGQSIDFFGALR_2823.4563	6706	11159	TRUE	0.00893887	8619	6706		5201	12607	10872	9958	11446	Sign.		Y		0	0	0	0		P300
TNKPQFQEIIASTK_1604.8642	11162.5	17655	TRUE	0.00895651	10647	11678	10454	14286	21425	14894	17203	18107	Sign.		Y		0	0	0	0		P300
LAANAFLAQR_1075.5895	1496	2501	TRUE	0.00898522	1541		1453	1496	2887		2151	2501	Sign.		Y		0	0	0	0		P300 Unique
GHYLNATAGTCEEMIKR_1950.9161	55088	84024	TRUE	0.00898526	63065	49437	46500	60739	88735	79313	70232	102037	Sign.		Y		0	0	0	0		P300
AVGNVNNIIGPALIGK_1549.9061	5207.5	12049	TRUE	0.00898605	5854	4521	4561	6713	12049		8069	12180	Sign.		Y		0	0	0	0		P300
LSQPGTYEYLDK_1413.6896	4707	7614	TRUE	0.00901857	4219	4707		5699	7975	7253	6451	8541	Sign.		Y		0	0	0	0		P300 Unique
TVLIMELINNIAK_1471.8553	5203.5	8649	TRUE	0.0091047	5173	5224	5183	5661	12306	7723	7942	9356	Sign.		Y		0	0	0	0		P300
NLTGIYNFTNPGVVSHNEILEMYR_2781.3665	2875	4436	TRUE	0.00911681	3092	2875	2795		4436		4115	5275	Sign.		Y		0	0	0	0		P300
FNTLETTLTR_1195.6317	55872.5	70372	TRUE	0.00918104	59872	48207	51873	61527	79952	66839	67901	72843	Sign.		Y		0	0	0	0		P300
VVVDGNVITSR_1158.6477	7886.5	11473	TRUE	0.00929244	6849	7233	8540	9145	10028	13065	10326	12620	Sign.		Y		0	0	0	0		Both
LLDSHLIPSATASESK_1668.8803	4448	7500.5	TRUE	0.00933693		3836	4448	4570	6954	6116	8047	9133	Sign.		Y		0	0	0	0		P300
FAAGTEAVAK_964.5098	5628	4468	TRUE	0.00941407	4957	5725	5609	5647	4528	4468	3703		Sign.				0	0	0	0		P300 Unique
IPVFLDGGVR_1072.615	5041	7751	TRUE	0.00945898		3654	5041	5995	7588	7914	7431	9401	Sign.		Y		0	0	0	0		P300
FLDMFGDVVMGIPHAK_1776.8812	6299	9901.5	TRUE	0.00946732		5418	6299	8022	10331	9218	9472	11371	Sign.		Y		0	0	0	0		Both
LLICGGSAYPR_1206.63	13273.5	17657.5	TRUE	0.00952356	12261	14132	12415	15656	18758	16250	16557	18920	Sign.		Y		0	0	0	0		P300
LISQIISSLTTSLR_1531.9054	3704	5878	TRUE	0.00955497	4442	3313		3704	6370	4900	5617	6139	Sign.		Y		0	0	0	0		P300
LHLGK_567.3613	4299.5	6348	TRUE	0.00960277	3661	4852	4250	4349	5697		6348	7656	Sign.		Y		0	0	0	0		P300
FTDSSVQSDIK_1226.5899	10136	14850.5	TRUE	0.0096188	9989	9728	10283	13177	15394	14307	13157	16581	Sign.		Y		0	0	0	0		P300
TNVAGTLTLADICR_1504.7788	5268	7009	TRUE	0.00975262	5538	4531	4998	6110	7229	6503	6789	8217	Sign.		Y		0	0	0	0		P300
ICDGILNVLEAHLIPSASPAESK_2434.2647	31097	42520	TRUE	0.00977251	33809	28385	25814	33838	45655	39209	39385	52032	Sign.		Y		0	0	0	0		P300
ESAIAQVIR_986.5629	5972	11244.5	TRUE	0.00979026	6142	5802	5073	7088	11802	10687	7375	12727	Sign.		Y		0	0	0	0		P300
FHEETGVTFASLYPGCIASTGLFR_2660.2814	16017	20421.5	TRUE	0.00980861	16978	15392	15780	16254	20869	19974	17933	23473	Sign.		Y		0	0	0	0		P300
YLSSVLFDELRK_1469.7999	6221.5	10407.5	TRUE	0.00983485	5944	6499	5569	8539	9749	8451	11066	11484	Sign.		Y		0	0	0	0		P300 Unique
GNASVPAMEMTK_1235.5759	32246.5	50271.5	TRUE	0.00986546	34274	26693	30219	34357	58426	44809	39240	55734	Sign.		Y		0	0	0	0		Both
ARYDEIIK_1007.552	19729	31588	TRUE	0.00990611	25656	18660	17269	20798	33592	30767	24980	32409	Sign.		Y		0	0	0	0		P300
LPANLVQAQR_1109.6426	4476	9210.5	TRUE	0.00998015	4277	4675	3339	7378	9755	8666	7244	10309	Sign.		Y		0	0	0	0		P300
FNVEYIAGGATQNSIK_1711.865	4628	7655	TRUE	0.00998411	4119	4391	4865	6707	6969	6932	8341	8345	Sign.		Y		0	0	0	0		P300
DASFYGGHGIVGAQIPLGCGLAFAQK_2634.3134	5897	7902	TRUE	0.0101253	6059	5735	5663	6069	9713	7300	7098	8504	Sign.		Y		0	0	0	0		P300
APTNDRFDDLFFYGIDSA_2063.9345	10672	15702.5	TRUE	0.0101489	11528	8779	9816	12790	17173	14232	13758	17832	Sign.		Y		0	0	0	0		P300
EIKDILVR_985.6041	2574	4449	TRUE	0.0101746	2601	2574	2360		4672	4449	3493		Sign.		Y		0	0	0	0		P300 Unique
ARYDE_635.2784	1516	2910.5	TRUE	0.0101845	1172	1539	1493	2185	2148	3144	2677	3194	Sign.		Y		0	0	0	0		P300
IAILNANYMAK_1221.666	2739	4821	TRUE	0.0102447		2453	2739	2872		4821	4268	5943	Sign.		Y		0	0	0	0		P300
GLEGHVMEQLK_1240.6354	17518	23741	TRUE	0.0102865	17715	16222	17321	19701	28363	23297	20754	24185	Sign.		Y		0	0	0	0		Both
GFTLEELK_936.5037	6920	11268.5	TRUE	0.0103033		6582	6920	8161	10475	12062	9402	12784	Sign.		Y		0	0	0	0		P300
ISQALSK_746.4407	890	1277	TRUE	0.0103348		890	882	956	1295	1285	1030	1269	Sign.		Y		0	0	0	0		P300 Unique
RAEGGFLGADVILQQLK_1815.0123	7495.5	10158.5	TRUE	0.0103728	8224	7443	6735	7548	11907	9848	8651	10469	Sign.		Y		0	0	0	0		P300
DHQFILGATNPSLR_1568.818	36753.5	56242	TRUE	0.0104407	40475	33032	31384	43150	69305	46589	55509	56975	Sign.		Y		0	0	0	0		P300
LAATCATAVESR_1249.6205	5111	7535	TRUE	0.0104956	5053	5169	4445	5711	9322	7398	7672	6188	Sign.		Y		0	0	0	0		P300
TGPIGK_572.3402	1191.5	1849.5	TRUE	0.0104968	1099	1247	1136	1588	1787	1912	1632	2240	Sign.		Y		0	0	0	0		P300
KLFGVTTLDVVR_1347.7995	12472	18072.5	TRUE	0.0105238	12691	11895	12253	14755	18870	15600	17275	22045	Sign.		Y		0	0	0	0		P300
IYELMDAVDDYIPIPQR_2051.0154	1978	3731	TRUE	0.0105589		1978	2752	1940	3983	3479	3081	4163	Sign.		Y		0	0	0	0		P300
DSTITVGTQHSLDPLTSVK_1999.0342	14546.5	20371	TRUE	0.0106021	13414	13435	15658	19149	20129	19902	21309	20613	Sign.		Y		0	0	0	0		P300
GVSLLLPTDVVVADK_1525.8836	3284.5	4349	TRUE	0.0106647	3393	3043	3176	3509	4762	3849	3936	4941	Sign.		Y		0	0	0	0		P300
AVITCLTYPEK_1294.6712	9196	13514.5	TRUE	0.0106831	9564	9065	9196		14838	14000	10974	13029	Sign.		Y		0	0	0	0		P300 Unique
LILGADSPAITESR_1442.7849	5651	8278.5	TRUE	0.0107484	5284	4683	6018	6489	8766	7791	6823	9590	Sign.		Y		0	0	0	0		P300
EVHFLPFNPVDKR_1597.8485	10598	15144	TRUE	0.0107489	10869	9091	10327	13132	15072	15216	13052	16866	Sign.		Y		0	0	0	0		P300
ISAAEIAAICQEAGMHAVR_1997.9896	4080	5607.5	TRUE	0.0107565		4080	3049	4258	5625	5590	5309	6871	Sign.		Y		0	0	0	0		P300
HVVFGQVIEGMK_1343.714	6389	13877.5	TRUE	0.0107717		6375	6389	9002	16489	11162	12289	15466	Sign.		Y		0	0	0	0		P300
STIQCLTRPELYFVDVLR_2210.1638	28068	40852.5	TRUE	0.0108233	30484	21873	27682	28454	50491	36235	35615	45470	Sign.		Y		0	0	0	0		Both
TANLANNQIINYK_1476.7805	4044	6108	TRUE	0.0109093	4187	3901	3520	5024	6646	4897	6202	6014	Sign.		Y		0	0	0	0		P300
EGNFDLVGNNTPVFFIR_1939.9548	13981.5	23242	TRUE	0.0110154	14911	12183	13052	17235	26189	17933	20745	25739	Sign.		Y		0	0	0	0		P300
IVLPVPAFNVINGGSHAGNK_2005.0865	47582	65527	TRUE	0.0110353	48094	44840	47070	52836	72070	58984	56186	72674	Sign.		Y		0	0	0	0		Both
GLYLPSFFNTAK_1357.7151	36722	53471	TRUE	0.0110733	34647	37593	35851	43968	59145	47797	46019	59699	Sign.		Y		0	0	0	0		P300
ATIANMSPEYGATMGFFPVDHVTLQYLR_3129.5172	4518	7443	TRUE	0.0112083	4518		4069	5213	8751	6809	6248	8077	Sign.		Y		0	0	0	0		P300
MGAFTLGVNR_1065.551	4325.5	6856.5	TRUE	0.0112314	4575	3633	4076	5245	8033	6094	5604	7619	Sign.		Y		0	0	0	0		P300
GLCAIAQAESLR_1288.6678	16398	27401	TRUE	0.0112379	17674	15122	13923	21782	30934	23505	23868	32705	Sign.		Y		0	0	0	0		P300
FTHVLYNLSPAELYEQAIK_2236.1648	24098	31934.5	TRUE	0.0112614	23354	23966	25210	24230	34946	29212	27038	34657	Sign.		Y		0	0	0	0		Both
VASPQQAQEVHVAVR_1618.866	24757	32241	TRUE	0.0113143	22572	24874	24640	30145	30548	32707	31775	36082	Sign.		Y		0	0	0	0		P300
AVAGAGVLSGYDK_1207.6317	30102.5	41037	TRUE	0.0113442	29183	31022	27250	34561	45824	36818	36809	45256	Sign.		Y		0	0	0	0		Both
ELGTCDLYPQSLK_1523.7411	4021.5	6260.5	TRUE	0.0114123	4191	3407	3852	5407	6580	5385	5941	7057	Sign.		Y		0	0	0	0		P300
GLYPVETISTVGR_1391.7529	8656	12416	TRUE	0.0114409	8657	8202	8655	8963	13363	11469	9881	14423	Sign.		Y		0	0	0	0		P300
VVLDMTTLTIMR_1392.7589	2605	3502	TRUE	0.0114966	2753	2819	2457	2416	4634	3343	3472	3532	Sign.		Y		0	0	0	0		P300 Unique
VVNFSFDGQPAELK_1550.7849	11315	17321	TRUE	0.0115375	11046	10665	11584	13089	18740	15902	14482	21841	Sign.		Y		0	0	0	0		P300
YFNVPFGHAAIELVAGK_1832.9694	8576	13439	TRUE	0.011572	8681	7596	8471	9057	15151	10733	11727	16606	Sign.		Y		0	0	0	0		P300 Unique
AFDLGSKPEGTSTPTK_1635.8224	12199.5	17579	TRUE	0.0116116	13448	11459	9739	12940	19070	14484	16088	20118	Sign.		Y		0	0	0	0		P300
GQLVVIPQGFAYVVQSHGNK_2141.1502	31724.5	44731.5	TRUE	0.0116908	34499	25865	28950	38057	53147	42049	40878	47414	Sign.		Y		0	0	0	0		Both
APGGAPANVAIAVSR_1350.7488	6742.5	10076.5	TRUE	0.0117421	6208	7277	4721	7840	10989	8939	9164	12554	Sign.		Y		0	0	0	0		P300
ALSDHHVLLEGTLLKPNMVTPGSESAK_2844.4924	10595	13686	TRUE	0.0117572	11283	8349	9907	12378	13856	13516	13155	14451	Sign.		Y		0	0	0	0		Both
RTETPLDVLVCNAAVYFPTAK_2365.2221	11185.5	22066	TRUE	0.0117936	10585	9631	11786	13552	24584	14669	19548	26423	Sign.		Y		0	0	0	0		P300
RGMLA_529.2915	1902	3183.5	TRUE	0.0118244	2169	1789	2003	1801	3416	2951	2283	3690	Sign.		Y		0	0	0	0		P300
SEGGYVWACK_1156.5092	4472.5	9175	TRUE	0.011835	4796	3233	4149	4982	12254	7814	6340	10536	Sign.		Y		0	0	0	0		P300
TSQVTVTFHNPGVQEDPACGPLLDAVAIK_3064.5408	3013	4838.5	TRUE	0.0118914	3013		2804	3510	5403	4274	4245	5579	Sign.		Y		0	0	0	0		P300 Unique
SMIIPLMQEDKR_1460.76	11298.5	17019.5	TRUE	0.011893	11868	10729	10367	13359	17012	12986	18228	17027	Sign.		Y		0	0	0	0		P300
AIALTVDTPR_1056.6048	9276	13239	TRUE	0.0119558	8733	9518	9034	11211	16415	11803	12747	13731	Sign.		Y		0	0	0	0		P300
DSFLVDGVAFK_1197.615	1799	2755	TRUE	0.0120104		1799	1761	2178	3117	2578	2755		Sign.		Y		0	0	0	0		P300
DKLVVSTSCSLLHTAVDLINETK_2543.3386	15061.5	21749.5	TRUE	0.01214	15945	17009	14178	12837	28181	20570	19214	22929	Sign.		Y		0	0	0	0		P300
KFETLSYLPDLTDSELAKEVDYLIR_2958.5346	9509	25684	TRUE	0.0123042	10992	13223	4852	8026	13525	26715	24653	31199	Sign.		Y		0	0	0	0		P300
EAFDFRPGMMAINLDLK_1967.9718	4968	12345	TRUE	0.01238	7505	4022	4968		14278	10523	9364	14167	Sign.		Y		0	0	0	0		Both
NRPQFLVGSNSLLR_1600.8918	3147	5572.5	TRUE	0.0124299	3404	2890	2872	4357	6360	4179	5355	5790	Sign.		Y		0	0	0	0		P300
ISGDVYIPR_1019.552	15850	22160	TRUE	0.0124346	15510	16190	14930	17996	23435	20885	18318	25230	Sign.		Y		0	0	0	0		Both
IALTDNSIVEQALGK_1571.8639	20763.5	28942.5	TRUE	0.0124573	20840	20687	19438	24370	31757	26128	25545	33279	Sign.		Y		0	0	0	0		Both
IMLEAIER_974.5339	12725.5	16244	TRUE	0.0124613	10647	12000	13451	15211	17313	15986	16013	16475	Sign.		Y		0	0	0	0		P300
LTMTFEGK_926.4652	8806.5	15345.5	TRUE	0.0124644	8495	7629	9118	10434	16059	15109	10109	15582	Sign.		Y		0	0	0	0		Both
KFLDGIYVSEK_1298.6991	4439	6552	TRUE	0.0124923		3947	4439	4507	7825	5969		6552	Sign.		Y		0	0	0	0		P300
YLEDVIAHK_1087.5782	8419.5	11775	TRUE	0.0125063	8018	6868	8821	9586		12740	10488	11775	Sign.		Y		0	0	0	0		P300 Unique
NLQYYEISAK_1228.6208	13756.5	22655.5	TRUE	0.012513	15065	12448	12092	15429	28381	19049	18565	26262	Sign.		Y		0	0	0	0		P300
IQAGPADKPMIYVEYK_1822.9408	10910	17395.5	TRUE	0.0125201	11469	10351	9401	13101	19127	15784	13241	19007	Sign.		Y		0	0	0	0		P300
SVYAATYNEDLLK_1486.7424	6642	10439.5	TRUE	0.0125362	6873	4981	6411	8866	11143	9951	8760	10928	Sign.		Y		0	0	0	0		P300
YTIHLPTDISEIRPGQDVTVTTDNGK_2871.437	6114.5	8913	TRUE	0.0125843	6632	5344	5597	7807	7966	8231	9658	9595	Sign.		Y		0	0	0	0		P300
DNVPLIDVTQHGFFK_1729.8908	15297.5	26585.5	TRUE	0.0126301	18607	12587	13329	17266	30778	23505	19792	29666	Sign.		Y		0	0	0	0		Both
VDILK_587.3763	1707	3092.5	TRUE	0.0127303	1707	1661		2442	2659	2930	3255	3493	Sign.		Y		0	0	0	0		P300
VGLVAPIDVVVQPGNTGLDPSQTSFFQVLNIPTK_3550.9156	21328.5	33520.5	TRUE	0.0127449	23157	24958	17149	19500	40538	29845	27234	37196	Sign.		Y		0	0	0	0		P300
MDKSTVHDVVLVGGSTR_1800.9273	10367	7254.5	TRUE	0.0127474	10373	10361	9537	12209	7922	6587	4055	8300	Sign.				0	0	0	0		P300
IINSDEVQSVVNPIKDGSK_2042.0764	13894.5	19235	TRUE	0.0127485	14167	13622	12615	15023	21832	15825	17670	20800	Sign.		Y		0	0	0	0		P300
IPLFSAAGLPHNEIAAQICR_2178.1489	28428.5	43108.5	TRUE	0.0127582	30893	25272	25964	32047	49068	37149	36372	51255	Sign.		Y		0	0	0	0		P300
TYPAGFMDVVSIPK_1524.7767	5997.5	10429	TRUE	0.0128078	6982	5013	4810	7217	12489	7572	9990	10868	Sign.		Y		0	0	0	0		P300 Unique
TASCLCLTTVK_1253.6229	5980.5	10963.5	TRUE	0.0128602	6291	6572	4834	5670	14510	10655	7564	11272	Sign.		Y		0	0	0	0		P300
DPDGYTFELIQR_1453.6958	4491.5	7549	TRUE	0.0128797	4614	4369	3280	5286	8355	5551	6743	8715	Sign.		Y		0	0	0	0		P300
IGFSMISDAEK_1197.582	8124.5	10388.5	TRUE	0.0128854	8560	7132	7689	9422	11907	10443	9702	10334	Sign.		Y		0	0	0	0		Both
DALAEGDKITLETAK_1574.8272	10321	14456.5	TRUE	0.0129213	9645	10611	10031	12841	15032	13881	12471	15532	Sign.		Y		0	0	0	0		P300
AEYDEAGPGIVHR_1413.6757	5119.5	10698.5	TRUE	0.0129579	5157	4816	5082	7032	11595	9802	6962	12783	Sign.		Y		0	0	0	0		P300
VDSELIYAYAK_1271.6518	4749	7417.5	TRUE	0.0130157	5380	4118	3745	5476	7904	6931	6006	9190	Sign.		Y		0	0	0	0		P300
EAYPGDVFYLHSR_1553.7383	8148	14944	TRUE	0.0130714	8148	7482		10878	16197	13691	13429	19148	Sign.		Y		0	0	0	0		P300
LHGGTPANFLDVGGNASEHQVVEAFK_2694.3271	4381.5	6317.5	TRUE	0.0130787	4629	4134	4132	4747	7141	5607	5169	7028	Sign.		Y		0	0	0	0		P300
NILITGAAGFIASHVANR_1825.0079	9829	14129	TRUE	0.0131107	11639	10071	9250	9587	16038	12898	11871	15360	Sign.		Y		0	0	0	0		P300
NTVWAQHLSEEVRR_1724.8827	2564	3607	TRUE	0.0131633	2490		2616	2564	4133	3246	3607		Sign.		Y		0	0	0	0		P300 Unique
FLSCHGPLANR_1271.6314	12619	18567	TRUE	0.0131638	13350	11888	11609	13809	24436	19388	15830	17746	Sign.		Y		0	0	0	0		P300
IGVHVRPLSN_1074.6055	2044	2942	TRUE	0.0132663	2066	2022	1569	2728	2918	2966	2862	2973	Sign.		Y		0	0	0	0		P300
EAEGIVTYLK_1122.6041	10294.5	13824.5	TRUE	0.0132844	9984	9430	10654	10605	16553	12155	12349	15300	Sign.		Y		0	0	0	0		P300
ALFSQVTSR_1008.5473	18956	25715	TRUE	0.0133526	16619	18956		20035	27103	23050	24327	30068	Sign.		Y		0	0	0	0		P300
SAGPLIIACK_1029.5762	4647.5	6899	TRUE	0.0134797	4617	4678	4194	5166	7397	6577	5122	7221	Sign.		Y		0	0	0	0		P300
AIELPNAMENAGAALIR_1753.9265	7682	10037.5	TRUE	0.013576	7183	6533	8181	9231	10036	10039	9720	11818	Sign.		Y		0	0	0	0		P300
LLTPVEEGPTPR_1308.7158	40923	51876	TRUE	0.0135913	41880	40288	37159	41558	56023	47729	46104	60502	Sign.		Y		0	0	0	0		P300
NTLLSTPAVSAVIR_1441.8373	2049	3564	TRUE	0.013605		2049	2015	2786	3762	3133	3366	4270	Sign.		Y		0	0	0	0		P300
TVLIPIAHGTEPLEAVAMITVLR_2444.3945	10648	16458.5	TRUE	0.0136441	11242	10870	9358	10426	19618	14844	12400	18073	Sign.		Y		0	0	0	0		P300
LDQVQLLLK_1069.6616	6641	11195.5	TRUE	0.0136517	8018		5758	6641	10854	11537	9453	13985	Sign.		Y		0	0	0	0		Both
LQIWDTAGQER_1316.6593	5944	11351	TRUE	0.0137007	4800	7553	7088	2895	15208	8874	10080	12622	Sign.		Y		0	0	0	0		P300
LFTPSLAQK_1004.5775	11251.5	17048.5	TRUE	0.0137149	10940	10700	11563	13287	18636	15461	13538	19409	Sign.		Y		0	0	0	0		P300
FTSLTTSLSELLK_1439.7992	10815.5	14557.5	TRUE	0.0139448	11082	8339	10549	11277	15190	13126	13925	18931	Sign.		Y		0	0	0	0		P300
TFVIASNCHPQTIDVCK_1989.9522	4698	7353.5	TRUE	0.0139764		4698	4335	6409	7848	7568	6853	7139	Sign.		Y		0	0	0	0		P300
ALAGQKDEALFSANAAALASR_2075.088	44125	68603	TRUE	0.0139877	45105	43145	36381	56286	68803	53055	68403	72263	Sign.		Y		0	0	0	0		P300
GINGFGR_721.3627	1104	2091	TRUE	0.0140553		1090	1104	1265	2091	1591		2184	Sign.		Y		0	0	0	0		P300
LSDKYQEYITDSER_1746.8181	4491.5	6499	TRUE	0.0141052	4393	4582	4401	5203	6976	6020	6022	8751	Sign.		Y		0	0	0	0		P300 Unique
EPTYSAEGFELSVATNHLGHFLLAR_2759.3788	6225	25779.5	TRUE	0.0141417	17880	6225	4331		38934	25469	25601	25958	Sign.		Y		0	0	0	0		P300
ELINPSIEIK_1155.662	7054.5	9288	TRUE	0.0141423	6102	6396	8247	7713	9160	9416	8323	9787	Sign.		Y		0	0	0	0		P300
LFQVEYAIEAIK_1423.7831	4031.5	5184	TRUE	0.0141599	4335	3507	3945	4118	5363	5005	4454	5911	Sign.		Y		0	0	0	0		P300
DTYLNTEEFIDAVAAELK_2041.9964	10044	15422.5	TRUE	0.0142429	9999	10089	9038	11735	16286	14559	11542	17288	Sign.		Y		0	0	0	0		P300
RVIMSSPLSTDLR_1474.8046	9223.5	15020.5	TRUE	0.0143279	8436	8118	10011	11898	16559	13482	11846	16736	Sign.		Y		0	0	0	0		P300
GVVLPDVPEILK_1278.7668	5442.5	6609	TRUE	0.0143619	5588	5297	5070	5855	7922	6463	6254	6755	Sign.		Y		0	0	0	0		P300
FLAIDAVEK_1005.5615	11311.5	14184.5	TRUE	0.0143943	11408	10626	11215	12025	15778	12970	12706	15399	Sign.		Y		0	0	0	0		P300
KLAALADVYVNDAFGTAHR_2032.0611	2515	3712	TRUE	0.014401	2551	2264		2515	3836		3042	3712	Sign.		Y		0	0	0	0		P300
VEIIANDQGNR_1228.628	22065.5	31520.5	TRUE	0.0144797	22213	21918	21270	28332	39316	30346	29291	32695	Sign.		Y		0	0	0	0		P300
IGVHVRPLSN_1091.632	10853.5	14989	TRUE	0.0144927	11356	10351	7836	13213	15379	13640	14599	15384	Sign.		Y		0	0	0	0		P300
LNLGVGAYR_962.5418	13273	17450.5	TRUE	0.0144944	13190	12029	14058	13356	17387	17514	14816	20942	Sign.		Y		0	0	0	0		P300
MLNEDELRDAVLLVFANK_2090.0951	15183.5	24687.5	TRUE	0.0145042	15576	15997	13299	14791	31367	18598	21831	27544	Sign.		Y		0	0	0	0		P300
FSGNPVLVPPPGIGAK_1549.8737	1515	2340.5	TRUE	0.0145926	1515		1439	1661	2466	2215	1848	2602	Sign.		Y		0	0	0	0		P300 Unique
HETLLHQVPNTGMWECVDFYPVSK_2887.3542	5224.5	7182	TRUE	0.0146758	5367	5082	4686	5546	9877	6847	6714	7517	Sign.		Y		0	0	0	0		Both
VAYALAQGLK_1033.6041	20122	28190.5	TRUE	0.0146906	21392	18510	18852	21606	33170	26116	23048	30265	Sign.		Y		0	0	0	0		P300
VNTISAGPLGSR_1171.643	6996	11147	TRUE	0.0147266		6996	6059	7660	11290	11004	8697	13032	Sign.		Y		0	0	0	0		P300
IHFMLSSYAPVISAEK_1808.9251	7245.5	10294	TRUE	0.0147908	5532	6568	7923	8411	9124	10217	10371	13037	Sign.		Y		0	0	0	0		P300
LQMAPELEKETGAK_1544.7989	10629	14259.5	TRUE	0.0148596	10330	10928	10165	13515	14764	13311	13755	15329	Sign.		Y		0	0	0	0		P300
VGLAGLYQEASMLTFEGQK_2042.0263	5481	10524.5	TRUE	0.0148892		5275	5481	8093	10735	10314	9145	13141	Sign.		Y		0	0	0	0		P300
KVSGEVPWFGIEQEYTLLQQNVK_2692.3981	3263	5482	TRUE	0.0149109	3194	2549	3332	4208	7356	4642	4845	6119	Sign.		Y		0	0	0	0		P300
GVLQGNAMVLPK_1226.6926	21670.5	30292.5	TRUE	0.0150162	24648	17897	20909	22432	34830	25599	27581	33004	Sign.		Y		0	0	0	0		P300
GLTPSQIGVILR_1253.7576	8942	12648	TRUE	0.0150277	9999	7714	7885	10132	13005	10618	12291	15069	Sign.		Y		0	0	0	0		Both
YYEIILVDPAHNAVR_1773.917	4350	7686	TRUE	0.0150911	4350	4326		5899	7791	6077	7581	8260	Sign.		Y		0	0	0	0		P300
AITQYLAEEYSEKGEK_1858.9069	22161.5	31127.5	TRUE	0.0151124	17346	20987	23336	26702	31775	26860	30480	36025	Sign.		Y		0	0	0	0		P300
VDVDELNTVAEEFK_1589.7693	940	1130	TRUE	0.0152254		919	954	940	1130	1028		1161	Sign.		Y		0	0	0	0		P300
VSGLFFAIGHEPATK_1573.8373	8417.5	11375	TRUE	0.0152826	8357	8478	7565	9758		11375	11183	14547	Sign.		Y		0	0	0	0		P300
ARYD_506.2358	1309.5	2297	TRUE	0.0152874	1082	1472	1147	1902	1843	2490	2104	2580	Sign.		Y		0	0	0	0		P300
IAVLVGTITDDLRVHEIPAMK_2291.2792	4399	7076	TRUE	0.0153084	4934		4399	3547	8228	5976	6178	7974	Sign.		Y		0	0	0	0		P300 Unique
HLNLDFQLIKDPETGK_1867.9912	8330	14402	TRUE	0.015508	9357	7195		8330	16442	12362	11653	16801	Sign.		Y		0	0	0	0		P300
EIDIGVPDEIGR_1312.6743	11385	13026.5	TRUE	0.015538	11485	9671	11285	12213	12880	12933	13120	14456	Sign.		Y		0	0	0	0		P300
VAIGQVLLSVR_1154.7256	35282.5	48405.5	TRUE	0.0155608	40747	33578	29114	36987	56687	41968	45198	51613	Sign.		Y		0	0	0	0		P300
YPLQNVFIR_1149.6415	1597	2144.5	TRUE	0.0156104	1376	1605	1589	1916	2131	1850	2158	2313	Sign.		Y		0	0	0	0		P300
FETLSYLPDLTDSELAK_1941.9692	8087.5	12094.5	TRUE	0.015654	7792	8383	7550	9893	12035	12154	10399	15802	Sign.		Y		0	0	0	0		P300
GTCEEMIKR_1123.5235	4612.5	8442	TRUE	0.0156951	4005	5220	3375	5855	8829	8055	6182	11227	Sign.		Y		0	0	0	0		P300
ICCIGAGYVGGPTMAVIALK_2051.0487	10250	14616.5	TRUE	0.0157303	10880	9306	9620	12112	16977	12882	12807	16351	Sign.		Y		0	0	0	0		P300
VPIICTGNDFSTLYAPLIR_2150.1315	12291.5	16188.5	TRUE	0.0157339	12157	10133	12426	12763	18671	14018	14483	17894	Sign.		Y		0	0	0	0		Both
GILAADESTGTIGK_1332.7005	21701	30978.5	TRUE	0.01574	21409	22343	17537	21993	34331	27626	24706	36560	Sign.		Y		0	0	0	0		P300
VGYGAQGSGSTLIMPFLDNQLK_2296.1642	6051.5	9588	TRUE	0.0157571	6332	5511	5771	8394	10437	8172	8739	10706	Sign.		Y		0	0	0	0		P300
LLSDDVDQTK_1133.5685	11798.5	16014.5	TRUE	0.0157627	11576	12021	11475	15074	16165	15864	14767	18191	Sign.		Y		0	0	0	0		P300 Unique
TLFSLDSFEK_1186.599	10234.5	13534	TRUE	0.0157716	10602	9867	9511	11197	14855	12572	11350	14496	Sign.		Y		0	0	0	0		P300
SDSQVFLFLNSK_1384.7107	4763.5	8629	TRUE	0.015777	5158	4369	3668	5413	10399	6859	6494	10684	Sign.		Y		0	0	0	0		P300
ALVDAPDMER_1116.5354	24507.5	31400	TRUE	0.015826	24428	24587	22239	26609	31517	26578	31283	35472	Sign.		Y		0	0	0	0		P300
LANLSEKDIIEMTFFPVVNEACR_2696.3423	10939.5	14556.5	TRUE	0.0158291	12478	11690	9546	10189	17477	13891	13025	15222	Sign.		Y		0	0	0	0		P300
LASIGLDNTEDNR_1417.6918	10620.5	15222.5	TRUE	0.0158379	9753	11028	10213	14200	14554	15891	13829	16198	Sign.		Y		0	0	0	0		P300
ILVIEGLHPMFDER_1668.8778	13388	21241	TRUE	0.0158667	12731	11650	14045	14945	25685	18018	16717	24464	Sign.		Y		0	0	0	0		P300
VIPAGSSSSFGK_1136.5946	7478	11125	TRUE	0.0158922		7478	6950	8520	10180	13129	9759	12070	Sign.		Y		0	0	0	0		P300
LVGVSEETTTGVK_1319.7053	40902.5	60329.5	TRUE	0.0158941	38473	41925	39880	55669	63102	56999	57557	75115	Sign.		Y		0	0	0	0		P300
ESTLGFVDLLRDDYVEKDR_2270.1299	36334.5	58473.5	TRUE	0.0159073	36750	35220	35919	41186	67905	49042	46947	71788	Sign.		Y		0	0	0	0		P300
RSVYEPLQTGLIAIDSMIPIGR_2429.3221	5536.5	7649	TRUE	0.0159636	5413	5203	5660	6860	7755	7543	6476	7965	Sign.		Y		0	0	0	0		P300
TVISQALSK_946.5568	12320	17983.5	TRUE	0.0159702	9123	13096	11544	14573	18497	19845	14383	17470	Sign.		Y		0	0	0	0		P300
LITPFVELDIK_1287.7559	14910.5	19203.5	TRUE	0.0161088	15222	13530	14599	17289	19054	16884	19353	21324	Sign.		Y		0	0	0	0		P300
FDPDFINIR_1136.5735	4753.5	7512.5	TRUE	0.0161143	5700	4303	3673	5204	9488	5871	7534	7491	Sign.		Y		0	0	0	0		P300
KVEMLDGVTIVR_1359.7664	5811	9104	TRUE	0.0161269	6278	3931	5344	7241	9379	8829	7056	9541	Sign.		Y		0	0	0	0		P300
EVISILMQR_1088.6132	3728	6259	TRUE	0.0161646		3222	3728	4892	6955	5549	5563	7178	Sign.		Y		0	0	0	0		P300
EDQMEYIEER_1341.5627	4233	6660.5	TRUE	0.0161746	4709	3780	4186	4280	7824	6225	4796	7096	Sign.		Y		0	0	0	0		P300
VCLLGCGVPTGLGAVWNTAK_2073.0621	4160.5	7028.5	TRUE	0.0162829	4429	3569	3892	5608	8381	5521	6319	7738	Sign.		Y		0	0	0	0		P300
VVISAPSKDAPMFVVGVNEHEYK_2516.2854	14540	9485.5	TRUE	0.0163166	14514	10391	14566	14726	10334	8637	7646	10709	Sign.				0	0	0	0		P300
AHGLAPEIPEDLYHLIK_1916.0276	13802.5	17648	TRUE	0.0163458	14307	12514	13298	14372	18628	16668	16145	22254	Sign.		Y		0	0	0	0		P300
AAYPIEFIPNAK_1333.7151	15162.5	19570	TRUE	0.0164788	16619	13673	13706	17042	20073	18001	19067	23382	Sign.		Y		0	0	0	0		P300
SLCSCGDRPIADGSLLDFLR_2252.0799	3217.5	5368	TRUE	0.0165315	3313	3122	1073	3891	5214	4261	5522	6457	Sign.		Y		0	0	0	0		P300
SSFVFVSDFR_1190.584	8361	14023	TRUE	0.0166662	9898	6824	6358	9931	16391	10077	13589	14457	Sign.		Y		0	0	0	0		P300
IIYGGSVNGGNCK_1339.6311	23978.5	36809.5	TRUE	0.0167278	26936	21653	21317	26304	40762	32857	27917	41051	Sign.		Y		0	0	0	0		P300
DDVELVAVNDPFITTEYMTYMFK_2741.2725	8076	13994.5	TRUE	0.0167734	7868	8297	8001	8151	14540	13596	8537	14393	Sign.		Y		0	0	0	0		P300
PSIPEK_670.377	1395.5	2693	TRUE	0.0167815	1025	1098	1693	2344	2842	2576	2293	2810	Sign.		Y		0	0	0	0		P300
LSSVSALASGIVLGLFEDGR_1991.0808	3964	8489	TRUE	0.0168564	5560		3917	3964	9984	7611	6308	9367	Sign.		Y		0	0	0	0		P300
GAQQVNLPVPEGCTDPVAENFDPTAR_2782.3101	2773.5	1964.5	TRUE	0.0168836	3324	2792	2392	2755	2438	1804	1959	1970	Sign.				0	0	0	0		P300
FCDALISIR_1094.5663	2663	3748	TRUE	0.0168843		2017	2663	2708	4068	3745	2974	3751	Sign.		Y		0	0	0	0		P300 Unique
AVVTVPAYFNDAQR_1550.7962	2514	3658	TRUE	0.0168924	2594		1931	2514	3806		3106	3658	Sign.		Y		0	0	0	0		P300
VPVVAAYVYR_1136.6463	6036	9927.5	TRUE	0.0168941	5805	5504	6267	7861	12123	8250	8442	11413	Sign.		Y		0	0	0	0		P300
SLFTAPSASALQK_1320.7158	4230	6158	TRUE	0.0169683	3518	4073	4387	5796	5748	6099	6217	7109	Sign.		Y		0	0	0	0		P300
AVAHQPISIAIEAGGR_1589.8758	11636.5	14134	TRUE	0.016969	11860	10590	12279	11413	14003	14549	12070	14265	Sign.		Y		0	0	0	0		P300
ATAADVDAEIQQALTNEVK_2029.0084	4763	7594	TRUE	0.0169833	4292	4444	5082	6426	5907	7776	7412	7879	Sign.		Y		0	0	0	0		P300
SPAQAQEVHDELRK_1607.8136	6245.5	9057	TRUE	0.0169958	6272	6219	5344	8321	9143	8971	8502	11430	Sign.		Y		0	0	0	0		P300
SIGFISDDVGLDADKCK_1839.8793	12733	16588.5	TRUE	0.0169987	10610	11696	13770	15028	16336	15415	16841	19099	Sign.		Y		0	0	0	0		P300
EIFEK_665.3505	2420	3036	TRUE	0.0171759	2197	2423	2420		2909	3163	2674	3405	Sign.		Y		0	0	0	0		P300
LGEHNIDVLEGNEQFINAAK_2212.088	1716	5634	TRUE	0.0172558		3305	1276	1716	5638		4200	5634	Sign.		Y		0	0	0	0		P300
ELDYLVGAVANPK_1388.742	11549	17430	TRUE	0.0173097	13342	9217	9756	14803	18384	16029	16476	22591	Sign.		Y		0	0	0	0		Both
GALDGGLDIPHSDKR_1550.7921	17014.5	24631	TRUE	0.0174695	17238	16169	16791	22251	28491	25505	21357	23757	Sign.		Y		0	0	0	0		P300
LWNTLGECK_1120.5456	18967	27424	TRUE	0.0175037	20696	17238	15274	21094	30970	23878	23079	32407	Sign.		Y		0	0	0	0		P300
IHFMLSSYAPVISAAK_1750.9196	4152.5	5358.5	TRUE	0.0176373	4143	4162	4503	4108	5201	4838	5516	6687	Sign.		Y		0	0	0	0		P300 Unique
ASTDFVGLNYYTSVFSNHLEKPDPSKPR_3169.5589	31510.5	51123.5	TRUE	0.0176569	39111	28089	27435	34932	61542	38491	48309	53938	Sign.		Y		0	0	0	0		P300
DLHENVVGVCFVAHDLTGQK_2238.0972	2883	4439	TRUE	0.0176579		2883	2153	3430	4439		4331	5296	Sign.		Y		0	0	0	0		P300 Unique
SVYEPLQTGLIAIDSMIPIGR_2273.221	4744	7877	TRUE	0.0177188	4947	4368	4541	6521	8968	6591	6786	9408	Sign.		Y		0	0	0	0		P300
IPSAVGYQPTLASDLGALQER_2186.1452	11506.5	19554.5	TRUE	0.0177838	12293	10720	10327	14736	22685	16424	16113	25349	Sign.		Y		0	0	0	0		P300
EVDYLLR_907.4884	20887.5	34114	TRUE	0.0177972	26317	18325	20189	21586	33986	34250	23877	34242	Sign.		Y		0	0	0	0		P300
ALIIHGSK_838.5145	2900.5	4855	TRUE	0.0178178	2429	2787	3140	3014	3427	4953	4855		Sign.		Y		0	0	0	0		P300
GEWNVAGIAYR_1235.6167	4875	7352	TRUE	0.0178934	4880	4132	4870	5221	9217	5988	6238	8466	Sign.		Y		0	0	0	0		P300
DLLTLDEK_946.5092	6580	10203	TRUE	0.0179179	6580	6198		8301	10490	8817	9916	11949	Sign.		Y		0	0	0	0		P300
SLGGNPTQAQLK_1213.6535	7119	9791.5	TRUE	0.017953	7008	7230	6747	8803	10013	9570	8517	11362	Sign.		Y		0	0	0	0		P300
GVTSNPAIFQK_1161.6262	6645	9392.5	TRUE	0.0180578	6513	5926	6777	7784	9054	9731	7425	10378	Sign.		Y		0	0	0	0		P300
WCSCNIFSTQDHAAAAIAR_2178.9808	16230.5	27414.5	TRUE	0.0181425	16167	16294	15362	18423	32168	20786	22661	33770	Sign.		Y		0	0	0	0		P300
FVFELPTSTSVLGLPIGQHISCR_2558.3436	6389.5	9237	TRUE	0.018155	6377	6402	6322	7873	9772	7650	8702	10756	Sign.		Y		0	0	0	0		P300
SLLTAHTDTYDYLPYFYSR_2326.1026	22328	30856	TRUE	0.0181553	26258	22213	19672	22443	35078	27657	26649	34055	Sign.		Y		0	0	0	0		P300
GMLAYVER_938.4764	9335	12741.5	TRUE	0.0183272	10871	7283	9368	9302	14905	12354	10840	13129	Sign.		Y		0	0	0	0		P300
TVPHLADAIHAVVTK_1571.8904	19946	27683	TRUE	0.0183313		16513	21084	19946	29442	26860	22283	28506	Sign.		Y		0	0	0	0		P300
EAYPGDVFYLHSR_1535.7278	2765	5202.5	TRUE	0.0183902	2765	2443		3471	5847	4558	4112	6362	Sign.		Y		0	0	0	0		P300
GSFETIHIQDSTGHEFATR_2132.9996	44020.5	58791.5	TRUE	0.0185561	39507	45245	42796	53464	59262	58721	50661	58862	Sign.		Y		0	0	0	0		P300
NQTVDLVLTAHPTQSVR_1879.0032	21705	30565.5	TRUE	0.0185781	22637	20773	19885	24800	34060	27071	25458	34449	Sign.		Y		0	0	0	0		P300
VNQIGSVTESIEAVK_1573.8432	35304	43115.5	TRUE	0.0186388	35056	32911	37490	35552	43391	42840	37845	49331	Sign.		Y		0	0	0	0		P300
SGSAADSQVVSDYVR_1540.7238	4255	7187.5	TRUE	0.0187312	4334	4176	3308	4571	9141	5253	6005	8370	Sign.		Y		0	0	0	0		Both
AILNESSEFVGDKVAYALAQGLK_2423.2817	15308.5	21716	TRUE	0.0187357	16272	12476	14345	18992	22536	18229	20896	23411	Sign.		Y		0	0	0	0		P300
WFHCSTPGDSLTAR_1634.738	30377.5	39077	TRUE	0.0187578	29963	32028	24500	30792	39861	38293	31776	40097	Sign.		Y		0	0	0	0		P300
LYFDSVGHYSRPDVLHLTVNEHPR_2851.4274	16708	22560	TRUE	0.0187636	20485	14014	16457	16959	24180	20276	20940	24483	Sign.		Y		0	0	0	0		P300
EGFEGEISSK_1082.5	5147	5931.5	TRUE	0.01881	4584	5317	5147		5635	6049	5814	6490	Sign.		Y		0	0	0	0		P300 Unique
NMIIVPEMIGSIIGVYNGK_2049.0759	7410.5	13777.5	TRUE	0.0188109	8025	6796	6711	10479	17322	12249	10210	15306	Sign.		Y		0	0	0	0		P300
LQLIVFGK_917.5819	9859.5	14149.5	TRUE	0.018892	11420	6997	8299	11879	17273	13973	12641	14326	Sign.		Y		0	0	0	0		P300
ISGDALKDLYK_1222.6678	27909	33265	TRUE	0.0188939	30004	22089	27861	27957	33931	32599	30886	34515	Sign.		Y		0	0	0	0		P300
ARFEELNNDLFR_1523.7601	2926	4903	TRUE	0.0189659	2729		2926	4171	5337	4255	4864	4942	Sign.		Y		0	0	0	0		P300
AVDYLNSLEK_1151.5943	11205	14091	TRUE	0.0190109	11890	9486	10694	11716	14454	11809	13728	14660	Sign.		Y		0	0	0	0		P300
VLVAVSEHINR_1236.7059	7928.5	19133.5	TRUE	0.0191866	8697	7106	7160	10052	21620	16647	10628	25138	Sign.		Y		0	0	0	0		P300
VRPSI_571.3562	1950	2457	TRUE	0.0192391	1684	1950		2049	2302	2336	2578	2897	Sign.		Y		0	0	0	0		P300
IKVANPIVEMDGDEMTR_1917.9409	9178	5596	TRUE	0.019242	10692	7963	7247	10393	6239	4953	4422	7175	Sign.				0	0	0	0		P300
DLSLCHSMIPLGSCTMK_1949.8952	2879.5	4778	TRUE	0.0192783	2647	2895	2864	3246	4781		3394	4778	Sign.		Y		0	0	0	0		P300 Unique
GIIEPISDVYVNLVNADFTAK_2278.1965	8485	11669	TRUE	0.0192833	8244	8532	8438	9359	12050	11288	9325	13597	Sign.		Y		0	0	0	0		P300
TTGIVLDSGDGVSHTVPIYEGYALPHAILR_3151.6422	25613.5	37367.5	TRUE	0.0193293	26493	25590	22377	25637	45365	33031	29090	41704	Sign.		Y		0	0	0	0		P300
TVDTDELTVEER_1406.6645	2475	3193.5	TRUE	0.0194284	2627	1851	2620	2330	3305	3082	2832	3894	Sign.		Y		0	0	0	0		P300
EPYTATIVSVER_1364.7056	5159.5	6757	TRUE	0.0196493	5089	5230	4483	6319	6406	6712	6802	8217	Sign.		Y		0	0	0	0		P300
VTFPLVWTNTCCSHPLYR_2251.0788	4528	6221.5	TRUE	0.0196794	4862	4194	3946	4962	7532	6485	5112	5958	Sign.		Y		0	0	0	0		P300
ATPEQVAAYTLK_1291.6892	13415	20079.5	TRUE	0.0197438	17106	12963	12515	13867	23699	19240	16235	20919	Sign.		Y		0	0	0	0		P300
LGETSLFVLVK_1205.714	7072	9503	TRUE	0.0197504	7177	6609	6967	8257	11025	8560	8421	10446	Sign.		Y		0	0	0	0		P300
IGIVGLPNVGK_1066.6619	4497	5926.5	TRUE	0.0198041		4597	3199	4497	6362	5491	5412	6985	Sign.		Y		0	0	0	0		P300
SFQCELVMAK_1212.5752	16535	23200.5	TRUE	0.0198745	16815	15811	16255	21360	25168	20827	21233	25378	Sign.		Y		0	0	0	0		P300
IINEPTAAAIAYGLDK_1659.8952	35577	48291.5	TRUE	0.0199271	34649	36505	34297	44777	51578	43695	45005	53941	Sign.		Y		0	0	0	0		P300
NPEGIDINALIK_1296.7158	4075.5	6639	TRUE	0.0199568	4445	3706	3237	4724	7718	5174	5560	8285	Sign.		Y		0	0	0	0		P300
APDFEAEAVFDQEFIK_1855.8749	5372.5	7583	TRUE	0.0199993	5224	5307	5438	6510	8849	6552	6797	8369	Sign.		Y		0	0	0	0		P300
ESTLGFVDLLRDDYVEKDR_2252.1194	5311	6539	TRUE	0.0200085	4335	5359	5436	5263	8338	6450	6539		Sign.		Y		0	0	0	0		P300
YSEGIPGNR_992.4796	6379.5	9033	TRUE	0.0200088	5805	6954	5590	7619	12236	9569	8497	8408	Sign.		Y		0	0	0	0		P300
STTTGHLIYK_1120.5997	29233.5	44674.5	TRUE	0.0200522	32222	26131	26348	32119	47039	45307	31074	44042	Sign.		Y		0	0	0	0		Both
IYSFGGEFTPNQPIDK_1812.8803	9194.5	15019.5	TRUE	0.0201609	9747	6758	8642	11391	18630	13080	11663	16959	Sign.		Y		0	0	0	0		P300
TFDVCFAQLK_1228.6031	12824.5	16545	TRUE	0.0203888	12904	11429	12745	13370	18112	14978	14428	19824	Sign.		Y		0	0	0	0		P300
LKGILGYTEDDVVSTDFVGDNR_2413.1882	3155.5	2316	TRUE	0.0206216	2963	3512	3034	3277	2316	1648		2685	Sign.				0	0	0	0		Both
TTLVANTSNMPVAAR_1545.8054	10460	15635	TRUE	0.0206266	11170	9750	7847	12761	16536	14734	12452	18494	Sign.		Y		0	0	0	0		P300
MPISSDLNNPR_1243.6099	4506.5	6049	TRUE	0.0207084	4692	4321	3750	5349	5908	6190	5258	7108	Sign.		Y		0	0	0	0		P300
VENILVIGHSCCGGIK_1755.8881	7196	9985.5	TRUE	0.0207129	7345	6278	7047	9423	10403	9568	9392	12088	Sign.		Y		0	0	0	0		P300
TLHLVLR_851.5461	3469	4658.5	TRUE	0.0208145	2980	3679		3469	4370	4947	4343	5845	Sign.		Y		0	0	0	0		P300 Unique
VAQWMLQIPGATSYMGSIGK_2138.0773	5942	8662.5	TRUE	0.0208603	5773	4753	6111	6935	10310	7855	6948	9470	Sign.		Y		0	0	0	0		P300
NQADSVVYQTEK_1381.6594	16010	22381.5	TRUE	0.020864	15492	16528	13650	20296	23612	21151	19349	24229	Sign.		Y		0	0	0	0		P300
ADVYKPQLGYISTLNSYDLPILR_2639.4079	26848.5	41351.5	TRUE	0.0209568	27934	20687	25763	34737	47035	35051	35668	47778	Sign.		Y		0	0	0	0		P300
NGTGGESIYGAK_1154.5324	19242.5	26177	TRUE	0.0210067	20402	19858	12180	18627	29387	23624	22056	28730	Sign.		Y		0	0	0	0		P300
TAAALCLTTVK_1148.6344	7452.5	10525	TRUE	0.0210646	7154	7716	7189	9562	11034	10016	9922	13736	Sign.		Y		0	0	0	0		P300
QSLLTQTSR_1033.5636	6685	13915.5	TRUE	0.0210658	10046	6448	5331	6922	22644	12773	11564	15058	Sign.		Y		0	0	0	0		P300
ALGFGDVSLLNPILVHCR_1981.0688	11711	17971	TRUE	0.0210863	12400	11022	10665	14629	20696	15246	15095	21179	Sign.		Y		0	0	0	0		P300
AGAVVSGIPLYK_1174.683	40783	53812.5	TRUE	0.0211353	38095	33223	43471	44804	59829	49311	45789	58314	Sign.		Y		0	0	0	0		P300
LVDTNGAGDAFVGGFLSQLVHGK_2303.1666	35133.5	45199	TRUE	0.0211407	36071	33900	34196	42304	47317	43081	41749	52105	Sign.		Y		0	0	0	0		P300
IVMELYTDK_1111.5704	14056.5	18482	TRUE	0.0212431	10293	15409	12704	16314	17848	20356	16804	19116	Sign.		Y		0	0	0	0		P300
MLDFDFLCGR_1273.5704	8426.5	12250.5	TRUE	0.0214892	9265	7179	7802	9051	13459	9388	11042	13943	Sign.		Y		0	0	0	0		P300
VLQFAGIDDVFTSSR_1654.8435	6387	9519	TRUE	0.0215378	6479	6295	5693	7572	10599	7314	8562	10476	Sign.		Y		0	0	0	0		P300
LAVLQFYK_981.5768	21727.5	26141	TRUE	0.0215799	21199	18990	22256	25065	26353	25929	25928	30925	Sign.		Y		0	0	0	0		P300
DQYVYMAK_1017.471	8285	11797	TRUE	0.0217215	8477	8093	7658	9170	13301	10293	9770	14315	Sign.		Y		0	0	0	0		P300
IFDNMQKPAFIFDGR_1798.8945	5771	9918.5	TRUE	0.0217408	5771	5234		7649	10928	8909	8365	11873	Sign.		Y		0	0	0	0		P300 Unique
APVSLDFETSVFKK_1567.8366	16067	22001	TRUE	0.021774	14851	17283	13079	20417	22380	20538	21622	26633	Sign.		Y		0	0	0	0		P300
ANVAGTLTLADVCR_1460.7526	2333	3390	TRUE	0.0218666	2333	2099		2809	3321	3459	2946	3986	Sign.		Y		0	0	0	0		P300 Unique
TLRPEPCVEGYSTPGGYSYK_2261.0543	5639	8140	TRUE	0.0219018	5604	5674	4974	7395	8807	7678	6908	8602	Sign.		Y		0	0	0	0		P300
FKDIFQEVYEASWK_1789.8796	10725	16262.5	TRUE	0.02202	11149	11122	10328	9974	26012	16444	15287	16081	Sign.		Y		0	0	0	0		P300
VTNPLFER_975.5258	7522.5	10832	TRUE	0.0223141	7202	7925	7288	7757	12254	9410	8786	13357	Sign.		Y		0	0	0	0		P300
VPALDYVDIPHTQIR_1736.933	15077.5	20913	TRUE	0.0225696	15003	13252	15152	18752	22981	17398	20500	21326	Sign.		Y		0	0	0	0		P300
GVLVESGSPEEFQLLPK_1828.9691	4198	5779.5	TRUE	0.0226882	4198		3947	5050	6083	5459	5476	6881	Sign.		Y		0	0	0	0		P300
STTTGHLIYK_1102.5891	2745.5	4850.5	TRUE	0.022791	2773	2718	3206	2240	6999	5654	3743	4047	Sign.		Y		0	0	0	0		P300 Unique
SGGLGDLNYPLISDVTK_1748.9065	3282	4762.5	TRUE	0.0230557	3282	2968		3684	5470	4077	4258	5267	Sign.		Y		0	0	0	0		P300
PLIDVTQHGFFK_1401.7525	1899.5	3492	TRUE	0.0231066	1751	2048	1656	2799		3492	3365	5365	Sign.		Y		0	0	0	0		P300
TSPGQTYTLSFVVGDAK_1770.8909	4702.5	7144	TRUE	0.0231228	4698	4634	4707	5694	8176	6112	5814	8431	Sign.		Y		0	0	0	0		P300
DGKWSEQEAAILVPGDIVSIK_2255.1918	4721.5	3197	TRUE	0.0231341	4846	4357	4597	5647	4060	2566		3197	Sign.				0	0	0	0		P300
AHTDAGGIILLFQDDKVSGLQLLK_2552.4083	14923.5	17972.5	TRUE	0.023202	15443	15432	14415	13046	22315	17096	16831	18849	Sign.		Y		0	0	0	0		P300
PAEDVKKPLVNR_1365.7849	3130	1946.5	TRUE	0.0232164	3130		2980	4179	1973	1920	1593	2734	Sign.				0	0	0	0		P300
LAYGDNSEFIK_1256.6157	8570	12261.5	TRUE	0.0232769	9178	7962	7285	9829	14678	10413	10501	14022	Sign.		Y		0	0	0	0		P300
DVVR_488.2827	1675.5	2304	TRUE	0.0233005	1644	1367	1707	1825		2008	2304	2824	Sign.		Y		0	0	0	0		P300
GIFWQEEIIPFFQNAK_1967.0062	5182	7980	TRUE	0.0233087		5182	5013	5570	9784	7195	6578	8765	Sign.		Y		0	0	0	0		P300
ADVYKPSLGR_1105.6	15570	22067	TRUE	0.0233838	17795	14239	14678	16462	23003	23493	16703	21131	Sign.		Y		0	0	0	0		P300
VSLAGYEEYIVR_1398.7264	11167.5	15353.5	TRUE	0.0233894	11122	11213	8649	13119	15465	12585	15242	17803	Sign.		Y		0	0	0	0		P300
AILVNIFGGIMK_1275.7493	5875.5	9378	TRUE	0.0233957	8905	5408	6343	5180	11823	8976	8668	9780	Sign.		Y		0	0	0	0		P300
ISAPAAQLGLPELQLGVIPGFGGTQR_2590.4351	13776.5	17814	TRUE	0.0234729	15520	13264	11231	14289	20013	15184	17146	18482	Sign.		Y		0	0	0	0		P300
IHVPEGYDYELYNR_1767.8337	4931	6426.5	TRUE	0.0236081	5293	4274	4569	5683	6644	6209	5807	7921	Sign.		Y		0	0	0	0		P300
EIEYLTDR_1038.5102	9112	13649	TRUE	0.0236257	8505	7745	9719	10009	14581	12968	9519	14330	Sign.		Y		0	0	0	0		P300
EVDEQMINVQNK_1446.6893	8606	11973.5	TRUE	0.0237277	8952	8208	8260	11012	12997	10950	10822	14057	Sign.		Y		0	0	0	0		P300 Unique
VFFDMSLSGTPIGR_1508.7566	3160	4016	TRUE	0.0238927	2702	3288	3428	3032	4220	3812	3363	4355	Sign.		Y		0	0	0	0		P300
SSGEDTIILAGAEYGSGSSR_1956.9145	4220.5	6675.5	TRUE	0.0239496	3255	4193	4248	6099	5872	6924	6427	8573	Sign.		Y		0	0	0	0		P300 Unique
TSVPDVYAVGDVATFPLK_1878.9848	12172	14620.5	TRUE	0.0240533	9731	12791	11837	12507	14983	14258	13105	16607	Sign.		Y		0	0	0	0		P300
LASIGLENTEANR_1387.7176	3591	5092	TRUE	0.0240917		3529	3591	3967	5465	4247	4719	5749	Sign.		Y		0	0	0	0		P300
LLACISSRPGQCGR_1574.7891	28061	22257.5	TRUE	0.0241217	29216	24223	26906	29916	18722	23237	21278	24882	Sign.				0	0	0	0		P300
AVIELENYGLPFSR_1607.8428	5889	7472.5	TRUE	0.0241281	6522	5445	4821	6333	8382	6793	6791	8152	Sign.		Y		0	0	0	0		P300
IEICMLPVGDGITICR_1846.9224	7325	9912	TRUE	0.0241813	7879	5361	7006	7644	10668	8171	9156	11939	Sign.		Y		0	0	0	0		Both
EGLVSDAIESFIR_1435.7427	8409	15114	TRUE	0.0242296	8580	6233	8409		15114	10924		16372	Sign.		Y		0	0	0	0		P300 Unique
LIGPNCPGIIKPGECK_1752.9136	21393	26569.5	TRUE	0.0243062	21705	21081	19459	23901	26873	26266	23165	30111	Sign.		Y		0	0	0	0		Both
LVEPAYVAVR_1116.6412	5410	6507	TRUE	0.0243379	5877	5115	5312	5508	7021	5955	5993	7141	Sign.		Y		0	0	0	0		P300
SKIETELSDICDGILK_1820.931	10932	14704	TRUE	0.0245103	12189	9833	9990	11874	20189	15252	14156	13633	Sign.		Y		0	0	0	0		Both
EGLQVDPK_885.4676	15050	20002	TRUE	0.0245111	13919	15050	15934		25045	19509	20002		Sign.		Y		0	0	0	0		P300 Unique
AIANECQANFISVK_1564.7788	7885	11483	TRUE	0.0245585	8106	7497	7664	10341	12674	10380	9806	12586	Sign.		Y		0	0	0	0		P300
VLEQLSGQTPVFSK_1532.8319	26549.5	40620	TRUE	0.0246038	25407	23682	27692	35304	44088	33823	37152	50173	Sign.		Y		0	0	0	0		P300
LGIIEDAANR_1071.5793	10133.5	14667.5	TRUE	0.0247412	9723	10544	9292	13230	15306	14987	11973	14348	Sign.		Y		0	0	0	0		Both
YGQDATNVGDEGGFAPNIQENK_2324.0426	5576	7265	TRUE	0.0248079	5609	5543	5126	6324	7884	6646	6460	8800	Sign.		Y		0	0	0	0		P300 Unique
VLVTGAAGQIGYALVPMIAR_2000.1361	71033.5	85195.5	TRUE	0.0248611	74915	67152	64418	82519	88866	81622	86249	84142	Sign.		Y		0	0	0	0		P300
ISVLNDALK_972.5724	19546.5	26359.5	TRUE	0.0249444	19418	18971	19675	24220	31058	24011	24007	28708	Sign.		Y		0	0	0	0		P300
LAGVLDVYEAHLSK_1514.8213	21510.5	31825	TRUE	0.0250078	22900	17450	20121	26546	39454	28134	26689	35516	Sign.		Y		0	0	0	0		P300
VSAVDLSLAPK_1099.6358	5268.5	7849	TRUE	0.0251001	5336	4605	5201	6269	9780	6286	6960	8738	Sign.		Y		0	0	0	0		P300
HSLPDGLMR_1025.5197	29121.5	43526.5	TRUE	0.0252188	31123	27120	23415	34857	50058	36021	36995	52915	Sign.		Y		0	0	0	0		P300
SEIEYYAMLAK_1317.6395	7380	13642	TRUE	0.0252445	9166	5990	6042	8718	16762	10830	9788	16454	Sign.		Y		0	0	0	0		P300
QTVAVGVIK_914.5669	5640	10025.5	TRUE	0.0252663	9009	4476	4732	6548	12548	10834	8509	9217	Sign.		Y		0	0	0	0		P300
GVVDSDDLPLNVSR_1485.7544	7875	10663.5	TRUE	0.0253056	8185	7565	7245	9143	11432	9358	9895	13496	Sign.		Y		0	0	0	0		P300
PVSDVK_644.3614	5027	6228	TRUE	0.0253613	4989	5065	4787	5898	5972	6341	6115	7613	Sign.		Y		0	0	0	0		P300
NTVECITGTISR_1350.6682	6939.5	14198.5	TRUE	0.0253867	6687	5492	7192	7324	18249	10148	9705	19270	Sign.		Y		0	0	0	0		P300
MSPLVSTLHLYDIANVK_1901.0201	6499.5	8494	TRUE	0.0254155	6408	6591	6227	7414	9506	7257	7796	9192	Sign.		Y		0	0	0	0		P300
LLREDYLAQNAFTPYDK_2057.0338	3254.5	4499.5	TRUE	0.0254839	3229	2317	3280	3743	5755	4230	3846	4769	Sign.		Y		0	0	0	0		P300
YLYTLCVFDQEK_1578.7509	11129	15039	TRUE	0.0255891	11806	10452	10376	12523	16314	12660	13764	17998	Sign.		Y		0	0	0	0		P300
VWLDPNESSDISMANSR_1920.8756	4418	5823	TRUE	0.0256794	4418	3499		4562	6575		5286	5823	Sign.		Y		0	0	0	0		P300 Unique
YVIEQGGLYLPTFFTSPK_2060.0739	53934	67464	TRUE	0.0256894	50544	42540	57324	62992	69708	63831	65220	76321	Sign.		Y		0	0	0	0		Both
SINVENVETNRR_1430.7346	2433.5	2968.5	TRUE	0.0257065	2190	2378	2489	2629	3074	2830	2863	3801	Sign.		Y		0	0	0	0		P300
KFETLSYLPDLSDVELAKEVDYLLR_2956.5554	4252.5	10968.5	TRUE	0.0259132	5505	7439	3000	1707	10714	11223	5884	12041	Sign.		Y		0	0	0	0		P300
GGETSTNSIASIFAWTR_1797.8766	5288	8545.5	TRUE	0.0259478	5396		3886	5288	10417	6621	7282	9809	Sign.		Y		0	0	0	0		P300
AEEFGWDKDLAK_1408.6743	3094	3719	TRUE	0.0260702	3023	3165	2687	3506	3973	3719	3637		Sign.		Y		0	0	0	0		Both
REEFEEISIPILER_1759.9225	3050	5212.5	TRUE	0.0260713	3296	2804	2376	4419	6235	4141	4536	5889	Sign.		Y		0	0	0	0		P300
LLDNGAHIYFCGLK_1621.8043	8465	9749	TRUE	0.0261845		8465	8601	8439	11103	9749	9607		Sign.		Y		0	0	0	0		P300 Unique
VDAHLSGLLAQVSSEEDFTGKPGQSTVLR_3041.5538	17328.5	22185.5	TRUE	0.0262294	18851	16840	15529	17817	24283	20618	18463	23753	Sign.		Y		0	0	0	0		P300
YSQVVSNALDMK_1354.6671	11313	16138.5	TRUE	0.0263098	10024	11217	11409	14885	16965	13717	15312	17930	Sign.		Y		0	0	0	0		P300
VVDLLAPYQR_1173.6626	26773	37684.5	TRUE	0.0263234	24066	21055	29941	29480	44865	34252	30321	41117	Sign.		Y		0	0	0	0		P300
ATAGDTHLGGEDFDNR_1675.7307	54052	68061.5	TRUE	0.0263845	61654	49545	51069	57035	73168	67145	58576	68978	Sign.		Y		0	0	0	0		P300
MSHISTGGGASLELLEGKPLPGVLALDEA_2862.4917	6063	3713	TRUE	0.0263923	5927	4220	6199	6569	4145	2817		3713	Sign.				0	0	0	0		P300
NLNTAVVDCCIGIPVYFTDLQR_2568.2586	2929	4441	TRUE	0.0264489	2929	2052		3297	4441	3838		4835	Sign.		Y		0	0	0	0		P300
IVDNETISVDGK_1289.6583	5059.5	6805.5	TRUE	0.0265101	4540	5326	4793	6220	6733	6878	6155	8562	Sign.		Y		0	0	0	0		P300
AIVQSPTYIVR_1246.7154	8238.5	11099	TRUE	0.0266106	8564	7913	7688	10218	11524	9545	10674	12400	Sign.		Y		0	0	0	0		P300
TVQGLIEELQK_1257.7049	8428.5	12044.5	TRUE	0.026633	8799	8015	8058	11126	11905	10723	12184	15185	Sign.		Y		0	0	0	0		Both
ITTVECLSGTGSLR_1493.7629	2974.5	4437.5	TRUE	0.0266796	2873	3076	2728	3818	4863	3567	4012	5083	Sign.		Y		0	0	0	0		P300
EITALAPSSMK_1147.6027	26676.5	39407.5	TRUE	0.0266899	28843	24510	23229	29180	44583	28213	36691	42124	Sign.		Y		0	0	0	0		Both
TLNTLDLVTLVGGHTIGTAGCGLVR_2538.3709	6180	8479.5	TRUE	0.0267283	6752	5651	6180		9387	7206	7685	9274	Sign.		Y		0	0	0	0		P300
DVMIAGK_733.3913	1575	2371.5	TRUE	0.0268021	1307	1487	1663	1951	2753	2606	2137	1841	Sign.		Y		0	0	0	0		P300
LAIGDLATQYFADRDIFCAGR_2373.1656	6023.5	8091	TRUE	0.0268539	6251	6078	5100	5969	8514	6257	7668	9496	Sign.		Y		0	0	0	0		P300
LDDEIKSWLAFAAQK_1734.9061	7377.5	12011	TRUE	0.026904	7410	6366	7345	7502	16121	8563	10257	13765	Sign.		Y		0	0	0	0		P300
GVPLTQLNLASSVK_1426.8264	10741	15141	TRUE	0.0269648	11214	8346	10904	10578	17432	12443	12850	19128	Sign.		Y		0	0	0	0		P300
TIDNFFNETEQLAFNPGLVVPGIYYSDDK_3306.5841	3265	4361.5	TRUE	0.0269883	2483	3265		3804	4531	4192	3983	4792	Sign.		Y		0	0	0	0		P300
GTLFPMCGMNLAFDR_1729.7859	5037	8898	TRUE	0.0271996	5037		4923	5313	9409		6430	8898	Sign.		Y		0	0	0	0		Both
YIGLSEASASTIR_1367.7165	3010	4606.5	TRUE	0.0272472		2781	3010	3711	4758	4455	3643	4989	Sign.		Y		0	0	0	0		P300
GILDVCDEPLVSVDFR_1833.9052	6072	8872	TRUE	0.0272948	7465	5368	5645	6499	10267	6904	8435	9309	Sign.		Y		0	0	0	0		P300
SSGFGLIYDTVESAK_1573.7744	15611.5	20962.5	TRUE	0.0273019	15919	15304	13751	18242	22884	18343	19041	25733	Sign.		Y		0	0	0	0		Both
DVLSVAFSLDNR_1335.6903	2033.5	3003.5	TRUE	0.0273324	2145	2231	1787	1922	3943	2666	2376	3341	Sign.		Y		0	0	0	0		P300
VLQAQDDIVNAMK_1444.7464	2509	4051	TRUE	0.0274423	2287		2509	3647	4875	3831	3913	4189	Sign.		Y		0	0	0	0		P300 Unique
TNANAQINTLAGR_1344.6866	7456	11227.5	TRUE	0.0275952		7060	7456	9071	11958	10497	9586	13555	Sign.		Y		0	0	0	0		Both
IELPTWTDIVK_1314.7304	6458.5	9796.5	TRUE	0.0275996	6060	6354	6563	7400	13089	8025	8380	11213	Sign.		Y		0	0	0	0		Both
ILAMDVNRENYELGLPIIEK_2330.2424	6532.5	8164	TRUE	0.0276842	5306	6063	7356	7002		8164	7963	9593	Sign.		Y		0	0	0	0		P300
TDDDKMATYLASLNHEETR_2210.003	8234	11012.5	TRUE	0.0277373	9748	8163	8234		11346	11522	9593	10679	Sign.		Y		0	0	0	0		P300
VLPDGSLMEIK_1201.6497	5843	7381	TRUE	0.0279125		4777	5843	6093	8371	7381	6919		Sign.		Y		0	0	0	0		P300 Unique
YVIEQGGLYL_1136.5986	1014	1404.5	TRUE	0.0280195	1064	938	1145	964	1213	1459	1908	1350	Sign.		Y		0	0	0	0		P300 Unique
ILEEVAIIPSKR_1367.8257	15381	21243.5	TRUE	0.0280909	14204	15798	14964	19545	21277	21296	17735	21210	Sign.		Y		0	0	0	0		P300
VLLQDFTGVPAVVDLACMR_2104.093	53639	65736.5	TRUE	0.0281378	49237	50312	56966	58624	71219	60254	59661	73318	Sign.		Y		0	0	0	0		P300
LSVFDAAMR_1009.5135	19743.5	26772.5	TRUE	0.0281746	19570	18166	19917	22858	29006	24539	21657	29109	Sign.		Y		0	0	0	0		P300
TFGALDPVQVTMMAK_1624.8073	4668	8965	TRUE	0.0282642		3653	5559	4668	8624	8498	9306	14881	Sign.		Y		0	0	0	0		P300
VVSNFIAQALR_1217.7001	6589.5	11851.5	TRUE	0.0283638	7364	6326	5267	6853	14434	7971	9269	14618	Sign.		Y		0	0	0	0		P300
APQAAGAIHTDFER_1483.7288	7012	11155	TRUE	0.028391		7012	5856	9569	11172	11138	9638	13057	Sign.		Y		0	0	0	0		P300
DNGLLLHIHR_1188.6484	12010	29300.5	TRUE	0.0284345	16224		11358	12010	37763	24918	19138	33683	Sign.		Y		0	0	0	0		P300
YYGGNEFIDEIENLCR_1991.8804	11189.5	15519.5	TRUE	0.028551	10988	8464	11391	13022	16416	12430	14623	18185	Sign.		Y		0	0	0	0		P300
FFDNAIGVNVPR_1348.7008	8631	12217	TRUE	0.0285839	9359	7903	7771	11170	12023	12113	12321	17447	Sign.		Y		0	0	0	0		P300
AGTGLFAEILDGEVYK_1724.8742	3749	5731	TRUE	0.0286049	4110	3388	2528	4734	6773	5020	4634	6442	Sign.		Y		0	0	0	0		P300
CPFTGTVSIR_1137.5721	4999	8994	TRUE	0.0286435	5704	2722		4999	13748	8731	7620	9257	Sign.		Y		0	0	0	0		P300 Unique
TTIMLADLADFK_1338.6974	5237.5	7201	TRUE	0.0287329	5292	5183	4903	6640	7146	7256	7327	5996	Sign.		Y		0	0	0	0		P300
VPTPTNSYTGIR_1306.6637	10166.5	17833	TRUE	0.0287358	8846	11487	8515	14265	17658	18008	12184	20477	Sign.		Y		0	0	0	0		P300
VIEVEGPR_898.4993	6278	7602.5	TRUE	0.0287522	6471	6308	6248	5932	7803	7402	7002	9695	Sign.		Y		0	0	0	0		P300
YKEDIQLMK_1167.6078	16793	23944.5	TRUE	0.0287592	18218	14658	15368	19607	26600	22378	18372	25511	Sign.		Y		0	0	0	0		P300
AAELTNLFESR_1250.6375	19673	25723	TRUE	0.0288118	20582	16723	18764	23931	24655	26138	25308	33729	Sign.		Y		0	0	0	0		Both
SSELSPNASAFLAK_1421.7271	2475	3569.5	TRUE	0.0289756		2439	2475	3351	3638	3376	3780	3501	Sign.		Y		0	0	0	0		P300
GLTVFAPSDEAFK_1381.6998	3878	4867.5	TRUE	0.0290944	3789	3370	3967	4528	5168	4377	4567	5315	Sign.		Y		0	0	0	0		P300
SLSSLLAEGMTVGK_1392.7403	56396	72619.5	TRUE	0.0291697	58065	54727	53044	62684	76125	69114	60333	82648	Sign.		Y		0	0	0	0		P300
ANEEFQHILR_1256.6382	1052	1338	TRUE	0.0293006		1060	1052	922		1422	1338	1161	Sign.		Y		0	0	0	0		P300 Unique
LADLEAAPAAVAR_1267.7005	13529	19944	TRUE	0.0293166	12066	12882	14176	15532	21019	18869	14420	22980	Sign.		Y		0	0	0	0		P300
EFAPSIPEK_1017.5251	38710	49592.5	TRUE	0.0293238	40073	35672	37347	43725	52984	47458	41116	51727	Sign.		Y		0	0	0	0		P300
VVLIGDSGVGK_1043.6095	4799	7339.5	TRUE	0.029338	4799	5901	3944		8631	6181	6671	8008	Sign.		Y		0	0	0	0		Both
SFQCELVMAK_1228.5701	3507	5038	TRUE	0.0293714	2931	3507		4192		5038	4566	5435	Sign.		Y		0	0	0	0		P300 Unique
IRELTSLVQK_1186.7154	4131	6237	TRUE	0.029373		4518	3143	4131	5897	6577	5645	8860	Sign.		Y		0	0	0	0		P300 Unique
GKPTNQGVTQLK_1270.7114	981.5	1692.5	TRUE	0.0297207	860	999	964	1584	1648	1737	1366	1871	Sign.		Y		0	0	0	0		P300 Unique
LYDDLNAGFR_1183.5742	13779	17886	TRUE	0.0299985	14518		11017	13779	18999	15298	16773	20115	Sign.		Y		0	0	0	0		P300 Unique
IGLFGGAGVGK_975.5622	31149.5	40921	TRUE	0.0301134	32735	22632	31335	30964	46954	35848	34343	45994	Sign.		Y		0	0	0	0		P300
NISFTVWDVGGQDK_1565.7594	10197.5	16870	TRUE	0.0301344	11865	9608	8156	10787	25625	13303	14938	18802	Sign.		Y		0	0	0	0		P300
VVDWLAAEFK_1177.6252	5441.5	6429.5	TRUE	0.0301358	5502	5381	4969	5866	6342	6414	6445	8311	Sign.		Y		0	0	0	0		P300
TLADYNIQK_1065.5575	25601	32574	TRUE	0.0301801	25601	22248		27801	31635	30358	33513	40105	Sign.		Y		0	0	0	0		P300
KEQVFSTYSDNQPGVLIQVYEGER_2786.3632	2232.5	1132.5	TRUE	0.0303074	2269	2490	2113	2196	1019	1246	2262	839	Sign.				0	0	0	0		P300 Unique
GEEFDGSEAVR_1195.5226	3302	4866	TRUE	0.0305841		3302	2828	3327	5041	4691	3598	5701	Sign.		Y		0	0	0	0		P300
AYGEFFKPCAFLAER_1805.868	11224.5	17497	TRUE	0.0306773	11967	9242	10482	13960	22020	14297	14349	20645	Sign.		Y		0	0	0	0		P300
VLQAQDDIVNAMKDQAAK_1958.0012	8678.5	10604	TRUE	0.0307333	8635	7032	8722	9051	11482	9409	9726	12501	Sign.		Y		0	0	0	0		P300
AFVEHYYSTFDTNR_1749.7867	4845.5	7444.5	TRUE	0.030736	5243	3868	4448	5541	9802	5476	6945	7944	Sign.		Y		0	0	0	0		P300
VGTEAHTAMTEYDR_1580.7009	32601	44050.5	TRUE	0.0307707	31459	33743	29026	44233	44761	43340	42440	47701	Sign.		Y		0	0	0	0		P300
VWDHHAPQLR_1258.644	3395	4194	TRUE	0.0308157	3395	3355	3446		5189	4150	4194		Sign.		Y		0	0	0	0		P300
YLSTVLFDATR_1285.6787	9220	13243	TRUE	0.0309238	9125	8375	9315	12007	14369	12117	11459	16468	Sign.		Y		0	0	0	0		P300
KGLTPSQIGVILR_1381.8526	8580	11608.5	TRUE	0.0310566	5942	7403	9757	10195	10289	11728	11489	14000	Sign.		Y		0	0	0	0		P300
TFAAVGVDPAIMGIGPAVAIPAAVK_2352.2996	3436.5	5001	TRUE	0.0311232	2942	3064	3809	4414	4194	4915	5087	6336	Sign.		Y		0	0	0	0		P300
SFDLIVLPGGLNGAQR_1657.8908	3650.5	5742	TRUE	0.0311289	4752	3301	3030	4000	7448	4743	4879	6605	Sign.		Y		0	0	0	0		P300
GALGGTCLNVGCIPSK_1603.7931	6126.5	7727	TRUE	0.0312863	6251	5665	6002	7377	8261	6856	7704	7750	Sign.		Y		0	0	0	0		P300
ATQGIYPLQNVFIR_1619.8904	32441.5	44371.5	TRUE	0.0314894	37547	29397	30548	34335	51427	38044	38212	50531	Sign.		Y		0	0	0	0		P300
NLYIISVK_949.5717	15469.5	20765.5	TRUE	0.0315456	15038	14103	15901	17631	23419	17448	18238	23293	Sign.		Y		0	0	0	0		P300
VALVVVTGDR_1028.6099	3208	4354	TRUE	0.0315584		3208	2975	3642	4499	4209	3606	4760	Sign.		Y		0	0	0	0		P300 Unique
LAMQEFMIL_1077.5471	1538	1832.5	TRUE	0.031932	1119	1508	1568	1642	1918	1747	1697	2030	Sign.		Y		0	0	0	0		P300
MVSVGSTLYVFGGR_1472.7566	4092	5867.5	TRUE	0.032073	4842	4257	3886	3927	7204	5317	4683	6418	Sign.		Y		0	0	0	0		P300
RLYQMQQNGTLLFPAINVNDSVTK_2751.4134	6503.5	8350.5	TRUE	0.0321284	7517	6260	5741	6747	9096	7710	7189	8991	Sign.		Y		0	0	0	0		P300
ILSQPLADIGGK_1211.6994	11276.5	14527.5	TRUE	0.0321304	12046	11649	10893	10904	16692	14099	11702	14956	Sign.		Y		0	0	0	0		P300
AAFR_464.2616	3297	4790	TRUE	0.032138	3574	3020	2789	4680	5329	4470	4453	5110	Sign.		Y		0	0	0	0		P300
LLLDDLKK_957.5979	14799	24741	TRUE	0.0321762	16375	13154	14799		33216	23046	19087	26436	Sign.		Y		0	0	0	0		Both
VEIESLFDGVDLSEPLTR_2019.0281	7743	8528.5	TRUE	0.0322045	7748	7738	7883	7448	8983	8074	9194	8047	Sign.		Y		0	0	0	0		P300
AGVHIEDQSSVTK_1370.691	3770.5	6074.5	TRUE	0.0322321	3131	3707	3834	4588	7106	5433	6716	4151	Sign.		Y		0	0	0	0		P300
AFHEQLSVAEITNSAFEPASMMAK_2609.2374	10335.5	12564.5	TRUE	0.032322	10482	8667	10189	10530	15079	11244	11327	13802	Sign.		Y		0	0	0	0		P300
AFSGWGTNEK_1096.5058	1813	2898	TRUE	0.0324934	1813	2552	1698		2969	2812		2898	Sign.		Y		0	0	0	0		P300 Unique
NVLLEFYAPWCGHCQK_2021.9361	10489	15633	TRUE	0.0325582	3004	10562	10835	10416	20578	13624	12463	17642	Sign.		Y		0	0	0	0		P300
TSLWDLLESTLTYQHR_1962.992	8625.5	12488	TRUE	0.0326435	10392	7404	6212	9847	17596	11054	11552	13424	Sign.		Y		0	0	0	0		P300
TLSDQFEAK_1038.5102	12351.5	17503	TRUE	0.0329486	11906	12797	9567	15144	17021	19078	13586	17985	Sign.		Y		0	0	0	0		P300 Unique
ADRDESSPYAAMLAAQDVAQR_2265.0564	15021	18234.5	TRUE	0.0330677	16395	14884	15051	14991	18872	15645	17597	19702	Sign.		Y		0	0	0	0		P300
AEATDVANAVLDGSDAILLGAETLR_2485.278	5167.5	8186	TRUE	0.0330869	5245	5090	5010	6682	8985	5943	7387	9284	Sign.		Y		0	0	0	0		P300
TVSCADILTLAAR_1390.7359	3527.5	4113.5	TRUE	0.0331343	3692	3171	3363	3881	4210	4017	4003	4990	Sign.		Y		0	0	0	0		P300
HLYVFDLETR_1292.6634	4967	7505.5	TRUE	0.0331983	5049		3537	4967	8438	6573	6027	9723	Sign.		Y		0	0	0	0		P300
TFIAIKPDGVQR_1344.7634	17618	24515.5	TRUE	0.0333165	18850	16386	15832	24220	25437	22960	23594	28754	Sign.		Y		0	0	0	0		P300
NLPGVELCHVER_1422.7158	12546.5	17318	TRUE	0.0333431	12028	12483	12610	13677	20737	15014	14051	19622	Sign.		Y		0	0	0	0		P300
IPGVISASSFDGK_1277.6736	4930	6632.5	TRUE	0.0335325		4236	4930	5804	6459	6806	6335	8472	Sign.		Y		0	0	0	0		P300
LIFIGPPGSGK_1085.6354	4612	6015	TRUE	0.0337164		3725	4612	4928	6644	5832	4982	6198	Sign.		Y		0	0	0	0		P300
VGVITIDQLR_1113.6626	7135	9455.5	TRUE	0.033728	5175	6373	8649	7897	9575	9336	8414	10229	Sign.		Y		0	0	0	0		P300
VISKPLTMGSFGDVLAVPSYDTISSK_2712.4164	3714.5	4875.5	TRUE	0.033765	3685	3458	3744	4886	5109	4624	4757	4994	Sign.		Y		0	0	0	0		P300
TFLAGEENLLSNLNPAATR_2031.0505	5060	6165.5	TRUE	0.0338427		4471	5060	5428	6293	6038	5706	7276	Sign.		Y		0	0	0	0		P300
LDCGGGYMK_1000.4227	7063	8820.5	TRUE	0.0339375	7813	7114	7012	6985	10919	8744	8897	7821	Sign.		Y		0	0	0	0		P300 Unique
LLLPLVSTFR_1158.7245	4516	6739.5	TRUE	0.0341479	4856	4176	4120	6043	6814	5514	6665	8490	Sign.		Y		0	0	0	0		P300
LVDTNGAGDAFVGGFMSQLVK_2127.0427	7544	9434	TRUE	0.0341505	7085	7926	7162	9173	9691	8646	9539	9329	Sign.		Y		0	0	0	0		P300
GTFDLWELDFK_1370.6627	8727	12482.5	TRUE	0.034168	10135	6842	7603	9851	16585	10430	11261	13704	Sign.		Y		0	0	0	0		P300
EALGALPLYQR_1230.6841	2941	4278.5	TRUE	0.0341685		2467	2941	3117	5201	3540	3712	4845	Sign.		Y		0	0	0	0		P300
TPLVPASVVFDLGGR_1527.853	12699	15446.5	TRUE	0.0342801	12736	11674	12662	15318	15190	15051	15703	18283	Sign.		Y		0	0	0	0		Both
EKLVDTNGAGDAFVGGFLSQLVHGK_2560.3042	13301.5	16884	TRUE	0.0343211	13823	12767	12981	13622	18497	13939	15271	18694	Sign.		Y		0	0	0	0		P300
ALDKELSSDFER_1409.6907	825	7961.5	TRUE	0.0344997		6041	825	781	9066	6857	5649	9129	Sign.		Y		0	0	0	0		P300 Unique
IINSDEIQSVVNPIKK_1797.0116	30807	37964	TRUE	0.0345893	29059	28386	32555	33518	46197	34658	34791	41137	Sign.		Y		0	0	0	0		P300
FYIDTLQVCPLR_1524.7879	2273	3534	TRUE	0.0346445		2049	2273	2561	4060	3008	2832	4117	Sign.		Y		0	0	0	0		P300 Unique
GCIVSPDLSVLNLVIVK_1826.0456	41510.5	50264	TRUE	0.0346544	39208	42638	40383	45567	53348	47180	44296	55906	Sign.		Y		0	0	0	0		P300
SLLPVEPLVAECEKR_1739.9361	3913	5064	TRUE	0.034671	4392	3772	2981	4054	5659	4281	4640	5488	Sign.		Y		0	0	0	0		P300
IVGFHGQASDVVHSIGVTIVPITTTE_2677.4196	5401	6627.5	TRUE	0.0346903	5254	6004	4802	5548	7627	6131	5920	7124	Sign.		Y		0	0	0	0		P300
MREILHIQGGQCGNQIGSK_2126.0594	4205	5946	TRUE	0.0348335		4527	4205	3959	6429	5463	4668	6509	Sign.		Y		0	0	0	0		P300
AILNESSEFVGDK_1408.6955	21472	28441.5	TRUE	0.0351467	21503	21441	18425	28116	32116	27891	26320	28992	Sign.		Y		0	0	0	0		P300
TEFGPSQPFK_1137.5575	45465.5	63338.5	TRUE	0.0353161	54965	47019	39519	43912	74518	58478	50854	68199	Sign.		Y		0	0	0	0		Both
TPVVVGNCTGFAVNR_1590.8057	2541	4180	TRUE	0.0355077	2541		2374	3613	4739	3492	3954	4406	Sign.		Y		0	0	0	0		P300 Unique
GGTLISYEGK_1024.531	4466.5	8334.5	TRUE	0.0356015	4488	4445	4160	5399	9652	7017	5085	10595	Sign.		Y		0	0	0	0		P300
TAIEAACMLLR_1248.6439	3006	3691.5	TRUE	0.0360005		3006	2595	3131	3432	3374	3951	4345	Sign.		Y		0	0	0	0		P300
IPSSEEIADR_1116.5531	53285.5	78608.5	TRUE	0.0361426	52756	45270	53815	74796	94281	77106	66706	80111	Sign.		Y		0	0	0	0		P300
ISVLNDALK_973.5564	6814	8486.5	TRUE	0.0361486	5761	6814		7835	8917	7998	8056	9032	Sign.		Y		0	0	0	0		P300 Unique
GGIGVIQIDEAALR_1411.7904	73498	87554	TRUE	0.0362247	75421	69015	71575	82163	93955	81060	81153	97761	Sign.		Y		0	0	0	0		Both
IVGAHFFSPAHIMPLLEIVR_2247.2471	1504	5656	TRUE	0.0362335	2980		1425	1504	4785	6804	2878	6527	Sign.		Y		0	0	0	0		Both
ALVMHTYK_1004.5234	21858	30809	TRUE	0.0362646		18974	21858	22910	34736	26882	25153	35383	Sign.		Y		0	0	0	0		P300
MMLTFSVFPSPK_1384.7003	7291	9064.5	TRUE	0.0362669	7705	6794	6877	8256	10909	8309	8341	9788	Sign.		Y		0	0	0	0		Both
YHASAIHVPGPEVAR_1603.834	9232	13711	TRUE	0.036508		9232	8264	11085	15878	12085	11560	15337	Sign.		Y		0	0	0	0		P300
GRYDQIFAK_1097.5738	4769	8088.5	TRUE	0.036526	4168	5370	3361	5530	11271	6638	5754	9539	Sign.		Y		0	0	0	0		P300
LAQVVADPSLTK_1241.71	15043	20221	TRUE	0.036604	15108	15790	10446	14978	24085	16705	17090	23352	Sign.		Y		0	0	0	0		P300
GQGSIQQLLAAEVEAQHIVNAAR_2403.2739	12798.5	16434.5	TRUE	0.0366139	12988	11613	12609	15329	15120	15833	17036	21051	Sign.		Y		0	0	0	0		Both
KQFVIDVLHPGR_1408.8059	20182.5	24544.5	TRUE	0.0368427	20352	15892	20013	23213	23319	23702	25387	29933	Sign.		Y		0	0	0	0		P300
ALLDVGLIR_969.6091	30596.5	40506.5	TRUE	0.036919	29481	27792	31712	35010	46862	35394	34658	45619	Sign.		Y		0	0	0	0		Both
YAAISQDSGLVPIVEPEILLDGEHDIDR_3064.5473	3501	4464	TRUE	0.0369219	3337	3633	3473	3529		4186	4464	6095	Sign.		Y		0	0	0	0		P300 Unique
TILPCNLPR_1083.598	8929	10987	TRUE	0.0369446	7543	9223	8635	9806	11085	10972	9215	11002	Sign.		Y		0	0	0	0		P300
VCIVGSGPAAHTAAIYASR_1900.9698	15998	20483	TRUE	0.0370342	14334	15299	16697	19343	20262	20704	17928	23273	Sign.		Y		0	0	0	0		P300
EAYAPYERPALTK_1490.7638	3785	4490.5	TRUE	0.0370681	4109	3534	3108	4036	4462	4519	4096	5177	Sign.		Y		0	0	0	0		P300
VCPSHILNFQPGEAFVVR_2070.059	21176	31722.5	TRUE	0.0371857	17091	19534	22818	29544	35424	28021	27541	37228	Sign.		Y		0	0	0	0		P300
SIVGATLEVIQK_1257.7413	12542	15024.5	TRUE	0.0372308	12161	11672	14042	12923	13653	15665	14384	17358	Sign.		Y		0	0	0	0		P300
INVDQAGFYR_1182.5902	3153	4828	TRUE	0.0372724		2634	3153	3640	5300	4415	3605	5241	Sign.		Y		0	0	0	0		P300 Unique
EALSFVAELQR_1262.6739	12056.5	17452	TRUE	0.0373215	12836	11277	9819	13091	20725	14058	14179	22095	Sign.		Y		0	0	0	0		P300
ASTDFVGLNYYTSVFSNHLEKPDPSKPR_3170.5429	6365	9208	TRUE	0.037352	6365	5506		6425	12409	8706	7586	9710	Sign.		Y		0	0	0	0		P300
MSLGLPVAATVNCADNTGAK_1989.9733	14260	19302.5	TRUE	0.0373707	15034	13486	12310	17698	22387	16774	17426	21179	Sign.		Y		0	0	0	0		P300
MSVEFDNCK_1129.4653	7974	10999.5	TRUE	0.0375327	7196	8752	6682	10647	10321	12141	10059	11678	Sign.		Y		0	0	0	0		P300
VATVSLPR_842.5094	8311	12918	TRUE	0.0376012	7169	8311	9373		12918		10250	14511	Sign.		Y		0	0	0	0		P300 Unique
NISVVAVCPK_1086.5976	10074	18433	TRUE	0.037618	10074	9699	11843		22972		14214	18433	Sign.		Y		0	0	0	0		P300
GLVEKDFEQIGEFLSR_1866.9596	12045	15811	TRUE	0.0376984	12534	11556	11354	14055	17556	14066	13819	18709	Sign.		Y		0	0	0	0		P300
GVAFETIPVDLMK_1419.7552	10947.5	15618	TRUE	0.0377214	10753	11142	10349	12043	17767	12487	13469	20179	Sign.		Y		0	0	0	0		P300
AVTLTLDIQK_1101.6514	7938.5	11126.5	TRUE	0.0380924	10675	8165	7712	7493	11908	10520	9584	11733	Sign.		Y		0	0	0	0		P300
EAADQSLEAYK_1224.5743	8055	10975.5	TRUE	0.0382368	7852	8258	7231	8741	12895	9835	8496	12116	Sign.		Y		0	0	0	0		P300
ANVILPASAFTEK_1360.7471	3307.5	4257	TRUE	0.0382486	2796	3184	3431	3913	3697	4100	4414	5090	Sign.		Y		0	0	0	0		P300
FKGVTLMPNVGYGSDKK_1840.9626	5717.5	7076	TRUE	0.0382489	6179	5034	5715	5720	7586	6566	6451	9178	Sign.		Y		0	0	0	0		P300
LEVSHHLGQNVVR_1487.8077	3759.5	4786.5	TRUE	0.0384352	3372	4000	4358	3519	5048	4525	4144	5538	Sign.		Y		0	0	0	0		P300
EAEVASQVVK_1059.5681	10410.5	15541.5	TRUE	0.0384374	9051	10774	11746	10047	17389	18916	13694	11162	Sign.		Y		0	0	0	0		P300
IFNTNNLWVNLK_1475.8005	4381	7771	TRUE	0.0388264		4381	3883	4936	10021	5708	6531	9011	Sign.		Y		0	0	0	0		P300
NSTVVPGGGAIDMEISK_1674.8367	1684	2073.5	TRUE	0.0388566	1816	1577	1318	1791	2254	1893	1827	2319	Sign.		Y		0	0	0	0		P300
SSDGTPFVDMLK_1296.614	6121	7553.5	TRUE	0.0389016		5330	6121	6861	7433	7390	7674	9372	Sign.		Y		0	0	0	0		P300
LSEEDQAVFK_1165.5735	12679	18051.5	TRUE	0.0391293	11998	13248	12110	15858	19013	17090	14351	21829	Sign.		Y		0	0	0	0		Both
ALFSQVTSRF_1155.6157	3282	1932	TRUE	0.0391435		2603	3282	3651	1318	1932		2368	Sign.				0	0	0	0		P300
LFVAIFPSFGER_1382.7467	11638.5	16522.5	TRUE	0.0391971	12596	10982	9943	12295	19291	12863	13754	19354	Sign.		Y		0	0	0	0		P300
KPEEINKEEYAAFYK_1858.9222	35577.5	47763	TRUE	0.0394885	37353	33802	29877	41861	53629	38194	45035	50491	Sign.		Y		0	0	0	0		P300
VSEDDKLVEYDALLLDR_1993.0124	9360	11931.5	TRUE	0.0395432	9361	9310	9359	10721	11406	12457	10503	14842	Sign.		Y		0	0	0	0		P300
FGGAIDDAAR_992.4796	6462.5	8753.5	TRUE	0.039714	6444	6481	6094	7609	8555	8952	6758	9579	Sign.		Y		0	0	0	0		P300
TLTSVHEAMLEDVAFPAEIVGK_2357.2057	7128.5	8805	TRUE	0.0398758	6877	7220	7037	7483	10348	8417	9193	7370	Sign.		Y		0	0	0	0		Both
TNWANAPFVASYK_1468.7219	3839.5	6502	TRUE	0.0401547	3702	3977	3623	5556	8605	4959	5730	7274	Sign.		Y		0	0	0	0		P300
TGDSSLVAYVK_1139.5943	5386	7624	TRUE	0.0401702		5386	4496	6546	9036	6449	7759	7489	Sign.		Y		0	0	0	0		P300 Unique
KFETLSYLPDLTDSELAK_2070.0641	32363.5	42530.5	TRUE	0.0402208	34007	27978	30720	35005	48033	37028	35220	49847	Sign.		Y		0	0	0	0		P300
MGFMPYSAPAEEGAISTLKR_2156.0515	9766	12671	TRUE	0.0402461	10148	8863		9766	13435	10569	11907	14714	Sign.		Y		0	0	0	0		P300
IDSWFGTR_981.4789	4353.5	5693	TRUE	0.0402639	4801	3906	3285	5010	7659	5693	5533		Sign.		Y		0	0	0	0		P300
MPISSDLTNPR_1230.6147	6016.5	9140.5	TRUE	0.0403087	6218	5215	5815	7893	9925	8356	6923	10987	Sign.		Y		0	0	0	0		P300
AVDSLVPIGR_1026.5942	5620	8564.5	TRUE	0.0404821	5215	5862	5378	7922	9310	7819	7126	10751	Sign.		Y		0	0	0	0		P300
GILLYGPPGSGK_1158.6517	10872	14238.5	TRUE	0.0407296	11302	10442	9778	12744	14285	14192	11662	16671	Sign.		Y		0	0	0	0		P300
VPVLETPEGPIFESNAIAR_2039.0808	15625.5	20684	TRUE	0.0409242	15036	16215	13231	20537	21461	19481	19907	25191	Sign.		Y		0	0	0	0		P300
SSVCDIAPR_1004.483	4014	5141.5	TRUE	0.0410743	4070	4014	3512		5835	4875	4197	5408	Sign.		Y		0	0	0	0		P300
ANAVALGNYLMSK_1351.7038	7142.5	10103.5	TRUE	0.0412532	7771	6514	5907	8397	11344	7770	9029	11178	Sign.		Y		0	0	0	0		P300
YGCR_555.2344	4086	5903.5	TRUE	0.0412616	3517	3876	4296	5929	5954	6440	5351	5853	Sign.		Y		0	0	0	0		P300
GWDAQVLGEAPHK_1407.7015	6553	8502.5	TRUE	0.041317	6553	5700		7127	9895	8353	7149	8652	Sign.		Y		0	0	0	0		P300
VISELGDSAFEDQCGR_1782.7963	7454	10633.5	TRUE	0.0413454		7454	6861	8938	11573	9694	9057	12526	Sign.		Y		0	0	0	0		P300
SLSIERPTYTNLNR_1663.8762	21304.5	30579	TRUE	0.0414389	19438	17335	23171	23716	31441	29717	21416	35437	Sign.		Y		0	0	0	0		P300
GLDFSALMDDVK_1310.6297	11290.5	17411	TRUE	0.0415268	12159	9498	10422	14581	19160	12648	15662	19449	Sign.		Y		0	0	0	0		P300
SIGGIQVDGLFR_1261.6899	19570	24024.5	TRUE	0.0415499	19569	19571	18895	22556	25877	22078	22172	28336	Sign.		Y		0	0	0	0		P300
SSLLLHMDGTSPIAEDIGR_2012.0117	11167.5	14110.5	TRUE	0.0416022	11655	10680	8211	12455	12009	13153	15068	15149	Sign.		Y		0	0	0	0		P300
AASALSSNVPPVVLAK_1523.8792	3109	4130.5	TRUE	0.041751	3539	3049	3109		4351	3910	3450	4397	Sign.		Y		0	0	0	0		P300 Unique
IELSSLTQTNMSLPFITATADGPK_2535.3011	4107.5	5644	TRUE	0.0417517	5515	3753	4291	3924	6725	5100	5269	6019	Sign.		Y		0	0	0	0		P300
TQYCVSCAIHSHVVR_1816.8582	16054.5	26268.5	TRUE	0.0417808	15584	16525	15166	18423	27503	25034	15937	30524	Sign.		Y		0	0	0	0		P300
ITYIAPAGQYSLKDTVIELEFQGIKK_2925.5972	7200	9695.5	TRUE	0.0418147	7350	7050	6549	7572	11298	8775	7350	10616	Sign.		Y		0	0	0	0		P300
TVDVEELSVEER_1404.6853	15991.5	20455	TRUE	0.0418891	15717	16266	15233	20166	18629	21055	19855	23202	Sign.		Y		0	0	0	0		P300
TGQVPDPTSTDNPEFQIVLSIIK_2499.2977	32274.5	54634.5	TRUE	0.0420738	55102	37290	27259	22657	75132	57391	51878	51471	Sign.		Y		0	0	0	0		P300
PESVLK_672.3927	1741.5	2104	TRUE	0.0421894	1501	1790	1693	1879	1927	2077	2131	2732	Sign.		Y		0	0	0	0		P300
VLVTGAAGQIGYALV_1413.81	4727.5	5771.5	TRUE	0.0423375	4047	4962	4493	5297	5656	5632	5887	7895	Sign.		Y		0	0	0	0		P300 Unique
GVSLLLPTDVVIADK_1539.8992	9797.5	13123	TRUE	0.0423903	9678	9917	9418	10973	15211	10936	11258	14988	Sign.		Y		0	0	0	0		Both
MELIDAAFPLLK_1360.7545	49345	63426.5	TRUE	0.042421	47445	50597	48093	51966	67220	50628	59633	74692	Sign.		Y		0	0	0	0		Both
EFEAATSGLK_1052.5259	6128	5119.5	TRUE	0.0424277	6442	5814	5331	6805	5507	4368	4883	5356	Sign.				0	0	0	0		P300
GPTPEPFCQVMLR_1531.7396	4464	7218	TRUE	0.0424376	4934	3902		4464	7218		5456	8221	Sign.		Y		0	0	0	0		P300
IEELVGVPIHYIGIGPGR_1919.0749	7932.5	10102	TRUE	0.0424622	8004	7861	7856	9363	11227	9276	8827	10928	Sign.		Y		0	0	0	0		P300
KYEPTIGVEVHPLDFFTNCGK_2433.1908	1366	1963.5	TRUE	0.0424686	1366	1222	1490		2415	1541	1865	2062	Sign.		Y		0	0	0	0		P300
LMGVTMLDVVR_1233.6694	2977	4871	TRUE	0.0425227	2839	3115	2210	3728	5472	4270	3313	6269	Sign.		Y		0	0	0	0		P300
NYVDMDEYPVTTELQNR_2086.9386	7247.5	8877	TRUE	0.0426516	7467	6652	7028	8613		8593	8877	10347	Sign.		Y		0	0	0	0		P300
VPTPNVSVVDLVINVEK_1822.032	5956	8271.5	TRUE	0.042668	5985	5927	4854	6677	9533	6361	7178	9365	Sign.		Y		0	0	0	0		P300
IIGFDNTR_935.4945	70023	94948	TRUE	0.0427187	87234	58136	67647	72399	122197	93250	81286	96646	Sign.		Y		0	0	0	0		P300
ICSYAQGMNLLR_1425.6978	7647	10696.5	TRUE	0.0427532	7596	7698	6945	9612	11237	8309	10289	11104	Sign.		Y		0	0	0	0		Both
DAPALVDLATGQEILATGIK_1996.0961	19440.5	26946.5	TRUE	0.0427702	18408	13440	22064	20473	19825	26404	28038	27489	Sign.		Y		0	0	0	0		P300
AGELSAAEIDNLMTIVANPR_2085.0645	36588	50242.5	TRUE	0.042847	33850	36331	36845	52021	54928	48691	48707	51778	Sign.		Y		0	0	0	0		P300
DLIVQCLLR_1129.6398	18135	23706.5	TRUE	0.0428916	22068	17235	16974	19035	29711	20846	24185	23228	Sign.		Y		0	0	0	0		P300
SVAAGMNAMDLR_1235.5871	7208	9010	TRUE	0.0429279	7367	5710	7049	7679	9288	8732	7215	9757	Sign.		Y		0	0	0	0		P300 Unique
NVVTGDVSDLK_1146.6001	4346	8659.5	TRUE	0.0432323	6432	3815	3994	4698	10884	6724	5656	10595	Sign.		Y		0	0	0	0		P300
YKEAAELAAESPQGILR_1845.9705	7750	9683.5	TRUE	0.0432666	8012	7439	7488	8569	9294	10073	7998	10743	Sign.		Y		0	0	0	0		P300
ATQGQVITCK_1147.5777	4875	6533	TRUE	0.0432926	4875		3772	4932	7098	5409		6533	Sign.		Y		0	0	0	0		P300
YVDAVMTIPK_1136.602	26069	37338	TRUE	0.0434494	25419	26719	24024	31913	40370	34306	28104	41861	Sign.		Y		0	0	0	0		P300
LTEEILAAGPIF_1273.7038	6768	8710	TRUE	0.0435192	6891	6628	6645	7207	9218	7401	8202	11334	Sign.		Y		0	0	0	0		P300
MIADVSVSDK_1064.5292	3872	6693	TRUE	0.0435668	3709		3872	5401		6758	5479	6693	Sign.		Y		0	0	0	0		P300 Unique
NEPTAAAIAYGLDKK_1561.822	3313	4448.5	TRUE	0.0438455	2839	2951	3675	4323	5041	4129	4102	4768	Sign.		Y		0	0	0	0		P300
NAVFGDSSALAPGGVR_1517.7707	6096.5	7626.5	TRUE	0.0438578	6271	5922	5443	7003	8498	6790	6825	8428	Sign.		Y		0	0	0	0		P300
NQVAMNPINTVFDAK_1661.8316	4478	6639.5	TRUE	0.0439012	4726	4115	4230	5964	7249	5479	6030	8669	Sign.		Y		0	0	0	0		P300
GSFITSNGALATLSGAK_1595.8275	16998.5	21515.5	TRUE	0.0440289	17069	14705	16928	20347	23244	19787	19715	26405	Sign.		Y		0	0	0	0		P300
STGADKTFQDTVDGGLTVFCPSDSAVGK_2860.3306	7148.5	5302	TRUE	0.0440859	7418	6907	6446	7390	6761	3972	4637	5967	Sign.				0	0	0	0		P300
SGFISLVSR_965.5415	7225	10958.5	TRUE	0.0441073	7225	6319		9941	10743	9361	11174	11228	Sign.		Y		0	0	0	0		P300
HLNLDFQLIKDPETGKK_1996.0862	14723.5	21464.5	TRUE	0.0441231	16255	13192	11633	16269	26881	17208	17022	25721	Sign.		Y		0	0	0	0		P300
FTYGYEMPVDILAK_1646.8135	2909	4682	TRUE	0.0442586		2909	2641	3670	5423	4039	3706	5325	Sign.		Y		0	0	0	0		P300
TPNGYMLQQFENPANPK_1949.9062	6429	7966.5	TRUE	0.0444524		5505	6429	7563	7778	7930	8003	9382	Sign.		Y		0	0	0	0		P300 Unique
VTLFLNLANDPTIER_1715.9327	12324	17912	TRUE	0.0444773	14496	12049	11384	12599	24033	15315	14484	20509	Sign.		Y		0	0	0	0		P300
ATLVVGNVLPLR_1251.7783	6634.5	9295.5	TRUE	0.044572	7241	6028	5618	7537	11261	7131	8314	10277	Sign.		Y		0	0	0	0		P300
GFVQFCYEPIK_1387.6715	36939.5	45492	TRUE	0.0448068	38983	35060	34844	38819	48401	39113	42583	55325	Sign.		Y		0	0	0	0		Both
VTSVNSYTLPILEYVR_1854.9847	14468.5	19584.5	TRUE	0.0449453	13288	12925	15649	19645	19353	18284	19816	23682	Sign.		Y		0	0	0	0		P300
EVLSTSFNVPEELLGR_1789.9331	5731.5	7773	TRUE	0.0449677	5694	5757	5706	7688	8085	6916	7461	8688	Sign.		Y		0	0	0	0		P300
LGDDEFGHMLAGILR_1643.821	18228	20944.5	TRUE	0.0449807	19882	18191	18265	17344	21066	19760	20823	25158	Sign.		Y		0	0	0	0		Both
LLIQNQDEMIK_1344.7192	19270.5	24269	TRUE	0.0450551	11543	18659	19882	21970	27717	23615	21837	24923	Sign.		Y		0	0	0	0		P300
RIFEGEALLR_1203.6844	6370	10487	TRUE	0.0451808		6370	6338	7906	10882	8063		10487	Sign.		Y		0	0	0	0		P300
GLASVGLTSLQSGMDNVR_1804.9222	5628	9023	TRUE	0.0452058	5628	4678		5997	9780	5753	9183	8863	Sign.		Y		0	0	0	0		P300
WDDGSTHDAVTK_1331.5862	1983	2811	TRUE	0.0453165		1773	2223	1983	3521	2494		2811	Sign.		Y		0	0	0	0		P300
EFFNQGVKPGELAIISR_1905.0229	7217	11013	TRUE	0.0453739	6786		7217	8090	11816	8138	10210	13056	Sign.		Y		0	0	0	0		P300
LLDDLKK_844.5138	4894	6332	TRUE	0.0454175	3469	5269	4894		6139		6332	7903	Sign.		Y		0	0	0	0		Both
NKSPLLLQMNPIHK_1632.9254	12127.5	15635.5	TRUE	0.0454211	14306	10167	11300	12955	16912	15915	12982	15356	Sign.		Y		0	0	0	0		P300
AYVER_637.3304	1070	1365	TRUE	0.0454271	1019	815	1160	1121	1347	1383	1196	1885	Sign.		Y		0	0	0	0		P300
TTIAIDTILNQK_1330.7577	11440	14943	TRUE	0.0455091	11942	10938	10898	12799	16869	13017	13008	18628	Sign.		Y		0	0	0	0		P300
IPAVQELVR_1024.615	6633.5	8400	TRUE	0.0456236	6562	6594	6673	7697	7470	8351	8449	10695	Sign.		Y		0	0	0	0		P300
SLEEGDDDDKFLALLR_1835.9021	26821.5	32877	TRUE	0.045763	26352	23785	29596	27291	36101	29268	29653	38900	Sign.		Y		0	0	0	0		P300
TSLAPGSGVVTK_1116.6259	29723	42971.5	TRUE	0.0457978	25703	29309	30137	40187	45202	40741	34423	47419	Sign.		Y		0	0	0	0		P300
TFAAVGVDPAIMGIGPAVAIPAAVK_2336.3047	26447	33662.5	TRUE	0.0458745	31156	23331	26717	26177	43292	29964	32623	34702	Sign.		Y		0	0	0	0		P300
VSGETAIESPTIDVSSK_1719.8647	3525	4761	TRUE	0.0459991		3417	3525	4271	4766	4880	4004	4756	Sign.		Y		0	0	0	0		P300
VALVNYGEDHGK_1301.6484	12293	15582	TRUE	0.0460056		12293	9596	13302	15937	17777	13238	15227	Sign.		Y		0	0	0	0		P300
VFHLAGNNQQGGFGGSQQQQEQK_2487.176	31620.5	44042.5	TRUE	0.0460163	32503	25758	30738	36130	47650	40435	32555	51160	Sign.		Y		0	0	0	0		P300
LGPNYLQ_786.4145	1221	1749	TRUE	0.0460695	757	1429		1221		1614	1830	1749	Sign.		Y		0	0	0	0		P300 Unique
SGKPALDKEGNLQILTSHTLKPVPIAIGGPGLSAGVR_3692.0858	7624	5669	TRUE	0.0460978	9330	7836	6776	7412		5669	5605	6670	Sign.				0	0	0	0		P300
LFVDILK_847.5288	21177	27105.5	TRUE	0.0464317	21177	20255		22215	26974	22286	27237	30890	Sign.		Y		0	0	0	0		P300
VPIDVFAGITDEDAAK_1660.8428	9377.5	12742	TRUE	0.0464754	9549	8558	9206	11818	14443	11035	11169	14315	Sign.		Y		0	0	0	0		P300
AGDTHLGGEDFDNR_1503.6459	3457.5	4945	TRUE	0.0465151	2782	3511	3404	4084	4588	5302	3574	5724	Sign.		Y		0	0	0	0		P300
VKDMSQADFGR_1253.5943	14486.5	17698.5	TRUE	0.0466816	16733	9785	15112	13861	18565	16832	16799	20243	Sign.		Y		0	0	0	0		P300
DVNVVVIPAGVPR_1334.7791	2478.5	3429.5	TRUE	0.0467353	2520	2437	1593	3257	3596	3263	2987	3994	Sign.		Y		0	0	0	0		P300
FTFCYDALHGVAGAYAHR_2055.9494	9493	15159	TRUE	0.0468054		9493	6621	10585	20567	14899	11074	15419	Sign.		Y		0	0	0	0		P300 Unique
ISMPIMVAPTAFQK_1533.8168	4081	6312	TRUE	0.0469119	4421	3520	3741	5422	6667	4572	5957	7656	Sign.		Y		0	0	0	0		P300
AAGVSIESYWPMLFAK_1769.8931	11387	14391.5	TRUE	0.0469553	12339	11203	10929	11571	18291	12994	12589	15789	Sign.		Y		0	0	0	0		P300
VLDKPFLMPIEDVFSIQGR_2204.1784	8096.5	11272	TRUE	0.0471599	8461	7661	7732	10157	12173	8969	10371	12310	Sign.		Y		0	0	0	0		P300
IQGVQSIVAK_1042.6255	5053	9395.5	TRUE	0.0471884		5053	5001	6054	11925	8130	6414	10661	Sign.		Y		0	0	0	0		Both
IQHLTPNIGVVYSGMGPDFR_2201.1172	6843.5	9202.5	TRUE	0.0472364	7801	5824	5886	8229	9792	7517	9363	9042	Sign.		Y		0	0	0	0		P300
WVEILSEPR_1128.6048	25209	40491.5	TRUE	0.047436	24442	25976	22540	37544	43538	30944	37445	43625	Sign.		Y		0	0	0	0		P300
NQVAMNPVNTVFDAK_1647.8159	30239.5	44026	TRUE	0.0476494	33854	28587	28655	31824	54499	32715	37854	50198	Sign.		Y		0	0	0	0		P300
NSMLEAIER_1062.5248	6698.5	9190	TRUE	0.0476698	5736	6475	6922	8410	9696	8684	7461	10948	Sign.		Y		0	0	0	0		P300
EGDILTLLESER_1374.7111	14282	18263.5	TRUE	0.0478232	14900	11559	13664	16962	20493	16117	16462	20065	Sign.		Y		0	0	0	0		P300
TALVLYHGMPVYQSLQMLR_2220.1668	17740.5	21041.5	TRUE	0.0479077	17917	17564	14624	18010	23054	19029	18545	25054	Sign.		Y		0	0	0	0		P300
LNTLDSYNIVDKK_1522.8111	28517.5	36696.5	TRUE	0.0480125	31648	26205	25845	30830	50390	35016	32614	38377	Sign.		Y		0	0	0	0		P300
NVCIIPVSAHGTNPASAAMCGMK_2386.1135	4710	6283	TRUE	0.0480398	4875	4118	4545	5240	7087	5276	5479	8196	Sign.		Y		0	0	0	0		P300
VLNTGAPITVPVGR_1393.8162	22673.5	28363.5	TRUE	0.0483303	21433	16227	23914	24346	29496	27231	24151	36034	Sign.		Y		0	0	0	0		P300
GFFEVTHDISNLTCADFLR_2242.0598	85283	114688	TRUE	0.0483756	91503	39322	79063	108051	115510	108880	113865	140931	Sign.		Y		0	0	0	0		P300
EAGPLPGLGTK_1039.5782	6488	8223	TRUE	0.0484045	6488	6913	4313		8303	7073	8143	9650	Sign.		Y		0	0	0	0		P300
GKDLAELIAAGR_1213.6899	14732	20627.5	TRUE	0.0485557	16176	13288	11788	17857	24610	15829	19771	21484	Sign.		Y		0	0	0	0		P300
LGCFEGANEVK_1223.5725	3837	5117.5	TRUE	0.0485841		3837	3225	4479	5066	5169	4239	5577	Sign.		Y		0	0	0	0		P300 Unique
ASQLDVVVTNR_1201.6535	9022	12360	TRUE	0.0487289	9865	7500	8179	10334	13264	11456	9642	15436	Sign.		Y		0	0	0	0		Both
EITFNFPTIDKLDGQE_1848.9014	2537.5	3973.5	TRUE	0.0490469	1404	1757	3566	3318	4801	3380	3986	3961	Sign.		Y		0	0	0	0		P300
VALLHLGK_850.5509	10874	18410	TRUE	0.0491077	13509	10421	9129	11327	18410		12249	19064	Sign.		Y		0	0	0	0		P300
HAIGEQFEWIEFK_1633.8009	15341	18657	TRUE	0.0491557	15598	15084	15047	17177	22821	16688	17947	19367	Sign.		Y		0	0	0	0		P300
GILAIDESNATCGK_1448.705	3844.5	5035.5	TRUE	0.0492877	3893	3389	3796	4417	5394	4016	4677	5790	Sign.		Y		0	0	0	0		P300
ALLEVVESGGK_1101.615	5921.5	8099	TRUE	0.0493235	5290	6553	4953	7121	8125	8073	6705	10767	Sign.		Y		0	0	0	0		P300
TNIQEYWR_1109.5374	34674	46405.5	TRUE	0.0494476	38707	30641	29676	38784	63587	49433	39177	43378	Sign.		Y		0	0	0	0		Both
AIYYLATDSLK_1257.6725	7331.5	10913	TRUE	0.0494777	7922	6741	6319	9978	11374	8356	10452	12074	Sign.		Y		0	0	0	0		Both
AYLPVVESFGFSSQLR_1799.9327	43460.5	58380	TRUE	0.049609	47809	37963	39112	49632	61127	44870	55633	65727	Sign.		Y		0	0	0	0		P300
TTIFSPEGR_1007.5156	2489	4703	TRUE	0.0497116	2169	2489		3077	4932		3185	4703	Sign.		Y		0	0	0	0		P300 Unique
LVQSPNSFFMDVK_1511.7563	10323	15786	TRUE	0.049946	11229	8936	9472	11174	19018	11328	12554	19410	Sign.		Y		0	0	0	0		P300
VEIAHIAELIGLPLDHVEK_2096.175	9089	14373.5	TRUE	0.0501009		7878	9089	10586	17784	11491	11802	16945			Y		0	0	0	0
IYDVGMK_825.4175	6879	9381.5	TRUE	0.050124		6879	5907	8040	9517	9246	7952	11559			Y		0	0	0	0		Unique	105
VSAAVDGDELTVEER_1589.7653	4097	7005.5	TRUE	0.0502839	3651	4252	3942	6151	7635	6376	5075	9299			Y		0	0	0	0		P300	885
ENYELGLPIIEK_1417.7573	2453	3515	TRUE	0.0505452	2136	2845	2213	2693	3947	2996	3083	5257			Y		0	0	0	0		Both	110
RNDDFPEPSGYMK_1555.6846	8910.5	12210.5	TRUE	0.0505911	9517	8164	8304	10677	14786	11181	9736	13240			Y		0	0	0	0
SQAETGEIKGHYLNATAGTCEEMIKR_2895.3612	25445.5	30300	TRUE	0.0507687	25021	25870	20298	26266	40128	28843	27468	31757			Y		0	0	0	0
GVSLLLPTDVVVADKFAPDANSK_2356.2759	2496	4037	TRUE	0.0508055		2496	2275	3533	4588	3420	3552	4522			Y		0	0	0	0
VLITTDLLAR_1114.683	31591	43784	TRUE	0.050931	35692	26255	27490	38928	51259	37737	37175	49831			Y		0	0	0	0
VDAVVYLVDAYDKER_1754.8959	12090	17714.5	TRUE	0.0511081	13245	10935	10204	14430	20458	13428	14971	21305			Y		0	0	0	0
SMPTSAALDVVAK_1289.677	8568.5	13117	TRUE	0.0511708	9262	7333	7875	9647	13298		9159	13117			Y		0	0	0	0
LLEEAPSPALTAELR_1609.8796	2388	3421.5	TRUE	0.0512868		1980	2388	3176	3562	3281	3107	4115			Y		0	0	0	0
NCAPIMVR_960.4754	6921.5	9877	TRUE	0.0513057	7080	6763	6156	8540	10340	9414	7189	10733			Y		0	0	0	0
YLDDNTIFHLNPSGR_1761.8555	33114	40765.5	TRUE	0.0513577	37273	27719	28955	37573	42185	36355	39346	45530			Y		0	0	0	0
LGDVISVHQCPDVK_1566.7945	23777	30286	TRUE	0.0515265		22191	23777	26144	30286	30522	26215				Y		0	0	0	0
FADELIANAAYIGTPGK_1750.901	24206.5	37609.5	TRUE	0.0518094	19674	23050	25363	25865	41649	22757	33570	42758			Y		0	0	0	0
ILVATDLVGR_1056.6412	7943	11188	TRUE	0.0519803	7434	8185	7701	11089	11301	9661	11075	13341			Y		0	0	0	0
FAIDIGR_791.441	857	1105.5	TRUE	0.0520698	857	987	753		971	1017	1209	1194			Y		0	0	0	0
FLEAGIGR_862.4781	5243	8205	TRUE	0.0523305	4942	5243	6586		8205		8085	12128			Y		0	0	0	0
VVVPESVLK_969.5979	26736	31278.5	TRUE	0.0526761	28786	25279	24907	28193	34548	29761	27668	32796			Y		0	0	0	0
MGYAPFSAPAEEAAISALKR_2080.0532	20848.5	30110	TRUE	0.0527644	22060	18546	19637	25721	35331	23778	25278	34942			Y		0	0	0	0
GVSFTIDCSKPVDDK_1667.7945	5959	7868.5	TRUE	0.0528072		5959	5191	6203	8361	6179	7376	8985			Y		0	0	0	0
IGLGDPAVNK_983.552	15610	21726	TRUE	0.0528667	12817	16582	14638	18428	25532	19428	16553	24024			Y		0	0	0	0
EVDYLIR_889.4778	3988.5	6101	TRUE	0.0528983	3641	3981	3996	4059	8734	6280	4049	5922			Y		0	0	0	0
LTQAEVVSLLEYHALAEYKPK_2402.2966	20380	24630.5	TRUE	0.0529259	19533	21227	23075	19029	22429	25666	23595	30556			Y		0	0	0	0
TFGALDPVQVTMMAK_1608.8124	45935.5	71933	TRUE	0.0529457	57743	41684	31852	50187	101749	54251	60089	83777			Y		0	0	0	0
VCPSHVLDFHPGDAFVVR_2052.012	48435.5	63313.5	TRUE	0.0530496	57314	42429	41137	54442	68414	53710	58213	71623			Y		0	0	0	0
EAVTVQQCYMELSK_1685.7874	8335	12197.5	TRUE	0.05329	9570	6681	7100	10035	14255	9549	10140	14602			Y		0	0	0	0
TAIAEGLAQR_1029.5687	4147.5	6418	TRUE	0.0533016	3825	4343	3952	5970	4844	6610	6297	6539			Y		0	0	0	0
TDAVAATLIQSNIDAR_1658.8708	14362.5	22353	TRUE	0.0533091	6733	14715	14010	21265	23002	21704	25651	18373			Y		0	0	0	0
IFDNMQKPAFVFDGR_1784.8789	6110	9603.5	TRUE	0.0536213	6110		5106	6187	12331	7798	7196	11409			Y		0	0	0	0
TYVVQDGDIIFFK_1544.7995	2940.5	4265.5	TRUE	0.0536639	2977	2904	2885	3408	4935	3672	3134	4859			Y		0	0	0	0
VQGPFGVIRPPLR_1435.8532	35719.5	44418	TRUE	0.0536789	36125	30842	35314	42190	47166	41670	38966	51254			Y		0	0	0	0
IQTPTDEIVVPYEK_1631.8527	11554	15240	TRUE	0.0536933	11532	10034	11576	13139	17705	12590	13053	17427			Y		0	0	0	0
SFGVLIPDQGIALR_1485.8424	3573	6005	TRUE	0.0537123		2513	3575	3573	6005		3949	6139			Y		0	0	0	0
GAPEQILELAK_1168.6572	12363	15465	TRUE	0.0537311	11837	9660	12889	15357	14798	14493	16132	18050			Y		0	0	0	0
EADIVFVSVNTPTK_1519.8002	8276.5	13178	TRUE	0.0538278	8202	7895	8351	9899	16344	8677	11482	14874			Y		0	0	0	0
ATAELLFGAGHPVIK_1523.858	7601	9866	TRUE	0.0538577		7266	7601	9234	9866		9356	10534			Y		0	0	0	0
TVSLPR_672.4039	1414	2498	TRUE	0.0541309	926	1414	1471		2498		2039	3821			Y		0	0	0	0
PYLNTYDGR_1098.5215	922	1408	TRUE	0.0542433		922	1003	750	1408		1044	1498			Y		0	0	0	0
LILTMPASMSLER_1461.7804	1737	3214	TRUE	0.054265	1455	1737		2450	3474		2435	3214			Y		0	0	0	0
IAAVQTLSGTGACR_1404.7264	14383.5	19597	TRUE	0.0544052	13770	14997	9910	16939	19494	19700	15028	24239			Y		0	0	0	0
DDLFNINANIVK_1375.7216	5267	6663.5	TRUE	0.0545085	5378	5156	4851	5817	7412	5880	5915	8670			Y		0	0	0	0
TLPGPVTDPSQLPK_1449.7948	11841	16083.5	TRUE	0.0545637	12214	11409	11468	13943	18122	13142	14045	19544			Y		0	0	0	0
IVNDGVTVAR_1043.5844	12087	15633	TRUE	0.0546824	11216	11732	12442	15824	15606	15660	14405	15949			Y		0	0	0	0
GYMFTTTAER_1176.5354	17457	26651.5	TRUE	0.0548866	15782	18305	17040	17874	29864	23439	17630	35719			Y		0	0	0	0
LSAVYGGTYMLNKPECK_1930.9402	14666.5	19848.5	TRUE	0.0549279	14381	14952	11821	19645	22042	17725	18270	21427			Y		0	0	0	0
ANNMFVDYNEPQQDR_1840.7919	5203	8421.5	TRUE	0.05515	5203	4659		5813	10980	6569	6808	10035			Y		0	0	0	0
TQVTVEYK_967.5095	9667	13409.5	TRUE	0.055238	9873	9461	9081	12724	13169	13650	14327	10766			Y		0	0	0	0
LNNAILAEDK_1100.5946	5348.5	9765	TRUE	0.0552433	4671	6026	4201	7668	6895		9765	12520			Y		0	0	0	0
YIVEAASK_880.4775	6371	8439	TRUE	0.0552488	6484	6371		4543	10851	7535	8439				Y		0	0	0	0
VFDLAPEEYVLK_1422.7515	18238.5	22985.5	TRUE	0.0553135	18933	16195	17544	20332	24973	20998	20853	31656			Y		0	0	0	0
VPVLETPEGSVFESNAIAR_2015.0444	9785	13428	TRUE	0.0553973		9785	8384	11773	13862	10869	12994	14035			Y		0	0	0	0
ILLESAIR_914.5669	20157.5	28789	TRUE	0.0554481	14984	18774	25181	21541	33712	23474	23866	33793			Y		0	0	0	0
GLDGHVMEHLK_1235.6201	18795	21936.5	TRUE	0.055591	18971		15048	18795	28557	21056	22039	21834			Y		0	0	0	0
STVHDVVLVGGSTR_1426.7649	14751	23808	TRUE	0.0556907	13691	15811	11215	18047	25419	22197	14389	28117			Y		0	0	0	0
ALSDHHVLLEGTLLKPNMVTPGSDSPK_2857.4764	14633.5	11178	TRUE	0.0557312	15597	13670	13541	15951	11399	9987	10957	14814					0	0	0	0
DLQFELIPVDMR_1475.7563	9424	11970.5	TRUE	0.055899	10652	7539	8196	11020	13711	10713	10863	13078			Y		0	0	0	0
LVLEVSHHLGQNVVR_1699.9602	29375.5	38598	TRUE	0.055907	31437	27436	29477	29274	43642	33996	29945	43200			Y		0	0	0	0
MASTFIGNSTSIQEMFR_1919.899	3999.5	6199	TRUE	0.0559812	3633	3887	4112	4804	6220		4351	6199			Y		0	0	0	0
LVYQLFTDDLTSR_1570.8111	3376	4474.5	TRUE	0.056118		3510	3376	2946	4598	3511	4351	5384			Y		0	0	0	0
IEDVTPIPTDSTR_1443.7326	17695.5	22975	TRUE	0.0561564	16124	19490	13184	19267	26284	20816	18330	25134			Y		0	0	0	0
TAVADIPYGGAK_1162.6103	5963	7215.5	TRUE	0.0562449	5667	5480	6259	6840	7151	7280	7081	9975			Y		0	0	0	0
YRPSSAYNAPFYTTNGGAPVSNNISSLTIGER_3405.6346	9709	13976	TRUE	0.0562607		10286	8389	9709	12172	10864	15780	17329			Y		0	0	0	0
IEEELGSEAIYAGVNFR_1896.9338	7381	5905	TRUE	0.05628	6637	8564	7972	6790	6548	5180	5262	6911					0	0	0	0
THTQDATPLTLGQEFGGYATQVK_2463.215	7353.5	9567.5	TRUE	0.056314	8286	6421	6358	9083	10125	9010	8409	10600			Y		0	0	0	0
FQWVEFK_983.4985	34143.5	41261	TRUE	0.0563192	38334	29240	31391	36896	48174	37211	38133	44389			Y		0	0	0	0
YFSPVYLFDEGSTISWIPCGR_2494.1748	2085	3278	TRUE	0.0563485		2085	1946	2146	5009	3188	2647	3368			Y		0	0	0	0
ADVYKPQLGYISTLNSYDLPILR_2640.3919	22622.5	30749	TRUE	0.0564348	25351	18799	19894	28442	33575	25818	27987	33511			Y		0	0	0	0
FEDPAEGEDTLVEK_1578.717	2572	3965	TRUE	0.0564965	2572		2450	3063	4462	3468	2990	4493			Y		0	0	0	0
YTEDMELDDAIHTAILTLK_2192.0791	9567	12237.5	TRUE	0.0566652	8582	9598	9536	12540	12479	11996	11427	14190			Y		0	0	0	0
QIEQIYLHSLPVK_1567.8843	7254	13661.5	TRUE	0.0566885	11753	6217	5948	8291	21999	9975	13621	13702			Y		0	0	0	0
DTHGYVGADLAALCTEAALQCIR_2505.1861	4893.5	5901	TRUE	0.0567395	5405	4509	4061	5278	8025	5552	5835	5967			Y		0	0	0	0
FEDENFTLK_1142.5364	25481.5	31237	TRUE	0.0568781	28698	22349	20593	28614	40576	31394	28750	31080			Y		0	0	0	0
FDLTTSTSGDEVILHTGVAPSR_2303.1514	3911.5	5573.5	TRUE	0.0568871	4321	3502	2999	4868	5787	4270	5360	7210			Y		0	0	0	0
ILISGGAGFIGSHLVDK_1683.9428	11340	16012.5	TRUE	0.0568897	11862	10176	10818	12914	17754	11945	14271	20597			Y		0	0	0	0
ISATSIYFESLPYK_1618.8363	5939	12300.5	TRUE	0.0569797	6045	5366	5833	8892	14892	6999	9709	16113			Y		0	0	0	0
GEKPVTVFGIR_1202.6892	1589	1919	TRUE	0.0571407	1677	1441	1639	1539	2352	1677	1739	2099			Y		0	0	0	0
ATFDCLQK_982.4663	18582.5	23501	TRUE	0.0571464	18201	18964	15739	21494	24637	22365	19569	28081			Y		0	0	0	0
AADVGADLVGK_1015.5419	9147	12589	TRUE	0.0572277	8853	9002	9292	11649	12739	12439	9836	13776			Y		0	0	0	0
AVVQVFEGTSGIDNK_1563.8013	14069.5	16513	TRUE	0.057392	14388	13751	13268	16269	16570	16456	15023	17876			Y		0	0	0	0
ALEMILTSKPVK_1329.781	8804	13736	TRUE	0.0575784		7523	8804	10452	17845	10573	12118	15354			Y		0	0	0	0
VGGTNHSHATQDLYDSIAAGNYPEWK_2832.286	10397	7371.5	TRUE	0.0576371	11498	10281	10415	10379	10965	6465	6064	8278					0	0	0	0
VNNMVLFDQATYDK_1657.789	4297.5	6818.5	TRUE	0.0577223	4048	4100	4495	5778	7219	4713	6418	8667			Y		0	0	0	0
AAVEEGILPGGGVALLYAAR_1927.0647	6412.5	8029.5	TRUE	0.0580029	6307	7163	6518	5877	9034	7016	7025	9666			Y		0	0	0	0
FVWQSFDSPTDTLLVGQSLK_2268.1547	5654	9220.5	TRUE	0.0583613		5182	5654	7183	12015	7702	7481	10739			Y		0	0	0	0
VYVGQAQDGISAVK_1434.7587	30981	39501	TRUE	0.0588697	30185	27629	31777	38167	38334	40668	33984	45848			Y		0	0	0	0
GIYAYGFEKPSAIQQR_1827.9388	12320	16760.5	TRUE	0.0589858	9247	13471	11347	13293	17696	15825	12027	20022			Y		0	0	0	0
ALQESLASELAAR_1358.7274	3617	5051.5	TRUE	0.0592013		3617	3186	4816	4656	5281	4822	6000			Y		0	0	0	0
MIINALNSGAK_1131.6191	5222	7070.5	TRUE	0.0592793	5222	4823		5327	8560	6529	5507	7612			Y		0	0	0	0
NYENVCTLR_1168.5416	9867.5	13167.5	TRUE	0.0596284	10394	9341	7788	11030	14221	13278	9546	13057			Y		0	0	0	0
AQIWDTAGQER_1274.6124	9455.5	12936	TRUE	0.0596347	10288	8717	8799	10112	15053	12936	10026				Y		0	0	0	0
GGPHGDAGLTGR_1094.5337	2889	3802	TRUE	0.0596776	2758	3018	2760	3194	3802	3021		3844			Y		0	0	0	0
VYSSYLELNLDDVEPCISGPK_2398.1483	9291.5	10770.5	TRUE	0.0596938	10011	8222	8572	10335	11840	10526	9903	11015			Y		0	0	0	0
FHEDTGITFASLYPGCIATTGLFR_2674.297	23066.5	31434	TRUE	0.0600339	29329	23781	22352	22133	41162	27709	27600	35159			Y		0	0	0	0
SCSASLAPVILSR_1360.7253	9434	11630.5	TRUE	0.0601842	9413	9455	8567	11896	11015	11533	11728	13853			Y		0	0	0	0
EAAESTLVAYK_1181.6048	12108.5	17405.5	TRUE	0.0604459	12944	11273	9173	16479	17419	17392	13696	18970			Y		0	0	0	0
IGDTAGTIDNIIQCK_1618.8105	7525.5	10342	TRUE	0.0604813	7053	7196	7855	9739	11537	9147	8688	11707			Y		0	0	0	0
VNTLTELPSNEDLLILYGLYK_2408.2959	22589.5	28280	TRUE	0.0604878	27101	19664	18519	25515	33565	27953	25607	28607			Y		0	0	0	0
FPRPTSGPLRPVVHGQTLK_2087.1873	2505.5	2271	TRUE	0.0607083	2498	2779	2513	2313	2331	2211	2100	2393					0	0	0	0
ATDVMIAGK_905.4761	16683.5	21552	TRUE	0.0607795	14817	12538	18550	19703	24458	22518	20586	17961			Y		0	0	0	0
SNYNFEKPFLYLAR_1761.8959	26715.5	37309	TRUE	0.0608804	29768	21437	23663	32947	45675	29189	33804	40814			Y		0	0	0	0
VLACFSNNLLR_1307.6777	5844.5	7522	TRUE	0.0613312	5165	5546	6143	6690	8066	6978	6154	9257			Y		0	0	0	0
ADGYILEGK_965.4938	6564.5	8223	TRUE	0.0613391	6411	6658	6471	8112	8754	7486	7692	9678			Y		0	0	0	0
ENVSSEALEAAR_1275.6175	14859.5	19303	TRUE	0.0613686	16073	13646	12046	16645	20141	18465	14813	21350			Y		0	0	0	0
IWNSVFER_1050.5367	15101	21076	TRUE	0.0614536	14660	15359	14843	18744	23171	15596	21251	20901			Y		0	0	0	0
ANFNDKYEEYR_1448.6441	9837	15553	TRUE	0.0614772		9837	7800	11799	17633	14182	10688	16924			Y		0	0	0	0
VIVAIENPQDIIVQSARPYGQR_2466.3463	42944	60924.5	TRUE	0.0615332	46192	39696	33069	50260	73747	45731	51539	70310			Y		0	0	0	0
VNIVINYDMPDSADTYLHR_2236.0703	6278.5	7883	TRUE	0.0618682	6495	6062	4832	6744	7188	6303	9103	8578			Y		0	0	0	0
EVEVPVVGGHAGVTILPLLSQVKPPCSFTQK_3286.7868	8431	10749.5	TRUE	0.0619227	9621	6690	7405	9457	11504	8974	9995	12338			Y		0	0	0	0
GMFGMTTDPAAVQELEGK_1881.8721	9385.5	12172	TRUE	0.0619472	10238	7452	8533	10254	14882	9589	11148	13196			Y		0	0	0	0
RVIMSSPLSTDLR_1456.7941	1131.5	1394.5	TRUE	0.0620126	1113	949	1320	1150	1396	1393	1211	1711			Y		0	0	0	0
LDFADVATFVK_1225.6463	3850	5596	TRUE	0.0620655	4060	3139	3640	4335	6549	4270	4643	7977			Y		0	0	0	0
GSFETIHIQDSTGHEFATR_2114.989	1546	2175	TRUE	0.0620904	1435	1575	1517	2024	2455	2133	1672	2217			Y		0	0	0	0
ALPNQQTVDYPSFK_1649.817	15330	19056.5	TRUE	0.0620954	15274	13909	15386	17775	20549	17123	17564	24697			Y		0	0	0	0
GVSLLLPTDVVIADKFAPDANSK_2370.2915	6262.5	7408	TRUE	0.0621283	6694	5075	5833	6692	7590	6350	7226	8383			Y		0	0	0	0
YSNSDAVVYVGCGER_1675.7381	5252	7537.5	TRUE	0.0621471	5190	5314	4315	7624	7544	7531	6518	9557			Y		0	0	0	0
TQVPWLVEK_1099.6146	6351	7976.5	TRUE	0.0622409		5102	6796	6351	10821	8411	7397	7542			Y		0	0	0	0
TMIGNYEGTPCK_1370.6079	3131	4189.5	TRUE	0.0624138	3162	3131	2412		4719	3442	3660	5456			Y		0	0	0	0
DTDIL_558.277	2716.5	3836.5	TRUE	0.0624759	2874	2559	2243	3834	4238	3399	3435	4314			Y		0	0	0	0
HIDFALTSPFGGGRPGR_1784.9191	24556	34702	TRUE	0.0629607	30384	19306	24169	24943	43048	26732	30187	39217			Y		0	0	0	0
LLTSYSVLTCSNR_1513.7679	6285	7881	TRUE	0.0629871	6428	5171	6142	6577	8857	6345	6905	8981			Y		0	0	0	0
AGYIIPVEITVFDDK_1679.8891	4434.5	5847.5	TRUE	0.0631063	5099	3770	3296	5586	6298	5189	5585	6110			Y		0	0	0	0
EADVDGDGQINYEEFVK_1927.8556	16464.5	12950	TRUE	0.0631856	18189	14740	13892	20239	14224	11676	10926	14464					0	0	0	0
YFWTVVNQPNFTK_1643.8217	3697.5	4923	TRUE	0.0632122	3875	3192	3540	3855	6160	3898		4923			Y		0	0	0	0
GIRPAINVGLSVSR_1438.8489	3586	5026.5	TRUE	0.063277		3347	3586	3668	6291	4511	3876	5542			Y		0	0	0	0
DAILDGGIPFNK_1259.663	3398	4780	TRUE	0.0632923		3138	3398	4499	4428	4277	5435	5132			Y		0	0	0	0
VLEQLSGQTPVFSK_1514.8213	2014	3001.5	TRUE	0.0636036	1152		2100	2014	1929	2881	3371	3122			Y		0	0	0	0
AGKFPTLVSHQESLEAK_1841.9756	11076	17100	TRUE	0.0636792	11076	12925	9409		17999	16201	11592	19251			Y		0	0	0	0
EVWDHHAPQLR_1387.6866	9019	13169	TRUE	0.0637301	8923	9019		10234	16058	10508	11452	14886			Y		0	0	0	0
VSLVSTSPIDGQKPGTSGLR_1999.0818	4314	5549.5	TRUE	0.0639642		4300	4314	5309	5665	5434	4990	5885			Y		0	0	0	0
IVGEEHYETAQQVK_1630.8071	27932.5	34619	TRUE	0.0639693	26814	29051	23197	33240	36131	33107	30489	41983			Y		0	0	0	0
AVGPGLNTAR_956.516	22235	10055	TRUE	0.0641539	33190	30731	12040	13739	10313	11225	9797	7754					0	0	0	0
TVFIIGATNRPDIIDSALLRPGR_2495.4093	6919	10133	TRUE	0.0641867	6919	6293		7615	11047	7726		10133			Y		0	0	0	0
IAAFVPNDGCLNYIEENDEVLIAGFGR_2996.4459	3113	3769.5	TRUE	0.0642769	2888	3567	3177	3049	4007	3532	3458	4834			Y		0	0	0	0
EVEECKKEYPNAFIR_1893.9164	2658	1873	TRUE	0.064392	2605	2711	2147	3042	1873		1494	2361					0	0	0	0
VFFDMSLSGTPIGR_1526.7672	53173	63878.5	TRUE	0.0644017	54361	51347	51985	54822	70664	58472	53180	69285			Y		0	0	0	0
GVLFYGPPGCGK_1251.6191	11031	16273.5	TRUE	0.0644123	9165	8936	12897	13942	19067	13480	12799	19883			Y		0	0	0	0
DGIQFPDVVHALKPNPK_1857.0017	801	1096	TRUE	0.0645082	754	801	1006		1447	1090	1096				Y		0	0	0	0
YGVSGFPTLK_1068.5724	8166.5	9542	TRUE	0.064556	7905	6242	8428	8719	9656	9428	8640	12266			Y		0	0	0	0
VFDKDQNGFISAAELR_1810.897	73694	88131	TRUE	0.0647102	85287	74325	67842	73063	92405	77900	83857	95798			Y		0	0	0	0
LFQVEYAFK_1144.6037	5880.5	8040.5	TRUE	0.0647276	5721	4751	6040	6603	9019	5905	7062	9512			Y		0	0	0	0
DVTELIGNTPLVYLNNVAEGCVGR_2604.2974	6508	7320.5	TRUE	0.0647357	6578	5750	6880	6438	7603	6949	7038	9163			Y		0	0	0	0
LEFFFDQNPYFK_1594.7577	3162	4367	TRUE	0.0648455	3997	2105	2560	3764	4008	3913	4726	6366			Y		0	0	0	0
DMSQADFGR_1026.4309	15633	20337	TRUE	0.0648949	15725	15541	11037	16341	22201	20068	14494	20606			Y		0	0	0	0
DSTTLIADAASKDELQAR_1904.956	3850	5330.5	TRUE	0.0652696	3798	3659	4400	3902	3854	5237	5424	6717			Y		0	0	0	0
QVQCISFIAYKPPSFTEA_2086.0314	20776.5	40066	TRUE	0.0653011	37114	20688	20865	20150	68269	36051	32244	44081			Y		0	0	0	0
GSPNIEMDEHTFMVNR_1876.8316	19347	25601	TRUE	0.0653881	19481	19213	18920	24405	30200	21607	23628	27574			Y		0	0	0	0
NATLTNEKEVDAHPIR_1807.9297	28110.5	35003	TRUE	0.0655151	26650	27145	29076	34802	45882	33010	35131	34875			Y		0	0	0	0
LGPNYLQLPVNAPK_1523.858	76994	96059.5	TRUE	0.0656523	88657	73835	74490	79498	107567	84552	84426	109096			Y		0	0	0	0
LEGPIAWDVMYNFEQR_1967.932	8481.5	11742.5	TRUE	0.0659041	9588	6830	7375	11272	15963	10210	11151	12334			Y		0	0	0	0
FVEFYGNGMSGLSLADR_1863.8582	7381	10382	TRUE	0.0664113	7577	6268	7272	7490	13031	8154	7742	12610			Y		0	0	0	0
ILIASVMEEYNK_1409.7345	3216	4422	TRUE	0.0664995		3033	3216	3936	4820	3751	4024	5054			Y		0	0	0	0
ANTFVAEVMSLDPR_1549.7679	2678.5	3993.5	TRUE	0.0665469	3190	1935	2167	3329	5716	3052	3526	4461			Y		0	0	0	0
ANAASGMAVHDDCK_1488.6207	12164	19195	TRUE	0.0667631	12971	10818	11357	16391	21917	16473	13335	22400			Y		0	0	0	0
PEGAVVCNVEHHVGDR_1774.829	24443	29233.5	TRUE	0.0668845	20469	24805	27098	24081	30528	25914	27939	37162			Y		0	0	0	0
KEFEDCISEGNLQILCSAESGCR_2702.1856	9733.5	7896	TRUE	0.0669863	10153	9314	7774	10259	7896		6633	8123					0	0	0	0
GGIMFWADSIGSK_1368.6616	4828	7432.5	TRUE	0.0670469	5095	4716	4467	4940	11733	6027	5504	8838			Y		0	0	0	0
PVNAPK_625.3668	1794.5	2244	TRUE	0.0670713	1217	1753	1950	1836	1793	2372	2619	2116			Y		0	0	0	0
LEVKPGSLYALTFGASR_1808.9905	14186	20326	TRUE	0.0671952	12601	15029	13343	19387	22902	17750	16799	24124			Y		0	0	0	0
LALPQIEDIVR_1266.7416	8844.5	10254.5	TRUE	0.0672364	7518	8780	8909	9042	10581	9928	8987	12980			Y		0	0	0	0
WSSPLIDNPAYK_1390.7001	8312	11301	TRUE	0.0672773	8333	8291	8253	10053	13113	9435	9489	13258			Y		0	0	0	0
YNQLLR_806.4519	9603	13080	TRUE	0.0676876	9603		8540	10860	11544	14616	10573	14719			Y		0	0	0	0
ISITGAGGFIASHIAR_1570.87	8616	12869.5	TRUE	0.0677913	7786	9461	4985	9446	13924	7983	11815	16457			Y		0	0	0	0
SNYMSAGQINVPIVFR_1795.916	4355	6136	TRUE	0.0678834	4355	3848		4790	7165	4988	5107	7262			Y		0	0	0	0
GLPLEVITNGYQISPEEAK_2059.0594	5184	6704.5	TRUE	0.067906	5184	5125		5743	7153	6256	5695	7936			Y		0	0	0	0
SKVETELSSICSGILR_1778.9317	8016	9720.5	TRUE	0.0680546		8016	8126	3930	10013	8897	9428	12832			Y		0	0	0	0
FLQGSGTDADELAK_1451.7013	6722	9856.5	TRUE	0.0683192	6332	6185	7112	8134	9895	9818	6537	9923			Y		0	0	0	0
TWSISPATGDVPHLSCLGVR_2153.0808	20381	27045.5	TRUE	0.0685218	23110	19067	17803	21695	39417	23022	24209	29882			Y		0	0	0	0
SKFDNLYGCR_1259.5838	23963	32661.5	TRUE	0.0690659	31793	23212	21324	24714	37724	27401	29770	35553			Y		0	0	0	0
PDLTDSELAK_1088.547	1576	2207	TRUE	0.0690988	1471	1491	1661	1804	2273	1514	2141	2532			Y		0	0	0	0
ATEIEVGVVR_1072.5997	5285.5	7028	TRUE	0.0691817	5110	5911	4861	5461	7639	6952	5044	7104			Y		0	0	0	0
ELAEDGYSGVEVR_1423.67	18339	28663	TRUE	0.0695816	17664	16516	19014	24563	31352	25974	19511	36083			Y		0	0	0	0
NLLSVAYK_907.5247	18916	25749.5	TRUE	0.0696442	20678	19372	15776	18460	34198	21308	20122	30191			Y		0	0	0	0
VFDIIYEFIPK_1383.7559	28510	42232	TRUE	0.069647	28389	14812	31941	28631	52844	31620	30881	53158			Y		0	0	0	0
ALGSIGAGTTPGR_1157.6273	5340	7975	TRUE	0.0700775	4700	4923	5757	7842	6669	8903	7047	10150			Y		0	0	0	0
TEEGKPLVLDVVR_1454.8213	6061	6784	TRUE	0.070765	5443	6061	6183		7544	6407	6244	7161			Y		0	0	0	0
INVNGGAMAIGHPLGATGAR_1877.965	12803	17035	TRUE	0.0709261	12803		9980	13833	13665	15426	18644	21136			Y		0	0	0	0
TNDSAGDGTTTASILAR_1650.7929	7386	8929.5	TRUE	0.0709845	7997	6775	6592	8637	8859	9000	8061	10925			Y		0	0	0	0
IGENEPSEHSIHENAYGLAR_2223.0425	49654	68366	TRUE	0.0710062	59422	41220	36847	58088	73021	63711	52223	73580			Y		0	0	0	0
EAYAPYERPALTK_1508.7744	13203	16419.5	TRUE	0.0711114	12450	13956	11812	16574	15777	17062	14974	18868			Y		0	0	0	0
IAAGR_487.2987	1115	1554.5	TRUE	0.0712566	1101	1128	1102	1368	1626	1131	1483	1644			Y		0	0	0	0
IALTDNSIVDQALGK_1557.8483	8763.5	11993.5	TRUE	0.0713002	9633	7894	7368	11308	13944	9715	11007	12980			Y		0	0	0	0
PVVESFGFSSQLR_1452.7482	1258.5	1558	TRUE	0.0713857	1086	1224	1293	1488		1420	1558	1573			Y		0	0	0	0
ILDEALAGDNVGLLLR_1681.9483	17362.5	20220	TRUE	0.0714281	17683	16035	17042	17747	21391	17094	19049	23277			Y		0	0	0	0
VEPLVNMGQISR_1342.7147	3462	5082	TRUE	0.0717185		2853	3462	4727	5635	4447	4529	5696			Y		0	0	0	0
NYVPTWAFDHQK_1505.7172	8955	11160.5	TRUE	0.0718446	9782	8028	9473	8437	14481	9678	9786	12535			Y		0	0	0	0
VEITGPVER_999.5469	13857	16454	TRUE	0.0719011	13795	13919	12495	17087	16377	17842	15835	16531			Y		0	0	0	0
IVDIPTSALAFDPATGAGTIFDSGTVYTR_2956.4938	2581	3736	TRUE	0.0719029	2806	2544	2388	2618	3879	2332	3593	4201			Y		0	0	0	0
PGFLGGSADLASSNMTLLK_1878.963	1131	1500	TRUE	0.0719434	1131	788		1282		1512	1334	1500			Y		0	0	0	0
DTYLNTEEFIDAVAAELKER_2327.1401	8908	12203.5	TRUE	0.0726896	8874	8652	8942	9536	14140	10623	8779	13784			Y		0	0	0	0
ISYVVQGTGISGR_1336.7219	72332.5	90789	TRUE	0.072969	75768	68897	63821	83409	95006	86572	73424	102791			Y		0	0	0	0
GLTFDSGGYNIK_1271.6266	6690	8763	TRUE	0.0739836	6938	6442	5882	8393	10032	7212	8189	9337			Y		0	0	0	0
INVYYNEASGGR_1342.6386	10902	13769	TRUE	0.0743139	10855	10949	8525	13290	14274	13264	11712	16698			Y		0	0	0	0
GSPLALAQAYETR_1376.7169	4655	5372.5	TRUE	0.0744672	4622	4688	4401	4888	5434	5311	4683	6458			Y		0	0	0	0
MVDVLVEQNIVPGIK_1653.9244	4556	8181.5	TRUE	0.0745387	5733	3710	4750	4362	13145	5484	5854	10509			Y		0	0	0	0
LIGSPPGYVGYTEGGQLTEAVR_2264.1557	3909	4768	TRUE	0.0745588		3909	2037	4189	4943	4593	4299	5735			Y		0	0	0	0
SFCYVSDMVDGLIR_1661.7662	2980.5	4064.5	TRUE	0.0747629	3736	1900	2255	3706	4947	3503	3763	4366			Y		0	0	0	0
VLGFFY_745.3919	5585.5	7727	TRUE	0.0754162	5443	5728	5151	7887	7311	7727		10203			Y		0	0	0	0
YVGVELWQVK_1220.6674	8986.5	10535	TRUE	0.0756141	9268	8251	8705	9462	11400	10233	8714	10837			Y		0	0	0	0
PLDLRPK_838.5145	9638	12117.5	TRUE	0.0757042	9823	9638	8698		13515	9916	10772	13463			Y		0	0	0	0
VVIDCATANPDGK_1359.6573	4249.5	5797	TRUE	0.0760087	3999	4500	3298	5961	5797	5707		6493			Y		0	0	0	0
GIFTTLPKPGGGEFGK_1605.8635	16545.5	20898.5	TRUE	0.0760119	14988	15382	17709	21410	19246	19980	21817	23991			Y		0	0	0	0
ISQEVSGDALGEEFKGYVFK_2203.0917	11210.5	8226	TRUE	0.0762522	12198	10223	9291	13848	8100	8035	8352	10740					0	0	0	0
DLAELIAAGR_1028.5735	1644	2496	TRUE	0.0765065	1555	1502	1733	2384	2576	1938	2416	3449			Y		0	0	0	0
LEIMEPCCSVK_1365.6212	4405	5134	TRUE	0.0767425	4666	3712	4144	4862	5287	4981	4512	5387			Y		0	0	0	0
ESTLGFVDLLR_1249.6787	50046.5	58525.5	TRUE	0.0770583	51938	43928	48263	51830	65220	52624	50414	64427			Y		0	0	0	0
SIPEGAVVCNVEHHVGDR_1974.9451	17521.5	22691	TRUE	0.0771115	18927	13488	16116	20306	25044	22968	17371	22414			Y		0	0	0	0
AFLETLDGSCR_1268.594	4557.5	5876.5	TRUE	0.0775325	4754	4361	3935	5673	5855	5898	4838	6103			Y		0	0	0	0
TILSSETMDIPDSVTIK_1849.9463	12825	19869.5	TRUE	0.0775523	12535	13814	13115	12473	18438	12291	21301	28311			Y		0	0	0	0
AVSEHINR_925.485	1447.5	2897	TRUE	0.0776933	956	1507	1562	1388	3233	2897	1342				Y		0	0	0	0
AVFVDLEPTVIDEVR_1683.8952	2339.5	2652	TRUE	0.077983	1766	2353	2586	2326	2641	3280		2652			Y		0	0	0	0
IGINGFGR_834.4468	12583	21933	TRUE	0.0781406		12583	12268	16069	25074	15531		21933			Y		0	0	0	0
DQSDYVSIPIEGPYKPPHYR_2361.151	42656.5	56125.5	TRUE	0.0783735	45112	34424	40201	51322	68075	50765	44681	61486			Y		0	0	0	0
FYAISAEFPEFSNK_1649.7846	9174.5	11753	TRUE	0.0784952	9107	8485	9242	11619	13111	10490	10453	13016			Y		0	0	0	0
DVQEASVYEGYTLPK_1698.8221	5998.5	8369	TRUE	0.0788197	6122	4346	5875	8004	9129	6635	7609	10212			Y		0	0	0	0
LETMVGVYR_1067.5554	4216.5	6648	TRUE	0.0788216	4281	4152	4120	5211	7743	5929	4083	7367			Y		0	0	0	0
IEVWDHHAPQLR_1500.7706	53222.5	64177	TRUE	0.0790404	54315	48684	52185	54260	86573	63414	53906	64940			Y		0	0	0	0
VVAIIAEGVPESDTK_1527.8265	2245.5	3272	TRUE	0.0792425	2808	2106	2385	1403	3969	2575	2498	4187			Y		0	0	0	0
MLQYGEQNIR_1251.615	2391	4113.5	TRUE	0.0793369	2391		2329	3343	4261	3966	2824	5023			Y		0	0	0	0
FQELFAQTK_1111.5782	6940.5	8577.5	TRUE	0.0793829	7198	6683	5689	8171	11268	7603	7907	9248			Y		0	0	0	0
GYPGYMYTDLATIYER_1912.8786	5205.5	6487	TRUE	0.0794786	5558	4853	4416	5637	7466	5460	5508	7589			Y		0	0	0	0
LSEPYKGIGDCFGR_1598.7632	37735.5	33493	TRUE	0.0795685	39607	33835	35864	42385	35530	32367	29679	34619					0	0	0	0
AVASISAGNDDLIGSMIADAIDK_2247.1173	3205	4251	TRUE	0.0797104	3029	3266	3144	3959	4251	3573		4304			Y		0	0	0	0
VVDSMTDNLRPTR_1503.7584	10081	12252.5	TRUE	0.0797495	10226	9936	8305	12570	12421	12084	11339	13547			Y		0	0	0	0
TLDQFYSR_1029.5	10211	12742	TRUE	0.0799459		10211	10122	11337	13716	11564	11768	15769			Y		0	0	0	0
IVTIEYDPNR_1219.6317	5979	7466.5	TRUE	0.0799607	5870	6088	5039	6496	8658	6094	6450	8483			Y		0	0	0	0
ITSPLLEPSSVEK_1399.7679	1901	2446	TRUE	0.0803386	2110	1901	1837		2978	2446	2173				Y		0	0	0	0
GLPVLGVFR_957.588	4373	7186	TRUE	0.0805717		4240	4373	6028	7186	5636		7424			Y		0	0	0	0
FTTVQFTGEVLK_1369.7362	12905.5	17184.5	TRUE	0.0811479	12052	13759	11558	16088	19083	15286	13958	19380			Y		0	0	0	0
IDLQTAQQLQNQDDNR_1899.9155	27734.5	37870	TRUE	0.0812109	31108	26048	26587	28882	45907	31317	28925	44423			Y		0	0	0	0
PMIAR_587.3334	1016	1297	TRUE	0.081339	811	1153	880	1152	1171	1280	1314	2023			Y		0	0	0	0
AFADASMNTAYEK_1418.6257	10778.5	17404.5	TRUE	0.0813908	10725	7850	10832	11423	20018	14791	9010	20701			Y		0	0	0	0
ADLNVPLDDNQTITDDTR_2015.9516	2867	2355.5	TRUE	0.0820773	2867		2532	3214	2353	2358	2189	2731					0	0	0	0
FGIVEGLMTTVHSITATQK_2033.0736	151454	174885	TRUE	0.0821637	172420	124677	140698	162210	208461	163365	170843	178927			Y		0	0	0	0
ASPAQAQEVHDELRK_1678.8507	2371.5	3130	TRUE	0.0822332	1932	2506	2237	3342	2970	3281	2979	3616			Y		0	0	0	0
DSMTDNLRPTR_1305.6216	1711.5	2356	TRUE	0.0822354	1384	1925	1498	2154	2369	2356	2019				Y		0	0	0	0
FYAEEEKNDPEFAK_1716.7752	12571	17689.5	TRUE	0.0823979		12571	12013	14483	19871	14545	15508	22938			Y		0	0	0	0
KSDMYVFCCSYSHNVAPK_2192.9563	9350	12621	TRUE	0.0824998		9350	8197	10375	12887	10044		12621			Y		0	0	0	0
VLVTGAAGQIGYA_1201.6576	1029.5	1345	TRUE	0.0825156	794	1149	910	1265	1165	1286	1404	1932			Y		0	0	0	0
YNMNANEILYCTGGQGR_1960.864	32165	41350	TRUE	0.0826361	35836	29138	27391	35192	53127	34272	35189	47511			Y		0	0	0	0
ADDTTQFLEVIR_1407.7114	4275.5	5421.5	TRUE	0.0826535	4613	3876	3938	4964	6086	4656	4757	6872			Y		0	0	0	0
FLQGPETDLTTVK_1448.7631	5637.5	6906.5	TRUE	0.0828998	6271	5004	4894	6929	9013	6635	6564	7178			Y		0	0	0	0
TNPTTSNPEVSIR_1415.7125	2958	3964	TRUE	0.0834985		2958	2019	3600	4276	3652	3519	5304			Y		0	0	0	0
EVDEQMMNIQNK_1478.6614	5039	6602	TRUE	0.0836147	5812	4775	4255	5303	6602	5308		7534			Y		0	0	0	0
VAFGVQDDDSK_1180.5481	3663	5729	TRUE	0.0836175	3204		3663	4598	5987	5471	3871	6564			Y		0	0	0	0
AEVSDIAIAVR_1143.6368	1444	2219	TRUE	0.0836736		1396	1444	1939		2219	1852	2576			Y		0	0	0	0
LSHVYTAILKPDNEVR_1855.0072	12600	15879.5	TRUE	0.0839932		11125	12600	14796	15421	16338	13711	18308			Y		0	0	0	0
INVETAQQLQNQQDNR_1898.9315	29351.5	36275	TRUE	0.0840202	31741	28513	23625	30190	35705	36845	27725	41081			Y		0	0	0	0
LFGVTTLDVVR_1219.7045	8929	10911	TRUE	0.0840295	9165	8693	7424	9556	12514	9308	9194	12552			Y		0	0	0	0
SAVLMNLESR_1119.5827	4056	5280	TRUE	0.0840514	4340	3772	3655	4809	5530	5030	4096	6193			Y		0	0	0	0
FAQYTGANAIAGR_1340.6593	8430.5	11786	TRUE	0.0841068	7951	7736	8910	9542	12423	11358	7763	12214			Y		0	0	0	0
NGFGR_551.2572	1234	1734	TRUE	0.084424		1234	1258	1186	2224	1388		1734			Y		0	0	0	0
VGFFSSGPPAR_1121.5738	3690	4705.5	TRUE	0.0844968	3628	3690		4173	4053	5107	4304	5483			Y		0	0	0	0
SDLDIVSNASCTTNCLAPLAK_2251.0581	8080	6829.5	TRUE	0.0847216	7505	8655	7058	9783	7475	5695	6291	7368					0	0	0	0
VSCLSIVDPGDSDIIK_1717.8677	12482.5	17473.5	TRUE	0.0849338	12670	12295	11934	15084	19782	12957	15165	21630			Y		0	0	0	0
GESSVTGPVVR_1087.5742	13854	17137.5	TRUE	0.0849397	12400	15308	11316	16052	21821	18728	15547	15009			Y		0	0	0	0
AAVEGNLPVSGQYSPR_1644.834	2819	4148	TRUE	0.0850347	2726	2819		3092	4148	3153		4932			Y		0	0	0	0
KGVSFTIDCSKPVDDK_1795.8895	7155	10340	TRUE	0.0850725	8058	6252	6094	9669	8827	10364		10340			Y		0	0	0	0
QIYPPINVLPSLSR_1596.9108	1430.5	2128	TRUE	0.0852288	2157	926	1278	1583	3430	2128		2031			Y		0	0	0	0
VALVNYGEDYGK_1327.6529	3562	4472.5	TRUE	0.0855486	3598	3461	3526	4218	4829	4116	3991	6106			Y		0	0	0	0
FVPILCGSAFK_1238.6602	5898.5	7317	TRUE	0.0855936	6112	5685	5362	6822	7605	5904	7029	7844			Y		0	0	0	0
VLVTGAAGQIGYAL_1314.7416	845	1234	TRUE	0.0857494	783		845	1176	1147	1300	1168	1713			Y		0	0	0	0
ATCPIDTLK_1018.5238	25019	29418.5	TRUE	0.08584	25049	24989	20692	26899	34572	28157	24589	30680			Y		0	0	0	0
ILLTSTSEVYGDPLIHPQPESYWGNVNPIGVR_3551.8169	4682	5721	TRUE	0.0858417		4740	4224	4682	7604	5287		5721			Y		0	0	0	0
FIAPVFADLAK_1191.6772	49978	59345	TRUE	0.0859341	49580	46644	50376	52347	72912	51824	52138	66552			Y		0	0	0	0
IISSIEQK_917.5302	13815	19644	TRUE	0.0859579		11506	13815	15978	21032	19776	19512	13689			Y		0	0	0	0
QQIFADLEK_1091.5732	4020	7501.5	TRUE	0.0860494	5976	3006	4119	3921	15385	5876	5798	9127			Y		0	0	0	0
LAEMPADSGYPAYLAAR_1795.8683	12943.5	18711	TRUE	0.0861177	13203	12266	12684	19578	15940	19476	17946	22351			Y		0	0	0	0
EVEECKKEYPNAFIR_1911.927	10358	8426	TRUE	0.0862839	11643	9073	8572	11959	8426		5670	8561					0	0	0	0
HLDVVFFK_1004.5564	3880	5999	TRUE	0.0863157	4516	3244	3004	6088	6366	5318	5632	9824			Y		0	0	0	0
ASGDYAIVIAHNPDNDTSR_2015.9417	5211	6392	TRUE	0.0865302		5211	4069	5558	7902	5856	5479	6928			Y		0	0	0	0
MLNEDELR_1019.4826	12634.5	16851	TRUE	0.0874442	11670	13599	10919	17133	18260	16642	14429	17060			Y		0	0	0	0
ESIDLHDSFDQIGLAQK_1915.9396	7173	9726	TRUE	0.0878963		7173	4762	8658	10529	7881	8923	11378			Y		0	0	0	0
ENAITVGTQHALDPLTTVK_2008.0709	12639.5	16312	TRUE	0.0880515	13812	11017	11467	15980	17515	13916	15109	17900			Y		0	0	0	0
AEEIFEK_865.4302	14361	20684.5	TRUE	0.0880959	18362	13089	14361		27331	18673	17428	22696			Y		0	0	0	0
LASLADLYVNDAFGTAHR_1933.9767	5305.5	7382.5	TRUE	0.0881593	5027	5584	4681	7573	7977	6788	6349	8059			Y		0	0	0	0
LASINVENVETNRR_1614.8558	47651	55531.5	TRUE	0.0883806	52738	46924	41950	48378	56483	48287	54580	66916			Y		0	0	0	0
VQQLLVDFFNGKELCK_1938.9994	8211.5	9546	TRUE	0.0884051	7527	8452	7971	8994	10411	8340	8842	10250			Y		0	0	0	0
FDAEQAHGANSGIHIALR_1907.9358	12435	13668	TRUE	0.0888176	12435	12930	11691		14363	12973	12858	14926			Y		0	0	0	0
DSTLIMQLLR_1189.6609	11529	16061	TRUE	0.0888588	12283	9943	10775	13614	18249	11466	13873	18915			Y		0	0	0	0
VDVDELNTVAEEFK_1607.7799	20639	26390.5	TRUE	0.0889456	21346	19932	18449	22169	30481	22478	20609	30303			Y		0	0	0	0
SFGAELVLTDPAK_1347.7155	3032.5	4080.5	TRUE	0.08895	3839	2388	3254	2811	5773	3424	3582	4579			Y		0	0	0	0
IQVVNDNGQNVLDQQVQK_2041.0196	11406.5	13485.5	TRUE	0.089062	11452	11361	10739	13203	14607	12511	12036	14460			Y		0	0	0	0
VKEGDHIIIGQCRPLSK_1950.059	26014.5	31061	TRUE	0.0891973	28526	23503	21663	28719	39154	30638	26706	31484			Y		0	0	0	0
GGSTR_477.2416	2118	3741.5	TRUE	0.0892243		2118	1975	2806	3928	3555	2224	4141			Y		0	0	0	0
FSLAPLVPR_999.5986	4257	6560	TRUE	0.0895628	4257		3867	6275	6346	5391	6774	7321			Y		0	0	0	0
DQSDYVSIPVEGPYKPVHYR_2349.151	25371.5	30468.5	TRUE	0.0902925	26559	21489	24184	30414	31093	29844	26978	34326			Y		0	0	0	0
NNAIVCNIGHFDNEIDMLGLETYPGVKR_3190.5296	5636.5	4614	TRUE	0.0904396	6003	4651	5313	5960	5300	4435	4084	4793					0	0	0	0
SDIIVSPSILSANFAK_1661.9109	5437	7028	TRUE	0.0904723	5531	5343	4999	6659	7897	5918	6159	8644			Y		0	0	0	0
FYSLPALNDPR_1292.6634	9003	11690.5	TRUE	0.0906682	10446	6775	8193	9813	13287	9341	10094	14440			Y		0	0	0	0
LPLFGCTDSAQVLK_1530.7985	3102	5432.5	TRUE	0.0908452	1565	3790	4610	2414	3517	6723	7060	4142			Y		0	0	0	0
KVAILGAAGGIGQPLALLMK_1921.1667	17923.5	22418	TRUE	0.09087	19672	14287	16738	19109	24904	17000	21544	23292			Y		0	0	0	0
AFHEQLSVAEITNSAFEPASMMAK_2610.2214	4525	3715.5	TRUE	0.0916057	4948	4102	3769	4980	3948	2655	3483	4121					0	0	0	0
FNVEYIAGGATQNSIK_1712.849	4678	6480	TRUE	0.0919934	4872	3958	4484	6805		6480	6223	7239			Y		0	0	0	0
TCNYLTSAAR_1156.5416	3403	5174.5	TRUE	0.0921126		3403	2697	4420	5426	4923	3723	6316			Y		0	0	0	0
VNQAIFLITTGAR_1403.8005	12458.5	15618.5	TRUE	0.092182	11586	4299	13331	15003	14307	15845	15392	20668			Y		0	0	0	0
NLTPYEFVEGMK_1427.6875	2947	4352.5	TRUE	0.092231		2935	2947	3926	4942	3763	3727	5424			Y		0	0	0	0
FPGVPYTFFSQR_1445.7212	5675	8698.5	TRUE	0.0922543		4318	5675	6516	11508	6276	7067	10330			Y		0	0	0	0
DGQLYPEMIK_1193.5871	1969.5	2662.5	TRUE	0.0923178	2384	2153	1496	1786	3327	2820	2505	1954			Y		0	0	0	0
TPFTSGLDLEK_1207.6205	16156.5	19781.5	TRUE	0.0927984	14768	14658	17545	20551	19372	20191	18606	23871			Y		0	0	0	0
FTSSR_597.2991	954	1159.5	TRUE	0.0928388	911	968	940	1192	1136	1183	1060	1379			Y		0	0	0	0
HIDFALTSPFGGGRPGR_1766.9085	1149	1611	TRUE	0.0928612	1149	1560	862		1628	1401	1594	1990			Y		0	0	0	0
IFAYGDTQR_1070.5265	26986.5	39165.5	TRUE	0.092901	24258	29715	23070	37719	41259	37072	29317	46640			Y		0	0	0	0
ITAIKDIIPILEK_1466.9192	17346.5	20389	TRUE	0.0931008	17426	13557	17267	17798	22677	18101	16971	23426			Y		0	0	0	0
ITSYLPSGGPFVR_1393.7474	3125	4226.5	TRUE	0.0931514		2478	3125	3879	4534	3919	3488	4983			Y		0	0	0	0
IGSAMYELFQER_1443.6937	6275	7228.5	TRUE	0.0933088	6699	5368	5851	6854	8591	6398	6947	7510			Y		0	0	0	0
VLFDSRPK_961.5465	3501.5	4860.5	TRUE	0.093458	3369	3634	2856	5267	5767	4434	5131	4590			Y		0	0	0	0
YNSGAVPGFDPSTK_1439.6801	19147	23377.5	TRUE	0.0934697	19115	19179	14232	21624	31032	20104	20806	25949			Y		0	0	0	0
DSYTVMHLDLASLDSVR_1921.9324	67049	77790	TRUE	0.0936973	76607	63437	59280	70661	100265	73877	73036	81703			Y		0	0	0	0
SWANLYPEDDPSR_1549.6918	2077.5	2693	TRUE	0.0938289	2206	1949	1625	2244	3890	2218		2693			Y		0	0	0	0
SALELDLLEIMAK_1445.792	2842.5	3537	TRUE	0.0942158	3059	2871	2814	2480	4471	2957	2950	4117			Y		0	0	0	0
FDVEVFDPADDYVK_1658.7584	3586.5	5041.5	TRUE	0.094365	3749	3424	3280	4560	6034	3555	4956	5127			Y		0	0	0	0
GVILR_557.377	1536	2008.5	TRUE	0.0944207	1031	1342	1730	2135	1932	2004	2013	2832			Y		0	0	0	0
LIESPAPGIISR_1252.726	25189	32682	TRUE	0.0946099	15273	22229	28149	29564	36795	29384	26082	35980			Y		0	0	0	0
IGGIGTVPVGR_1025.6102	59415.5	69478.5	TRUE	0.0946867	62377	56454	52081	69745	66784	72173	63332	76269			Y		0	0	0	0
NDCHGSMMVEAFAAR_1695.7036	4373.5	6096.5	TRUE	0.0947709	4736	4011	3200	5463	8790	5497	4589	6696			Y		0	0	0	0
PGFMCQGGDFTAK_1415.6083	7337.5	8586.5	TRUE	0.094837	6200	6700	8291	7975	7626	9161	8297	8876			Y		0	0	0	0
ALEAFHCDPAAWGVNVQPYSGSPANFAAYTALLQPHDR_4141.9614	9707	13593	TRUE	0.0949877	10318	9096	8907	14044	16444	11571	12498	14688			Y		0	0	0	0
IGVQIIQNALK_1196.7361	11888	14386.5	TRUE	0.0950968	12538	11238	10237	13320	16147	11660	13908	14865			Y		0	0	0	0
VFEYEGSPR_1083.5106	9272	13587.5	TRUE	0.0951143	8053	9029	9515	12103	14180	12995	9219	17581			Y		0	0	0	0
KKFETLSYLPDLSDVELAK_2196.1798	47410	57148	TRUE	0.0951785	46532	48288	44454	51290	64318	50279	48151	64017			Y		0	0	0	0
ELGGQADVDGFLVGGASLKPEFIDIIK_2788.4767	15134.5	11613	TRUE	0.0951852	14854	15415	15703	12928	14892	10152	8847	13074					0	0	0	0
LAQVVSDPSLTK_1257.7049	24289.5	34430	TRUE	0.0953629	24029	24550	22834	30470	39912	29404	25187	39456			Y		0	0	0	0
LIITMPASMSTER_1449.744	2439	3362	TRUE	0.0953698		2244	2439	2968	3533		2790	3362			Y		0	0	0	0
LVIVGDGGTGK_1015.5782	23489	29557.5	TRUE	0.0957326	21998	24980	21934	28955	33238	26224	26041	32891			Y		0	0	0	0
GYISPYFITNPK_1399.7256	2539.5	2871.5	TRUE	0.0958389	2782	2433	2076	2646	2872	2871	2850	4140			Y		0	0	0	0
FDAEQAHGANSGIHIALR_1906.9518	14911	19959.5	TRUE	0.0959731	13916	15152	14670	18155	25296	15745	17336	22583			Y		0	0	0	0
LASASSVEEALEIAQAALQS_1988.0182	23683	30791.5	TRUE	0.0961125	23775	23591	22324	28971	37926	27261	25272	34322			Y		0	0	0	0
VGAATETELEDR_1290.6172	21829	27138	TRUE	0.0963756	22108	21550	19150	25392	29074	25202	22024	32426			Y		0	0	0	0
GDLKEVSEEVAK_1303.674	10212	11779	TRUE	0.0964575	11603	8862		10212	11592	12332	11043	11966			Y		0	0	0	0
HSNIPAHVSPCFR_1521.738	20753.5	31745.5	TRUE	0.0965996	22161	18016	19346	27369	37267	26224	21516	38398			Y		0	0	0	0
FAQYTGANAIAGR_1339.6753	19789	26467	TRUE	0.0966771	22127	17907	17925	21653	29532	23402	19408	33318			Y		0	0	0	0
ALEGADLVIIPAGVPR_1590.9214	26224	32829	TRUE	0.0968004	26509	24567	25939	30830	36502	29156	27683	40070			Y		0	0	0	0
GILAMDESNATCGK_1466.6614	12083.5	15347	TRUE	0.0968696	12324	10873	11843	12718	17377	13317	11735	18857			Y		0	0	0	0
EGNLQILTSHTLKPVPIAIGGPGLSAGVR_2895.6415	3126	4197	TRUE	0.0969246	3126	3092		3710	4727	3667	3543	4744			Y		0	0	0	0
VPTPNVSVVDLVVQVSKK_1908.1164	8680.5	9573	TRUE	0.0971504	8254	9555	8969	8392	9852	9143	9294	11130			Y		0	0	0	0
VLVIGGGDGGVLR_1211.7106	6022.5	7888	TRUE	0.0976314	6331	5714	5492	7259	9072	6436	6704	9376			Y		0	0	0	0
LYIEQYEK_1085.5514	3821	5917	TRUE	0.0979053	3049	3946	3821		5917		4133	7760			Y		0	0	0	0
GIVYGKPTNQGVTQLK_1702.9486	27326	38068	TRUE	0.0980294	26870	27633	27019	34009	42268	33868	27930	45463			Y		0	0	0	0
VGEEVEILGLR_1213.6787	4548	5530.5	TRUE	0.0980649	3702	4779	4317	5374	4925	4910	6136	6827			Y		0	0	0	0
AGQAAFGNMCR_1182.5143	16775.5	21770	TRUE	0.0983027	16059	17492	11498	18813	22604	20936	15473	24469			Y		0	0	0	0
MMMTSGEAVK_1084.4836	17438	22423.5	TRUE	0.0983045	18713	16163	13227	20986	20205	24642	17936	26399			Y		0	0	0	0
VANPIVEMDGDEMTR_1676.7618	6637.5	8798	TRUE	0.0984129	6506	5214	6769	7978	9657	7939	6551	10306			Y		0	0	0	0
VNVYYNEASCGR_1431.6322	6188	8749	TRUE	0.0985422	6608	5350	5768	7975	8996	8502	6121	9361			Y		0	0	0	0
ANEMALDLVR_1131.5827	25141	30500	TRUE	0.098607	25170	25112	22811	28952	26173	30258	30742	40344			Y		0	0	0	0
GYISPQFVTNPEK_1479.7478	8343	12391.5	TRUE	0.0988135	9010	7676	6758	10775	15254	9529	9162	15586			Y		0	0	0	0
GNMQLFSVDQQR_1422.6794	4480	6220.5	TRUE	0.0988443	5476	3484	3315	5477	7544	5174	4899	7267			Y		0	0	0	0
DSIMDSTVNCR_1297.5511	2941	4190.5	TRUE	0.0990742	3755	2815	2472	3067	4911	3470	3100	5175			Y		0	0	0	0
TIAVPEGFDYELYNR_1786.8646	14158.5	18589.5	TRUE	0.0991358	12468	13318	14999	17260	20749	16430	14825	23267			Y		0	0	0	0
IGMVGLFTR_993.555	4368	6741	TRUE	0.0992876	4368		4099	5557	6741		5085	6991			Y		0	0	0	0
MAGSQAFLAYR_1214.5987	3682	4669.5	TRUE	0.0993307	2392	3194	4170	4591	4672	4697	4251	4667			Y		0	0	0	0
QFDGLVDVYR_1211.6055	8481	14219.5	TRUE	0.0995869	13961	7748	7541	9214	27109	13168	12196	15271			Y		0	0	0	0
LHFFMVGFAPLTSR_1622.8512	5770	7314.5	TRUE	0.0998256	6318	4518	5707	5833	8199	5545	6430	8803			Y		0	0	0	0
ATSGTYVTQVPLK_1407.7366	5964.5	8890.5	TRUE	0.100059	5386	8063	5562	6367	14018	7106	7279	10502			Y		0	0	0	0
SGDLISYCAEEGVR_1555.7057	2520.5	3505.5	TRUE	0.100114	2612	2429	2253	3552	3958	3279	2840	3732			Y		0	0	0	0
YPLTTESAMK_1140.5605	27990.5	34174.5	TRUE	0.100127	23319	29821	26160	35489	36397	31905	31952	41074			Y		0	0	0	0
LADLVGVTLGPK_1182.7093	13291	17491.5	TRUE	0.100694	13593	12230	12989	18187	17681	15145	17302	18937			Y		0	0	0	0
TLLEDPEFR_1119.5681	2865.5	3448.5	TRUE	0.100872	2838	1915	2893	3016	3686	2707	3211	4077			Y		0	0	0	0
LESAIR_688.3988	1725	2253	TRUE	0.101169		1725	1842	1695		2253	1939	2907			Y		0	0	0	0
YLTASAMFR_1059.5292	18512.5	22272.5	TRUE	0.101286	18552	18473	17182	22332	29540	20751	20690	23794			Y		0	0	0	0
ATQPATESVQCFGR_1593.7327	21949	30986	TRUE	0.101349	26786	21949	20266		38857	26110	25688	35862			Y		0	0	0	0
NIFNGFGPEVIAQALK_1718.9112	25643	31510.5	TRUE	0.1022	26694	24592	24372	31945	36391	30842	27658	32179			Y		0	0	0	0
VLNFAIDDAILEER_1617.8483	2497	3599.5	TRUE	0.102499		2497	2140	3279	4394	3128	2963	4071			Y		0	0	0	0
YCPHALINMISNPVNSTVPIAAEIFKK_3027.5795	16427	20581	TRUE	0.102565	18246	14687	15522	17332	24000	17389	16897	23773			Y		0	0	0	0
VSQMIEDAEPFEGEALLDAK_2192.0427	19274	16601	TRUE	0.102591	19697	18851	17008	23978	16818	13422	16384	18741					0	0	0	0
MSLLAEAQR_1018.535	7218.5	9889	TRUE	0.102623	6697	7740	6585	10245		9889	9026	12270			Y		0	0	0	0
SSGYGLIYDTVENAK_1616.7802	6291	7693	TRUE	0.10263	6468	6291		5623	8726	6660	6581	9168			Y		0	0	0	0
YNMNANEILYCTGGQGR_1961.848	6048	9034	TRUE	0.10269		6048	5869	7025	9034		6610	9829			Y		0	0	0	0
ISMAGVTTGNVGYLANAIHEVTK_2346.2122	7792	11223	TRUE	0.102856		6758	7792	8973	12797	8128	9649	13347			Y		0	0	0	0
QIHEIKDFLLTAR_1583.8904	5129.5	9621	TRUE	0.10297	9440	4158	5651	4608	21628	9603	8552	9639			Y		0	0	0	0
HTGAGILSMANSGPNTNGSQFFICTDK_2826.2822	13268.5	17330	TRUE	0.102983	15037	11500	11236	16002	20125	14325	14763	19897			Y		0	0	0	0
KFETLSYLPDLTDVELAK_2082.1005	7177	10293	TRUE	0.103026	7259	6039	7095	9485	12005	7493	8812	11774			Y		0	0	0	0
PAVVDLACMR_1131.5649	845	1068.5	TRUE	0.103109		767	893	845	876	1050	1087	1415			Y		0	0	0	0
IATFWIESGR_1179.6157	18178	22460.5	TRUE	0.103715	17591	18172	18865	18184	25289	20575	17110	24346			Y		0	0	0	0
RTETPLDVLVCNAAVYFPTAK_2366.2061	1820.5	2551	TRUE	0.104035	1827	1401	1814	2552	2385	2010	2717	2730			Y		0	0	0	0
QFVDNFR_907.4421	1031	2280.5	TRUE	0.104451	2347	1019	753	1043	3997	1500	2135	2426			Y		0	0	0	0
PSLGR_529.3093	1563	2171.5	TRUE	0.104488	1336	1609	1517	2149	1738	2437	1906	2606			Y		0	0	0	0
LLREDYLAQNAFTPYDKFCPFYK_2899.4124	3043	4125	TRUE	0.104544		3043	2966	3771	4622		3553	4125			Y		0	0	0	0
ASEDTNVYDDLVR_1496.6863	2136.5	3414	TRUE	0.104617	2319	1954	1809	3184	3490		2618	3414			Y		0	0	0	0
VNLDPEGVFDFSAK_1537.7533	13958	18235	TRUE	0.105079	14605	13227	13311	17350	22068	15535	15320	20935			Y		0	0	0	0
ATPAPPVGPALGSK_1262.7103	7081.5	9032.5	TRUE	0.105131	7509	5667	6832	7331	10151	7914	6617	11163			Y		0	0	0	0
VVDIVDTFR_1063.5782	25332.5	30113.5	TRUE	0.105227	26308	20492	24357	31734	29090	30288	29939	32029			Y		0	0	0	0
FSDSSVQSDMK_1230.5307	31920.5	44781.5	TRUE	0.10551	36809	27032	26243	38235	48883	42521	30095	47042			Y		0	0	0	0
FSITTFSPAGVAITSTGTK_1885.9906	12805.5	16604	TRUE	0.105818	13599	12012	10889	15177	19221	13987	13456	20946			Y		0	0	0	0
EANNFLWPFQLK_1506.774	6809	8834	TRUE	0.105898	7693	5115	6203	7415	12526	7138	7264	10404			Y		0	0	0	0
TTPSVVAFNTK_1164.6259	2791	3508	TRUE	0.105947	2442		2951	2791	3497	3519	3070	5095			Y		0	0	0	0
IKFNTLETTLTR_1436.8108	12724.5	16658	TRUE	0.106512	12807	12642	8528	17388	19912	15363	14660	17953			Y		0	0	0	0
QEAHLALNPFGQIPALEDGDLTLFESR_2981.5003	1763	5023.5	TRUE	0.106538	4116	1608		1763	11325	4972	4570	5075			Y		0	0	0	0
SIGFISDDVGLDADK_1551.7537	6075.5	4937	TRUE	0.106569	6486	5665	5353	7425	5632	4089	4242	5939					0	0	0	0
LSKDQSDYVSIPIEGPYKPPHYR_2689.362	23730	16131	TRUE	0.106652	23730		19430	25162		15724	16131	21173					0	0	0	0
ALEGADLVII_995.5772	1525.5	1664	TRUE	0.106796	1287	1536	1515	1628	1701	1616	1627	2181			Y		0	0	0	0
VNQIGSVTESIEAVK_1574.8272	7592.5	8932	TRUE	0.106815	7977	7208	7116	8515	8932		7931	10042			Y		0	0	0	0
YRVENLYEGPLDDQYANAIR_2400.1466	13250	16163	TRUE	0.106831	15715	12171	10712	14329	17195	13827	15131	17466			Y		0	0	0	0
LAMQEFMILPVGAASFK_1852.97	41001	50459.5	TRUE	0.106926	42304	39698	39152	43338	60476	44074	40530	56845			Y		0	0	0	0
FPCIQIIK_1018.5754	20623.5	27301	TRUE	0.106938	22522	18725	17266	22962	31928	20352	22674	32226			Y		0	0	0	0
DEEVNYFPSR_1255.559	6663.5	7699.5	TRUE	0.106945	6720	6607	4431	7310	8265	7134	6969	10489			Y		0	0	0	0
NTADTTIYSIEK_1355.6689	4346	5344.5	TRUE	0.107542	4346		3404	4640	5611	5078	4445	7015			Y		0	0	0	0
LKGVLVESGSPEEFQLLPK_2070.1481	9200.5	10268.5	TRUE	0.107797	9767	8418	8785	9616	10974	9372	9563	12077			Y		0	0	0	0
SGVADMVNTGGR_1163.5473	6355	7607.5	TRUE	0.107808	6461	6050	6249	7566	7665	7550	6553	8351			Y		0	0	0	0
VCTDLVR_862.4451	12232.5	16693	TRUE	0.10803	12336	11877	12129	16436	19058	15083	13364	18303			Y		0	0	0	0
HLPQSNLNDISDVSDEYR_2101.9785	13079	16242	TRUE	0.108391		12542	13079	16255	16593	14974	15891	18127			Y		0	0	0	0
AVDKDELTVEER_1403.7013	9166	12925.5	TRUE	0.108912	10371	7445	7961	10524	16852	11620	8432	14231			Y		0	0	0	0
FLDGIYVSEK_1170.6041	17368	20976.5	TRUE	0.109168	17869	16867	15535	19684	23505	19096	17385	22857			Y		0	0	0	0
VCNMLTMQEFHR_1565.7022	51556.5	60951	TRUE	0.109354	53764	42007	49349	59872	70598	55243	54254	66659			Y		0	0	0	0
VDLNVPLDDNSNITDDTR_2015.9516	12399	14962.5	TRUE	0.109389	10927	12247	12551	14283	13541	12629	16384	16556			Y		0	0	0	0
GVSVPALDKDCLWEFQPNK_2203.0853	8367	10348	TRUE	0.109764	9236	7192	7498	9634	13984	8935	9109	11587			Y		0	0	0	0
EVLQREDDLNEIVQLVGK_2097.1186	2747	3300.5	TRUE	0.109786	2747	2283		2781	3503	3098	2645	3970			Y		0	0	0	0
QFVDNFR_925.4526	5988.5	12314	TRUE	0.109869	13258	5866	4854	6111	22850	9475	10749	13879			Y		0	0	0	0
IGPLGLAPK_865.5506	15987	19197	TRUE	0.11	15008	13242	19871	16966	17961	19798	18596	25583			Y		0	0	0	0
YLSTQLFQSIR_1355.7318	2975	3659.5	TRUE	0.111458	3414	2825	2459	3125	3764	2896	3783	3555			Y		0	0	0	0
YVGLELWQVK_1234.683	6707	8295	TRUE	0.111759	7104		5364	6707	11787	7667	7195	8923			Y		0	0	0	0
TEDGVENLFER_1308.6066	2058	3137	TRUE	0.111798	2764	2058	2039		3137		2503	3383			Y		0	0	0	0
NILVIGPVPGQK_1234.7518	2812	3748	TRUE	0.111905	2146		2812	2930	3748	2805		3860			Y		0	0	0	0
ACDLGLQVKPWIK_1527.8352	14895.5	18092	TRUE	0.112255	15786	14005	12785	16635	23708	15431	15766	20418			Y		0	0	0	0
GILDVCDAPLVSVDFR_1775.8997	5251	6188	TRUE	0.112344	5391		4845	5251	5259	5844	6532	7470			Y		0	0	0	0
AITVFSPDGHLFQVEYALEAVR_2462.2714	7689.5	13113.5	TRUE	0.112387	7674	7705	3343	8632	4966	12934	13293	15050			Y		0	0	0	0
TCAQDEVLR_1091.515	12136	13963.5	TRUE	0.112451	13823	10938	11045	13227	18608	13250	14339	13588			Y		0	0	0	0
YGYLSQDNVGDVR_1485.6968	2515.5	3751	TRUE	0.112928	2445	2498	2533	2868	3751	2566		5274			Y		0	0	0	0
AVCMISNSTSVAEVFSR_1857.8834	5089	6502	TRUE	0.113111	4699	4865	5313	6449	6796	5355	6208	7926			Y		0	0	0	0
LMESIHK_857.455	2992	4003.5	TRUE	0.113363		3503	2836	2992	3010	4361	4005	4002			Y		0	0	0	0
AADLTYWESAAR_1353.6434	13553.5	16548	TRUE	0.11365	13682	12188	13425	15451	18867	14747	13626	18349			Y		0	0	0	0
IAIQAGAAGIIVSNHGAR_1718.966	8351	11068.5	TRUE	0.11389	8214	8488	6721	11208	12131	9002	10461	11676			Y		0	0	0	0
STVIHER_841.4526	5233	5958	TRUE	0.113904		5233	4606	5920	5887	6720	5958				Y		0	0	0	0
ESIHK_613.3304	1256	1489	TRUE	0.113914		1256	1000	1416	1481	1497	1357	1924			Y		0	0	0	0
VATIQGLSGTGSLR_1359.7591	4740	6303	TRUE	0.113979	5045	4054	4435	5188	8582	4669	5170	7436			Y		0	0	0	0
VFTLSEVSQHSSAK_1519.7751	10439	12447	TRUE	0.114331	10124	10754	9350	11438	14112	11153	10329	13741			Y		0	0	0	0
VATVSLPR_824.4989	2353	3136	TRUE	0.114543	1746	2353	2459		3136		2447	4000			Y		0	0	0	0
IGVQIIQNALK_1197.7201	3024.5	3857	TRUE	0.114645	2524	3081	2968	4109		3717	3857	4449			Y		0	0	0	0
GHVFEEMQRPGTPLYNIK_2116.0644	38737.5	49464	TRUE	0.114883	50935	38661	38814	35952	59370	48994	42065	49934			Y		0	0	0	0
NGGIDTEADYPYK_1443.6274	5234	6878	TRUE	0.115074	5083	5385	4529	5807	7703	6406	4690	7350			Y		0	0	0	0
NALENYAYNMR_1358.6158	26804	36315.5	TRUE	0.115611	29484	22622	24124	32730	43668	27656	30115	42516			Y		0	0	0	0
EFVIVGGGNAAGYAAR_1552.7754	3973	4545	TRUE	0.115628	4237	3709	3513	4696	4581	4509	4301	5029			Y		0	0	0	0
WGDIEFPLPFGR_1433.7212	3182	4220.5	TRUE	0.115994		2031	3182	3408	5560	3324	3381	5060			Y		0	0	0	0
IQVGVFSATMPPEALEITR_2059.0892	1513.5	2924.5	TRUE	0.116437	1449	1802	1224	1578	955	2819	3087	3030			Y		0	0	0	0
WVEYPAAGEACK_1380.6253	2880	3922	TRUE	0.116753	3092	2576	2668	3463	4058	3786	2699	4065			Y		0	0	0	0
LGKNGVEEVLDLGPLSDFEK_2160.107	10048.5	8150.5	TRUE	0.116755	11521	8576	8270	12557	8830	7019	7471	8998					0	0	0	0
NYGGYSENIVVDQR_1613.7554	5411	7653.5	TRUE	0.116996	5520	4556	5513	5309	9950	5703	5097	9604			Y		0	0	0	0
VHTVLISTQHDETVTNDEIAR_2378.1946	23123	26815.5	TRUE	0.117059	23094	23152	23071	26536	26647	26984	23592	29579			Y		0	0	0	0
VKDDKTLLFGEKPVTVFGIR_2262.2856	8173	6235.5	TRUE	0.117107	10540	8329	6083	8017	7426	3223	5216	7255					0	0	0	0
EVDYLIR_907.4884	21141	27599.5	TRUE	0.117179	19942	17441	22752	22340	37308	28533	18958	26666			Y		0	0	0	0
KKFETLSYLPDLSDVELAK_2178.1693	2223	2013.5	TRUE	0.117568	2293	2140	2388	2153	1964	2197	1403	2063					0	0	0	0
DAYCLLNFGDSITTDHISPAGNIQK_2750.3091	42461	48615.5	TRUE	0.117752	44640	40282	37906	45974	57382	44816	42624	52415			Y		0	0	0	0
LEAACVGTVESGK_1320.6464	20794	30528.5	TRUE	0.117845	20719	20869	18413	28707	32829	28228	20811	35148			Y		0	0	0	0
DAHAVCVLTEWDEFK_1819.832	2673.5	3272	TRUE	0.118143	2909	2438	2168	3051	4482	2843	2809	3701			Y		0	0	0	0
NDDSPEPSGYMK_1339.5471	4790.5	6732	TRUE	0.118652	4583	4998	3790	6243	6853	6787	4659	6677			Y		0	0	0	0
[truncated: 4,431 more rows]

## Sheet: Dataset S1D. Comparison_P0
peptide.Marker	DMSO_P0	DAPIA_P0	P0_DMSO_vs_DAPIA	T-test	DMSO_P0_0	DMSO_P0_1	DMSO_P0_2	DMSO_P0_3	DAPIA_P0_0	DAPIA_P0_1	DAPIA_P0_2	DAPIA_P0_3	significant,	258	of	5975	only DMSO	only DAPIA
[truncated: 5,976 more rows]
